# Supplementary material for: Integrated Proteomics and Machine Learning Approach Reveals PYCR1 as a Novel Biomarker to Predict Prognosis of Sinonasal Squamous Cell Carcinoma
Source: Int J Mol Sci. 2024 Dec 10;25(24):13234. doi: 10.3390/ijms252413234 (PMC11675701; doi:10.3390/ijms252413234)
Supplement: Supplementary file 1 [file ijms-25-13234-s001.zip]

Archive with 5 entries (5 files):
- Table S1.pdf
- Table S2.xlsx
- Table S3.pdf
- Table S4.xlsx
- Table S5.pdf
