# Supplementary material for: Integrated Proteomics and Machine Learning Approach Reveals PYCR1 as a Novel Biomarker to Predict Prognosis of Sinonasal Squamous Cell Carcinoma
Source: Int J Mol Sci. 2024 Dec 10;25(24):13234. doi: 10.3390/ijms252413234 (PMC11675701; doi:10.3390/ijms252413234)
Supplement: Supplementary file 1 [file ijms-25-13234-s001.zip › Table S2.xlsx]

## Sheet: List of total protein expressio
TableS2. List of total proteins expression profile in NP and SNSCC
									Nasal polyps (NP)
Protein best hit	Best.ENTREZE	Best.Gene.names	Entry	ID detail best hit	Peptide	ID Score	Mass stdev (Da)	MH+ (Da)	A1_1 Int (Treated)	A1_2 Int (Treated)	A1_3 Int (Treated)	A1 X (final)	A2_1 Int (Treated)	A2_2 Int (Treated)	A2_3 Int (Treated)	A2 X (final)	A6_1 Int (Treated)	A6_2 Int (Treated)	A6_3 Int (Treated)	A6 X (final)	B1_1 Int (Treated)	B1_2 Int (Treated)	B1_3 Int (Treated)	B1 X (final)	B10_1 Int (Treated)	B10_2 Int (Treated)	B10_3 Int (Treated)	B10 X (final)	B2_1 Int (Treated)	B2_2 Int (Treated)	B2_3 Int (Treated)	B2 X (final)	B3_1 Int (Treated)	B3_2 Int (Treated)	B3_3 Int (Treated)	B3 X (final)	B5_1 Int (Treated)	B5_2 Int (Treated)	B5_3 Int (Treated)	B5 X (final)	B6_1 Int (Treated)	B6_2 Int (Treated)	B6_3 Int (Treated)	B6 X (final)	B8_1 Int (Treated)	B8_2 Int (Treated)	B8_3 Int (Treated)	B8 X (final)	A3_1 Int (Treated)
gi|1002095852	6294	SAFB	Q15424	scaffold attachment factor B1 isoform 6 [Homo sapiens]	ATKSGSR	24.76	0.458271	707.4	11.0062	11.1529	11.8978	11.3523	11.7692	12.4247	12.4013	12.1984	11.5858	10.8965	13.6574	12.0466	11.9164	12.1873	12.0523	12.052	0	0	0	0	0	0	0	0	14.5343	0	0	14.5343	0	0	0	0	0	0	14.499	14.499	0	14.6374	0	14.6374	11.8175
gi|1002819366	2125	EVPL	Q92817	envoplakin isoform 1 [Homo sapiens]	AMERGLIENTSTQR	8.71	0.0112657	1621.83	15.3915	0	0	15.3915	0	0	0	0	0	0	0	0	0	0	0	0	0	0	0	0	0	15.7094	0	15.7094	0	15.0955	15.0852	15.0904	0	0	0	0	15.2287	15.2785	15.1551	15.2208	0	0	0	0	0
gi|1009287447	83878	USHBP1	Q8N6Y0	Usher syndrome type-1C protein-binding protein 1 isoform 1 [Homo sapiens]	SQSAELNRDLCK	10.53	0.239946	1420.19	11.342	10.8247	10.9965	11.0544	10.9709	10.5947	10.5785	10.7147	0	0	0	0	0	0	0	0	0	0	0	0	0	0	0	0	0	0	0	0	0	16.3551	0	16.3551	0	0	0	0	0	9.43807	10.0115	9.72479	0
gi|1009427649	3106	HLA-B	A0A142J2A7	MHC class I antigen [Homo sapiens]	APWIEQEVPEDWDRETQISK	8.93	0.0120731	2455.19	0	0	0	0	0	0	0	0	0	0	0	0	0	0	0	0	0	0	0	0	0	0	0	0	0	0	0	0	0	0	0	0	0	0	0	0	0	0	0	0	0
gi|1012444299	10746	MAP3K2	Q9Y2U5	Chain J, Mekk2 Peptide	GGTYX	3.03	0.107765	467.35	17.2738	17.2599	0	17.2668	17.3638	0	17.1599	17.2618	0	17.5209	17.5284	17.5247	0	0	0	0	0	0	0	0	0	0	0	0	0	16.7687	0	16.7687	0	0	0	0	0	0	0	0	0	0	0	0	0
gi|1013290775				immunoglobulin lamda chain, partial [Homo sapiens]	LAVVG	3.76	2.32264e-13	458.872	15.2484	0	0	15.2484	0	15.2066	15.2037	15.2052	14.9978	14.9902	14.8873	14.9584	14.965	15.0971	14.8257	14.9626	15.0554	12.7112	13.7081	13.8249	12.8323	14.3545	0	13.5934	0	0	0	0	0	0	0	0	0	0	0	0	0	0	0	0	15.0862
gi|1015809780	85445	CNTNAP4		contactin-associated protein-like 4 isoform 11 [Homo sapiens]	LISISGK	3.17	0.117683	716.915	13.7667	14.8449	13.7849	14.1322	14.9639	14.3407	14.8865	14.7304	15.1666	15.1025	14.4678	14.9123	14.6017	15.1773	14.235	14.6713	14.6066	14.8797	14.6492	14.7118	0	15.238	0	15.238	15.1573	15.0622	14.8119	15.0105	0	14.5584	0	14.5584	0	0	14.2149	14.2149	14.1827	14.9601	15.1433	14.762	15.1616
gi|1016841132	3189	HNRNPH3	P31942	heterogeneous nuclear ribonucleoprotein H3 isoform a [Homo sapiens]	GFYDPPR	10.3	0.403915	851	15.076	14.8828	14.8001	14.9196	14.9032	9.15261	15.1084	13.0547	14.8741	14.5603	0	14.7172	0	14.5644	14.1104	14.3374	0	0	0	0	15.0308	15.1057	14.375	14.8372	14.6031	14.812	14.2197	14.5449	0	0	0	0	14.648	14.4934	14.5732	14.5715	14.8206	14.7512	14.5051	14.6923	14.8088
gi|1016884653	4585	MUC4	A0A0G2JS65	mucin-4 isoform f precursor [Homo sapiens]	MAQTQRTRTSR	23.14	0.301433	1350.95	12.0196	12.6389	12.2331	12.2972	13.1078	0	0	13.1078	0	0	0	0	0	0	0	0	0	0	0	0	0	0	0	0	0	0	0	0	0	0	15.5999	15.5999	0	0	0	0	0	0	13.3023	13.3023	0
gi|1017207212	79631	EFL1	Q7Z2Z2	elongation factor-like GTPase 1 isoform 1 [Homo sapiens]	IYSQKIGIKKEVLMK	6.76	4.91183e-13	1778.83	0	10.0289	9.36408	9.69648	9.69793	9.40732	10.1626	9.75595	0	0	0	0	0	0	0	0	0	0	0	0	0	0	0	0	0	0	0	0	0	0	0	0	0	0	0	0	0	0	0	0	9.8357
gi|1020738721	9491	PSMF1		proteasome inhibitor PI31 subunit isoform 6 [Homo sapiens]	LPPGAVPPGAR	5.73	0.00621133	1028.74	14.399	14.4378	0	14.4184	0	14.3479	0	14.3479	0	0	0	0	0	0	14.2498	14.2498	14.0049	13.6883	13.538	13.7437	13.647	13.1545	13.2843	13.3619	0	0	0	0	0	0	0	0	0	0	0	0	0	0	0	0	14.214
gi|1023301048	27334	P2RY10		putative P2Y purinoceptor 10 isoform c [Homo sapiens]	HGSSVTR	13.25	0.0618313	742.849	14.5373	14.5754	14.5736	14.5621	14.4924	14.5473	14.5331	14.5243	14.5161	14.3857	15.0732	14.6584	14.3667	14.3184	13.6218	14.1023	13.6771	14.302	14.1281	14.0357	0	14.6886	0	14.6886	14.3661	14.447	14.3117	14.3749	15.495	0	15.2335	15.3643	14.1886	14.3232	14.2523	14.2547	14.2646	14.2456	14.2849	14.265	14.4574
gi|1025734704				Chain A, Crystal structure of human 14-3-3 sigma C38V/N166H in complex with TASK-3 peptide and stabilizer Cotylenol	AMGSMER	6.43	0.356805	796.461	1.89106	12.8875	0	7.38931	0	0	12.9251	12.9251	0	0	12.7534	12.7534	0	0	0	0	0	0	0	0	12.2032	0	0	12.2032	0	5.89121	1.5749	3.73305	0	0	0	0	0	0	0	0	0	0	0	0	0
gi|1025735499	9846	GAB2	Q9UQC2	Chain D, GRB2-associated-binding protein 2	SAXFS	9.16	0.111551	545.436	19.2853	19.2535	16.9507	18.4965	19.0329	18.75	18.3726	18.7185	16.7346	16.9715	16.713	16.8063	16.4538	16.7649	16.4374	16.552	15.7006	16.6718	16.7662	16.3795	16.553	17.0107	16.0756	16.5464	15.3653	15.4374	16.6034	15.802	16.3688	16.4856	15.8112	16.2219	16.6517	14.0622	16.5559	15.7566	0	0	16.8722	16.8722	17.0505
gi|10304985				T cell receptor beta chain, partial [Homo sapiens]	GGLGPLSLRQQTR	11.22	0.47492	1381.12	0	0	0	0	0	0	0	0	0	0	0	0	0	0	0	0	0	0	0	0	0	0	0	0	0	8.25393	0	8.25393	0	0	0	0	0	0	0	0	0	0	0	0	0
gi|1031954481				Chain P, Histone H3(1-21)k4ac	STGGX	7.8	0.0794544	450.994	10.5624	11.7194	11.0813	11.121	11.0602	14.8188	11.0436	12.3075	0	0	0	0	0	0	0	0	0	0	0	0	0	0	0	0	0	0	0	0	0	0	0	0	0	0	0	0	0	0	0	0	11.5639
gi|1032208052	4677	NARS1	O43776	Chain B, The N-terminal Extension Domain Of Human Asparaginyl-trna Synthetase	TGLKALXTVGK	7.13	0.507495	1088.39	7.17443	0	0	7.17443	0	0	0	0	0	0	0	0	0	0	0	0	0	0	0	0	0	0	0	0	0	7.16706	6.34705	6.75705	0	0	0	0	0	0	0	0	0	0	0	0	0
gi|1032208453	6596	HLTF	Q14527	Chain D, Helicase-like Transcription Factor	LGPAP	7.63	0.00057579	454.425	18.9469	0	0	18.9469	0	0	0	0	0	0	0	0	0	0	0	0	0	0	0	0	0	0	0	0	0	0	0	0	0	0	0	0	0	0	0	0	0	0	0	0	0
gi|1033647303	10020	GNE	Q9Y223	Chain D, Crystal Structure Of Udp-glcnac 2-epimerase	LAPIXFGIK	6.49	0.00562856	973.534	0	0	0	0	0	0	0	0	0	0	0	0	0	0	0	0	0	0	0	0	0	0	0	0	0	0	0	0	0	0	0	0	0	0	0	0	0	0	0	0	0
gi|1034554391	102724788	LOC102724788		PREDICTED: proline dehydrogenase 1, mitochondrial isoform X7 [Homo sapiens]	REGWCFGAKLVR	11.28	0.391636	1478.42	11.7196	10.1462	0	10.9329	0	0	0	0	0	0	0	0	0	0	0	0	0	0	0	0	0	0	0	0	0	0	0	0	0	0	0	0	0	0	0	0	0	0	0	0	0
gi|1034554661	10352	WARS2	B7Z448	PREDICTED: tryptophan--tRNA ligase, mitochondrial isoform X7 [Homo sapiens]	QSILDMTAVLLACGINPEK	25.07	0	2072.1	0	0	0	0	0	0	0	0	0	0	0	0	0	0	0	0	0	0	0	0	0	0	0	0	0	0	0	0	0	0	0	0	0	0	15.1745	15.1745	0	0	0	0	0
gi|1034554721	10472	ZBTB18	Q99592	PREDICTED: zinc finger and BTB domain-containing protein 18 isoform X1 [Homo sapiens]	SKPAADVNVPTCSLCGK	5.87	0	1801.63	13.6001	13.7045	13.6014	13.6354	0	0	0	0	0	0	0	0	0	0	0	0	0	0	0	0	0	0	0	0	0	0	0	0	0	0	0	0	0	0	0	0	0	0	0	0	0
gi|1034554817	10717	AP4B1	B1ALD0	AP-4 complex subunit beta-1 isoform X4 [Homo sapiens]	VIRMSK	8.65	0.326663	732.984	11.3794	0	13.1979	12.2887	13.9773	0	0	13.9773	0	0	0	0	0	0	0	0	0	0	0	0	0	12.8016	0	12.8016	0	11.2332	11.355	11.2941	0	0	0	0	0	0	0	0	0	0	0	0	0
gi|1034555275	116983	ACAP3		PREDICTED: arf-GAP with coiled-coil, ANK repeat and PH domain-containing protein 3 isoform X6 [Homo sapiens]	ELHPGLLAHR	16.14	6.9208e-13	1143.64	13.1684	13.4497	13.296	13.3047	13.3793	13.2841	13.5264	13.3966	0	13.4125	13.4786	13.4455	13.258	13.3315	13.3965	13.3287	13.3511	12.5239	12.4696	12.7815	13.1502	14.3099	14.8292	14.0964	13.5277	13.2678	13.4841	13.4266	13.7283	0	13.7864	13.7573	13.309	0	0	13.309	12.7698	0	12.5148	12.6423	13.4584
gi|1034555351	126859	AXDND1		PREDICTED: axonemal dynein light chain domain-containing protein 1 isoform X12 [Homo sapiens]	DLAQALLNAEKNAK	5.82	0.519784	1498.7	14.6409	14.6778	14.7274	14.682	14.8088	14.8194	14.9689	14.8657	0	0	0	0	0	0	0	0	0	0	0	0	0	0	0	0	0	0	0	0	0	14.5782	0	14.5782	0	0	0	0	0	0	0	0	14.8554
gi|1034555510	127602	DNAH14		PREDICTED: dynein heavy chain 14, axonemal isoform X26 [Homo sapiens]	FSQLKSSMK	17.47	4.70708e-13	1072.21	10.931	11.1347	10.3322	10.7993	11.1617	10.7675	10.3898	10.773	0	0	0	0	0	0	0	0	0	0	0	0	0	0	0	0	0	0	0	0	0	0	0	0	0	0	0	0	0	0	0	0	9.99591
gi|1034555630	1301	COL11A1		collagen alpha-1(XI) chain isoform X3 [Homo sapiens]	AKLGVK	8.8	0.120509	615.433	15.5846	15.5596	15.5567	15.567	15.823	15.6885	15.6576	15.7231	15.5134	15.5014	10.5374	13.8507	15.4433	15.4332	15.4746	15.4504	15.5605	0	15.5478	15.5541	15.9274	15.9757	15.9872	15.9635	0	15.6983	0	15.6983	0	16.8653	0	16.8653	15.8727	15.8954	16.0063	15.9248	15.6195	15.5594	15.4979	15.5589	15.5106
gi|1034555685	142678	MIB2		PREDICTED: E3 ubiquitin-protein ligase MIB2 isoform X11 [Homo sapiens]	RWGRRPGR	7.45	0	1040.53	10.5215	10.7413	0	10.6314	0	0	0	0	0	0	0	0	0	0	0	0	0	0	0	0	0	0	0	0	0	0	0	0	0	0	0	0	0	12.5771	12.7727	12.6749	10.0102	0	0	10.0102	0
gi|1034555708	1429	CRYZ	Q08257	PREDICTED: quinone oxidoreductase isoform X2 [Homo sapiens]	MATGQKLMRAVR	14.06	0.703724	1378.72	0	0	0	0	0	0	0	0	0	0	0	0	0	0	0	0	0	0	0	0	0	0	0	0	0	0	0	0	0	0	0	0	0	0	0	0	0	0	0	0	0
gi|1034556285	200014	CC2D1B		PREDICTED: coiled-coil and C2 domain-containing protein 1B isoform X5 [Homo sapiens]	LNKYREAGIQARSGGDER	4.81	0.526925	2021.71	0	0	0	0	0	0	0	0	0	0	0	0	0	0	0	0	0	0	0	0	0	13.6555	0	13.6555	0	12.4893	12.706	12.5976	0	0	0	0	0	0	0	0	0	0	0	0	0
gi|1034556700	22955	SCMH1		PREDICTED: polycomb protein SCMH1 isoform X4 [Homo sapiens]	MGSPLGHFTWDK	12.02	0.560654	1392.44	9.35336	9.97044	9.12542	9.48307	9.72429	9.9707	9.75701	9.81733	0	0	0	0	0	0	0	0	0	0	0	0	0	15.353	0	15.353	0	0	0	0	0	0	15.5146	15.5146	16.026	0	0	16.026	0	0	0	0	0
gi|1034556800	23046	KIF21B		PREDICTED: kinesin-like protein KIF21B isoform X1 [Homo sapiens]	AQEQGVAGPEFK	17.77	0	1260.76	0	0	14.6176	14.6176	14.614	0	0	14.614	0	0	0	0	0	0	0	0	0	0	0	0	0	0	0	0	0	0	0	0	0	0	0	0	0	0	0	0	14.2792	0	0	14.2792	0
gi|1034556903	23215	PRRC2C		PREDICTED: protein PRRC2C isoform X12 [Homo sapiens]	KFDPARERPRR	9.22	0.532218	1427.69	13.4664	13.3738	13.3772	13.4058	13.314	0	13.4159	13.365	0	0	0	0	0	0	0	0	0	0	0	0	0	0	0	0	0	0	0	0	0	0	0	0	0	0	0	0	0	0	0	0	0
gi|1034557075	23318	TUT4		terminal uridylyltransferase 4 isoform X21 [Homo sapiens]	CATRR	17.07	0.0157064	662.851	0	14.8893	14.8934	14.8914	14.9428	14.86	14.8565	14.8864	14.695	14.6389	14.0533	14.4624	14.8908	14.796	14.7477	14.8115	14.7673	14.7092	14.7795	14.752	14.5888	14.5275	14.6057	14.574	14.65	0	0	14.65	14.3014	14.5325	0	14.417	14.6959	14.5884	14.713	14.6658	14.7096	14.7348	14.835	14.7598	14.8511
gi|1034557136	23352	UBR4		PREDICTED: E3 ubiquitin-protein ligase UBR4 isoform X23 [Homo sapiens]	FFTKLFQLTEK	5.9	0	1401.67	12.1945	0	0	12.1945	0	0	0	0	0	0	0	0	0	0	0	0	0	0	0	0	0	0	0	0	0	0	0	0	0	0	0	0	0	13.8242	13.8528	13.8385	12.4893	0	0	12.4893	0
gi|1034557544	25909	AHCTF1		PREDICTED: protein ELYS isoform X3 [Homo sapiens]	VSTVTSPSRMIR	10.34	0.541489	1349.03	9.93179	9.68467	9.31997	9.64548	10.5795	10.9234	10.489	10.664	0	0	0	0	0	0	0	0	0	0	0	0	0	0	0	0	0	0	0	0	16.2417	16.6156	15.9551	16.2708	0	0	0	0	0	0	10.1942	10.1942	0
gi|1034557798	27252	KLHL20		PREDICTED: kelch-like protein 20 isoform X4 [Homo sapiens]	WTRVASMSTRR	8.62	0.574317	1352.73	12.4146	12.4568	12.5935	12.4883	12.661	12.679	12.7525	12.6975	0	0	0	0	0	0	0	0	0	12.0338	0	12.0338	0	0	14.8583	14.8583	0	0	0	0	0	0	0	0	0	0	0	0	0	0	0	0	12.519
gi|1034558076	339479	BRINP3		PREDICTED: BMP/retinoic acid-inducible neural-specific protein 3 isoform X5 [Homo sapiens]	LDLFSCLLR	6.6	0.3488	1135.34	5.57134	7.1426	5.57213	6.09536	7.01629	7.11	6.28761	6.80464	0	0	0	0	0	0	0	0	0	0	0	0	0	0	0	0	0	0	0	0	0	0	0	0	0	0	0	0	0	0	0	0	0
gi|1034558280	3570	IL6R		PREDICTED: interleukin-6 receptor subunit alpha isoform X5 [Homo sapiens]	WAGMGRRLLLR	12.44	0.29653	1344.83	9.31677	11.4782	8.58074	9.79189	0	0	0	0	0	0	0	0	0	0	0	0	0	0	0	0	0	0	0	0	0	0	0	0	0	0	0	0	0	0	0	0	0	0	0	0	0
gi|1034558330	3737	KCNA2	P16389	potassium voltage-gated channel subfamily A member 2 isoform X1 [Homo sapiens]	SASTISK	10.01	0.166556	693.832	14.9831	14.2492	14.7701	14.6675	14.4338	14.6491	14.3163	14.4664	14.396	14.2064	14.9063	14.5029	14.092	14.3122	13.6988	14.0343	13.7554	14.2402	14.352	14.1159	14.9061	14.8419	14.2072	14.6517	14.5383	14.2305	14.2435	14.3374	14.4966	0	0	14.4966	14.1622	14.1612	14.0223	14.1152	14.054	14.0943	14.0534	14.0672	14.0655
gi|1034558808	476	ATP1A1	P05023	PREDICTED: sodium/potassium-transporting ATPase subunit alpha-1 isoform X1 [Homo sapiens]	AAVPDAVGKCR	11.11	4.63753e-13	1143.67	13.5277	13.5322	13.729	13.5963	13.4384	13.4434	13.556	13.4793	13.454	13.5993	13.5563	13.5365	13.4606	13.7019	13.1662	13.4429	13.4428	13.0483	13.0212	13.1708	12.5665	0	0	12.5665	0	0	0	0	0	0	0	0	0	0	0	0	0	0	13.4585	13.4585	13.5663
gi|1034559281	54455	FBXO42		PREDICTED: F-box only protein 42 isoform X2 [Homo sapiens]	SMDEAPCVNGR	8.81	0.455013	1251.96	9.03714	0	0	9.03714	0	0	0	0	0	0	0	0	0	0	0	0	0	0	0	0	0	12.125	0	12.125	0	10.079	0	10.079	13.0728	0	0	13.0728	0	0	0	0	0	0	0	0	0
gi|1034559498	5498	PPOX		protoporphyrinogen oxidase isoform X17 [Homo sapiens]	GVSVLR	7.49	0.0458336	629.977	9.82452	15.6793	15.6303	13.7114	11.9341	0	0	11.9341	0	0	11.2475	11.2475	0	9.08948	12.5376	10.8135	0	14.9926	15.022	15.0073	14.7063	16.4235	14.6409	15.2569	10.7616	13.1085	11.097	11.6557	13.1726	13.7102	13.9293	13.604	12.7734	12.7541	13.0093	12.8456	14.7056	0	0	14.7056	0
gi|1034559585	55103	RALGPS2		PREDICTED: ras-specific guanine nucleotide-releasing factor RalGPS2 isoform X4 [Homo sapiens]	SLKATERKHFK	3.08	0.377736	1344.51	0	0	0	0	0	0	0	0	0	0	0	0	0	0	0	0	0	0	0	0	0	0	14.2973	14.2973	0	0	0	0	0	0	0	0	0	0	0	0	0	0	9.21317	9.21317	0
gi|1034559856	55277	FGGY		PREDICTED: FGGY carbohydrate kinase domain-containing protein isoform X16 [Homo sapiens]	ENLREICWDK	11.89	0.0109761	1362.69	14.4031	0	14.4276	14.4154	14.4657	14.3316	14.4085	14.402	0	0	0	0	0	0	0	0	0	0	0	0	0	0	0	0	0	0	0	0	0	0	0	0	0	0	0	0	0	0	0	0	0
gi|1034560049	55740	ENAH		PREDICTED: protein enabled homolog isoform X8 [Homo sapiens]	GSSGRRSR	10.45	0.083398	860.809	14.9023	14.8766	14.9422	14.907	14.8637	14.9555	14.9049	14.908	15.036	14.8605	15.912	15.2695	14.8585	14.9574	14.0213	14.6124	14.344	14.7996	14.7902	14.6446	16.0827	15.4476	14.7198	15.4167	14.9236	14.8802	14.9124	14.9054	14.8616	15.7067	14.7718	15.1134	14.9038	14.8312	14.8478	14.8609	14.8998	14.8247	14.8782	14.8676	14.9551
gi|1034560149	5586	PKN2		serine/threonine-protein kinase N2 isoform X1 [Homo sapiens]	ASNPER	3.49	0.0183553	672.834	13.8857	0	0	13.8857	14.0453	0	0	14.0453	13.9389	14.0441	13.6898	13.8909	13.8489	0	0	13.8489	0	0	13.7433	13.7433	0	0	0	0	13.999	14.1234	0	14.0612	0	0	0	0	0	0	0	0	0	0	13.9522	13.9522	0
gi|1034560351	56998	CTNNBIP1	Q9NSA3	PREDICTED: beta-catenin-interacting protein 1 isoform X1 [Homo sapiens]	NREGAPGKSPEEMYIQQK	11.04	9.39322e-13	2077.28	0	0	17.1697	17.1697	16.9469	16.9319	16.8975	16.9254	16.1062	0	0	16.1062	0	0	0	0	0	13.4995	13.2422	13.3708	0	0	15.7544	15.7544	0	0	0	0	0	0	0	0	0	0	0	0	0	0	0	0	16.8656
gi|1034560477	57554	LRRC7		leucine-rich repeat-containing protein 7 isoform X6 [Homo sapiens]	ASMTK	15.49	0.0167713	552.865	14.5805	14.4498	14.644	14.5581	14.8573	14.5232	14.4535	14.6113	14.4957	14.4246	13.4395	14.12	14.2874	14.2072	14.4575	14.3174	14.4495	14.0637	14.0619	14.1917	13.9019	13.815	14.2623	13.9931	14.0617	14.221	14.1671	14.1499	13.9858	13.945	0	13.9654	0	0	0	0	13.3722	0	0	13.3722	14.2544
gi|1034560497	57568	SIPA1L2		PREDICTED: signal-induced proliferation-associated 1-like protein 2 isoform X2 [Homo sapiens]	ASPIPGTPDR	20.69	0.209504	1010.69	15.073	0	0	15.073	0	0	0	0	0	0	0	0	0	0	0	0	0	0	0	0	0	0	0	0	0	0	0	0	0	0	0	0	0	15.1443	15.5948	15.3696	13.7698	0	0	13.7698	0
gi|1034560542	57643	ZSWIM5		PREDICTED: zinc finger SWIM domain-containing protein 5 isoform X1 [Homo sapiens]	LPVLENSASAGDTSHPHHMVSVVPSR	4.86	4.86145e-13	2739.28	14.2385	14.5721	14.4588	14.4231	14.321	14.8037	14.3929	14.5059	0	0	0	0	0	0	0	0	0	0	0	0	0	0	0	0	0	0	0	0	0	0	0	0	0	0	0	0	0	0	0	0	14.3362
gi|1034560596	57708	MIER1		mesoderm induction early response protein 1 isoform X9 [Homo sapiens]	VIIFLK	11.81	0.0548118	731.856	16.2362	16.4842	16.5428	16.4211	16.2971	16.5614	16.3595	16.406	16.3935	16.432	16.9152	16.5802	16.3014	16.232	16.0724	16.2019	15.9901	15.9111	16.207	16.0361	15.9782	16.2456	16.012	16.0786	15.896	16.1556	16.0716	16.041	16.0075	16.0713	15.7968	15.9586	16.3437	16.2871	15.8817	16.1708	16.1331	16.3673	16.1225	16.2076	16.3808
gi|1034560884	6262	RYR2		ryanodine receptor 2 isoform X3 [Homo sapiens]	EGSLHAR	15.75	0.116151	768.93	12.4495	0	0	12.4495	0	0	0	0	0	0	0	0	0	12.8396	0	12.8396	0	0	0	0	0	13.5628	0	13.5628	0	12.3074	12.1604	12.2339	0	0	0	0	0	0	0	0	0	12.9114	0	12.9114	0
gi|1034561329	65979	PHACTR4		PREDICTED: phosphatase and actin regulator 4 isoform X9 [Homo sapiens]	DDMEG	2.79	0.224189	582.975	14.6908	11.1716	11.1465	12.3363	14.3315	10.9896	10.5748	11.9653	11.4719	16.2557	11.7084	13.1453	14.8166	11.3085	16.2589	14.128	14.4693	11.7123	14.4516	13.5444	10.8777	15.9878	0	13.4327	0	14.5153	0	14.5153	0	0	14.485	14.485	14.1746	0	0	14.1746	0	0	0	0	11.1564
gi|1034561380	6847	SYCP1		PREDICTED: synaptonemal complex protein 1 isoform X4 [Homo sapiens]	MKDLTFLLEESR	4.58	0.155339	1498.69	15.2773	15.2642	15.2025	15.248	15.2393	0	15.1658	15.2026	15.1296	15.2611	15.8542	15.4149	15.346	15.2062	14.5242	15.0254	0	15.1595	14.9695	15.0645	0	15.7993	0	15.7993	0	0	15.118	15.118	0	16.4864	0	16.4864	0	0	15.2303	15.2303	15.1478	15.2316	0	15.1897	15.0753
gi|1034561460	7059	THBS3		thrombospondin-3 isoform X10 [Homo sapiens]	FYVVMWK	3.26	0.0393147	987.455	0	0	0	0	0	0	0	0	0	0	0	0	0	0	0	0	0	0	0	0	0	0	0	0	0	0	0	0	0	15.4799	0	15.4799	0	0	0	0	0	0	0	0	0
gi|1034561667	7804	LRP8		PREDICTED: low-density lipoprotein receptor-related protein 8 isoform X11 [Homo sapiens]	APGTTVHRSTYQNHSTETPSLTAAVPSSVSVPR	6.23	1	3434.53	0	0	0	0	0	0	0	0	0	0	0	0	0	0	0	0	0	0	0	0	0	0	0	0	0	0	0	0	0	0	0	0	0	0	0	0	0	0	0	0	0
gi|1034561768	79258	MMEL1		membrane metallo-endopeptidase-like 1 isoform X5 [Homo sapiens]	AMSIR	2.77	0.0124706	593.159	22.4084	22.4213	22.4321	22.4206	22.4045	22.4491	22.3705	22.408	22.134	22.1238	22.2043	22.154	22.0206	22.019	21.9618	22.0005	17.7983	17.7183	17.643	17.7199	21.8103	21.6734	21.622	21.7019	21.3311	21.2209	20.9957	21.1825	19.7392	19.538	19.3412	19.5395	19.0962	18.9913	18.8518	18.9798	18.3435	18.278	18.1259	18.2491	22.3204
gi|1034562119	81559	TRIM11	Q96F44	E3 ubiquitin-protein ligase TRIM11 isoform X1 [Homo sapiens]	DPPRR	25.27	0.395494	639.943	14.3684	14.9726	15.0274	14.7895	14.7976	14.8802	14.1159	14.5979	14.8784	14.9169	11.7263	13.8405	13.9449	14.8718	14.8553	14.5573	12.1905	14.703	14.8597	13.9177	14.7109	14.6475	12.3801	13.9128	14.6624	13.9741	10.333	12.9898	0	14.4787	14.5109	14.4948	14.856	0	14.8633	14.8596	14.6761	14.7775	14.8031	14.7522	14.841
gi|1034562278	84033	OBSCN		obscurin isoform X1 [Homo sapiens]	VPRPK	18.24	0.0197563	595.887	16.5504	16.6437	16.7147	16.6363	16.5943	0	16.6937	16.644	16.6636	16.5973	0	16.6305	0	16.7067	16.2214	16.464	16.4549	0	16.6225	16.5387	0	16.4752	0	16.4752	16.6739	16.6891	16.6761	16.6797	0	16.0571	16.1895	16.1233	16.4863	16.5405	16.4354	16.4874	16.6998	16.6831	16.6689	16.6839	16.6744
gi|1034562371	8412	BCAR3	O75815	PREDICTED: breast cancer anti-estrogen resistance protein 3 isoform X1 [Homo sapiens]	VSSDARAGEALR	10.26	0.398853	1232.31	11.0598	0	0	11.0598	0	0	0	0	0	0	0	0	0	0	0	0	0	0	0	0	0	10.7511	0	10.7511	0	9.85867	9.76492	9.8118	0	0	0	0	0	0	0	0	0	0	0	0	0
gi|1034562821	85440	DOCK7		PREDICTED: dedicator of cytokinesis protein 7 isoform X5 [Homo sapiens]	SIIGSKAMDR	4.97	0.451675	1094.32	9.61367	13.093	13.0921	11.9329	12.8749	12.9111	13.1001	12.9621	0	0	0	0	12.8576	0	0	12.8576	0	12.6569	0	12.6569	0	0	0	0	0	13.1528	0	13.1528	0	0	0	0	0	0	0	0	0	0	0	0	7.26322
gi|1034562994	8672	EIF4G3		PREDICTED: eukaryotic translation initiation factor 4 gamma 3 isoform X37 [Homo sapiens]	SLPLGLLNVGSRR	11.69	0.633779	1381.76	13.3367	13.2844	0	13.3105	0	0	0	0	0	0	0	0	0	0	0	0	0	0	0	0	0	14.6327	0	14.6327	0	13.0511	12.8631	12.9571	0	0	0	0	0	0	0	0	0	0	0	0	0
gi|1034563038	8863	PER3		PREDICTED: period circadian protein homolog 3 isoform X7 [Homo sapiens]	GEAPGPGR	19.16	0.247815	740.685	15.7857	0	15.6579	15.7218	14.9466	15.4841	15.4123	15.281	15.1361	14.2567	12.6316	14.0081	15.492	15.0932	15.5045	15.3633	15.2921	9.16709	15.344	13.2678	9.81573	9.94059	0	9.87816	15.3176	0	0	15.3176	0	0	0	0	0	15.113	0	15.113	15.4578	15.3828	15.2674	15.3693	0
gi|1034563600	9682	KDM4A		PREDICTED: lysine-specific demethylase 4A isoform X2 [Homo sapiens]	MTLISPLMLK	15.5	0	1163.63	14.6283	14.5716	14.7145	14.6381	15.0368	14.8575	14.9845	14.9596	0	14.6418	14.575	14.6084	14.7363	14.8943	14.7564	14.7956	14.2568	14.0089	14.0295	14.0984	14.1541	14.278	0	14.216	0	0	0	0	0	0	0	0	0	0	0	0	0	0	0	0	15.0095
gi|1034563611	9696	CROCC		PREDICTED: rootletin isoform X6 [Homo sapiens]	GLGLGRAPSPAPRPVPGSPAR	9.24	1.17341	2009.7	0	0	0	0	0	0	0	0	0	0	0	0	0	0	0	0	0	0	0	0	14.7733	0	0	14.7733	0	0	0	0	0	0	0	0	15.3367	0	0	15.3367	0	0	0	0	0
gi|1034563671	984	CDK11B		PREDICTED: cyclin-dependent kinase 11B isoform X7 [Homo sapiens]	ASHWSRSPPRPPR	19.78	0.36585	1530.43	11.3234	11.0925	11.0686	11.1615	0	0	0	0	0	0	0	0	0	0	0	0	0	0	0	0	0	0	0	0	0	0	0	0	0	0	0	0	0	11.8363	11.7537	11.795	9.27705	0	0	9.27705	0
gi|1034563733	9859	CEP170		PREDICTED: centrosomal protein of 170 kDa isoform X20 [Homo sapiens]	DLIKDWALSSAAAVMEER	5.7	0.847338	2004	0	0	0	0	0	0	0	0	0	0	0	0	0	0	0	0	0	0	0	0	0	0	0	0	0	0	0	0	0	0	0	0	0	0	0	0	0	0	0	0	0
gi|1034565979	10579	TACC2		transforming acidic coiled-coil-containing protein 2 isoform X21 [Homo sapiens]	KPVAK	1.04	0.166337	541.836	16.407	16.3981	15.2443	16.0165	13.8301	13.9655	16.296	14.6972	14.4724	16.0378	16.5386	15.6829	16.1501	14.2062	14.1403	14.8322	13.8943	10.4301	9.57356	11.2993	16.4847	12.0022	11.6027	13.3632	16.3442	16.2951	16.3252	16.3215	14.0601	13.6169	13.8723	13.8498	16.1356	0	16.25	16.1928	0	0	0	0	16.4061
gi|1034566446	119392	SFR1	Q86XK3	PREDICTED: swi5-dependent recombination DNA repair protein 1 homolog isoform X2 [Homo sapiens]	QPMSATLRER	9.75	0.0131092	1188.77	0	0	0	0	0	16.5532	0	16.5532	0	0	0	0	0	0	16.5488	16.5488	16.5435	16.5859	16.4947	16.5414	16.3474	16.1832	16.2636	16.2647	16.3459	0	0	16.3459	0	0	0	0	0	0	0	0	0	0	16.6032	16.6032	16.5406
gi|1034566589	1390	CREM		cAMP-responsive element modulator isoform X23 [Homo sapiens]	DICSPK	18.35	0.0540361	718.824	15.3624	15.5104	15.4848	15.4525	15.192	15.5186	15.443	15.3846	15.4882	15.4171	15.4483	15.4512	15.1829	15.4226	14.606	15.0705	14.7443	15.3591	15.2874	15.1303	14.9735	14.864	15.0734	14.9703	15.4177	15.3948	15.3557	15.3894	15.773	0	15.3264	15.5497	15.2876	0	0	15.2876	15.2959	15.3216	15.3598	15.3258	15.4263
gi|1034566787	159686	CFAP58		cilia- and flagella-associated protein 58 isoform X3 [Homo sapiens]	IEYER	12.11	0.0790378	708.838	16.0559	16.1732	16.1783	16.1358	16.2803	16.1953	16.296	16.2572	16.3551	16.3261	0	16.3406	16.257	0	16.0779	16.1675	16.2743	16.2404	16.2983	16.271	16.2722	0	16.1979	16.235	0	16.3584	16.352	16.3552	0	15.8065	16.2137	16.0101	0	16.3815	16.3359	16.3587	16.3252	0	0	16.3252	16.3348
gi|1034566980	219790	RTKN2		PREDICTED: rhotekin-2 isoform X3 [Homo sapiens]	LLPARRNR	12.75	0.0226976	996.759	14.1401	14.6239	15.2479	14.6706	15.302	15.1804	15.1657	15.216	14.9643	15.0171	15.4193	15.1336	15.0455	15.145	14.9955	15.062	15.064	14.2882	15.0176	14.7899	14.8983	14.8544	14.5357	14.7628	14.1899	14.6339	14.0133	14.279	14.5315	14.6302	14.2283	14.4633	14.9397	14.8031	14.577	14.7733	14.5907	15.0113	14.3476	14.6499	15.2118
gi|1034567742	27287	VENTX		PREDICTED: homeobox protein VENTX isoform X1 [Homo sapiens]	MLSQMPLPSMSGLSK	11.93	0.490084	1621.32	10.1219	0	0	10.1219	0	0	0	0	0	0	0	0	0	0	0	0	0	0	0	0	0	0	0	0	0	0	0	0	0	0	0	0	0	15.3778	0	15.3778	0	0	0	0	0
gi|1034567949	288	ANK3		PREDICTED: ankyrin-3 isoform X44 [Homo sapiens]	AAPILSK	3.85	0.435201	700.445	14.4637	14.2918	14.3847	14.38	14.2369	12.1636	12.2939	12.8981	12.0145	14.1765	12.5681	12.9197	12.131	13.9156	14.1196	13.3887	14.0054	0	13.9795	13.9925	13.8411	13.9753	13.9762	13.9309	14.0132	0	13.9667	13.9899	0	0	0	0	0	13.9458	0	13.9458	14.2957	14.0307	0	14.1632	14.1981
gi|1034567953	288	ANK3		PREDICTED: ankyrin-3 isoform X46 [Homo sapiens]	NATTDALTSVLTKINR	7.91	0.578586	1717.36	0	0	0	0	0	0	0	0	0	0	0	0	0	0	0	0	0	0	0	0	0	0	0	0	0	0	0	0	0	0	0	0	0	0	0	0	0	0	0	0	0
gi|1034567968	29119	CTNNA3		PREDICTED: catenin alpha-3 isoform X5 [Homo sapiens]	TDRAKMTQLPEAEKEK	8.03	0.00688826	1890.82	11.9759	0	0	11.9759	0	0	0	0	0	0	0	0	0	0	0	0	0	0	0	0	0	0	0	0	0	0	0	0	0	0	0	0	0	0	0	0	0	0	0	0	0
gi|1034567978	29974	A1CF	Q9NQ94	PREDICTED: APOBEC1 complementation factor isoform X3 [Homo sapiens]	EDAVEAMKALNGK	16.26	0.276442	1392.79	0	0	0	0	0	15.6163	15.8263	15.7213	15.7667	0	0	15.7667	15.699	0	0	15.699	15.5364	0	15.9416	15.739	0	0	15.657	15.657	0	15.8591	15.985	15.922	15.9612	15.6566	0	15.8089	16.2918	16.2827	16.1968	16.2571	15.8344	15.7975	15.8929	15.8416	0
gi|1034568175	3778	KCNMA1	A0A1W2PQU4	PREDICTED: calcium-activated potassium channel subunit alpha-1 isoform X37 [Homo sapiens]	MANGGGGGGGSSGGGGGGGGSSLR	11.06	0.213307	1822.94	8.19299	0	0	8.19299	0	0	0	0	0	0	0	0	0	0	0	0	0	0	0	0	0	0	0	0	0	0	0	0	0	0	0	0	0	0	0	0	0	0	0	0	0
gi|1034568214	387694	SH2D4B		SH2 domain-containing protein 4B isoform X1 [Homo sapiens]	LPSVV	3.02	0.181163	513.843	16.8294	16.7446	10.3295	14.6345	17.133	9.58651	9.88192	12.2005	9.94497	9.58515	0	9.76506	0	0	16.6979	16.6979	0	0	0	0	17.2482	0	0	17.2482	16.7266	17.5741	0	17.1503	0	0	0	0	17.0903	17.1688	17.1671	17.142	0	0	16.3756	16.3756	17.0794
gi|1034568967	57584	ARHGAP21		PREDICTED: rho GTPase-activating protein 21 isoform X4 [Homo sapiens]	VGGSIRPWKQMYVVLR	23.72	4.59272e-13	1902.89	8.88991	9.09733	9.3306	9.10595	9.83284	9.76222	9.68651	9.76052	8.85034	8.97773	10.0737	9.30057	9.05528	9.24974	7.71844	8.67448	9.11993	10.0398	9.88955	9.68309	11.7695	11.8893	11.0343	11.5644	9.45194	9.97387	9.44171	9.62251	13.368	13.9114	13.6129	13.6308	11.7726	11.9214	11.9028	11.8656	10.6257	10.4992	0	10.5625	8.60231
gi|1034569163	64210	MMS19	Q96T76	PREDICTED: MMS19 nucleotide excision repair protein homolog isoform X10 [Homo sapiens]	MRTREEELK	3.03	0.383632	1208.46	9.60285	9.19856	8.79363	9.19834	8.8452	13.1359	9.07704	10.3527	0	0	0	0	0	0	8.67013	8.67013	9.65739	7.23214	13.013	9.96751	13.1267	0	0	13.1267	0	13.1411	0	13.1411	0	0	0	0	0	0	0	0	0	0	0	0	9.25864
gi|1034569224	643414	LIPK		PREDICTED: lipase member K isoform X7 [Homo sapiens]	YTQSPMKK	10.73	2.35354e-13	998.381	0	0	0	0	0	0	0	0	0	0	0	0	0	0	0	0	0	0	0	0	0	8.79151	0	8.79151	0	8.02808	9.22562	8.62685	0	0	0	0	0	0	0	0	0	0	0	0	0
gi|1034569255	64421	DCLRE1C	Q96SD1	PREDICTED: protein artemis isoform X3 [Homo sapiens]	LATGESIAVKKR	14.02	0.989551	1273.67	14.1564	0	0	14.1564	0	0	0	0	0	0	0	0	0	0	0	0	0	0	0	0	0	14.3532	0	14.3532	0	0	13.6747	13.6747	0	0	0	0	0	0	0	0	0	0	0	0	0
gi|1034569841	83592	AKR1E2		PREDICTED: 1,5-anhydro-D-fructose reductase isoform X5 [Homo sapiens]	AQASPGKVTEAVK	8.17	0.395035	1286.5	12.9354	0	0	12.9354	0	0	0	0	0	0	0	0	0	0	0	0	0	0	0	0	0	0	0	0	0	13.6163	0	13.6163	0	0	0	0	0	0	0	0	0	0	0	0	0
gi|1034570037	84632	AFAP1L2		PREDICTED: actin filament-associated protein 1-like 2 isoform X37 [Homo sapiens]	SSSSDEEYIYMNK	12.65	0	1569.65	15.183	0	0	15.183	0	0	0	0	0	0	0	0	0	0	0	0	0	0	0	0	0	0	0	0	0	0	0	0	0	0	0	0	0	0	0	0	0	0	0	0	0
gi|1034571640	10313	RTN3		PREDICTED: reticulon-3 isoform X3 [Homo sapiens]	TSTHQKTPVCSIDGSTPITK	1.53	0	2157.97	0	0	0	0	0	0	0	0	7.10765	9.07888	8.94593	8.37749	8.15148	8.42466	5.48432	7.35349	6.88351	8.20945	8.26855	7.78717	13.1397	13.845	0	13.4924	0	0	0	0	0	0	0	0	0	0	0	0	0	0	0	0	0
gi|1034571881	114879	OSBPL5	Q9H0X9	PREDICTED: oxysterol-binding protein-related protein 5 isoform X1 [Homo sapiens]	ECVSPTARVTKKETLK	21.14	6.96792e-13	1846.43	20.5337	20.5349	20.5281	20.5322	20.5686	20.5342	20.607	20.5699	20.3528	20.1648	20.5835	20.367	20.5081	20.4586	20.3571	20.4413	16.2804	16.8758	16.9568	16.7043	19.9857	19.9196	0	19.9527	0	0	0	0	0	0	0	0	0	0	0	0	0	0	0	0	20.5587
gi|1034572961	26007	TKFC		triokinase/FMN cyclase isoform X3 [Homo sapiens]	SGPNPK	3.69	0.0541165	599.46	16.4353	15.9343	16.5183	16.296	16.2475	16.1955	16.592	16.345	0	0	0	0	0	0	16.6231	16.6231	0	0	0	0	0	0	0	0	0	0	16.0695	16.0695	0	0	15.859	15.859	0	0	0	0	0	0	0	0	16.2837
gi|1034573124	283149	BCL9L		PREDICTED: B-cell CLL/lymphoma 9-like protein isoform X4 [Homo sapiens]	KEEQIGLHGSRPLQDMMGMGGMMVR	16.51	1.84555e-12	2819.2	12.5698	12.9046	12.9171	12.7972	12.8618	13.0487	13.1057	13.0054	12.9156	13.1604	0	13.038	12.8723	13.11	12.5218	12.8347	12.8632	0	0	12.8632	0	0	0	0	13.1243	13.1749	13.1918	13.1637	13.6589	13.362	13.5828	13.5345	14.5826	0	0	14.5826	0	13.0051	0	13.0051	13.161
gi|1034573835	4647	MYO7A		PREDICTED: unconventional myosin-VIIa isoform X14 [Homo sapiens]	IPQPGK	20.44	0.399281	639.853	15.2185	0	14.3233	14.7709	15.0912	14.1921	15.0723	14.7852	14.9128	15.0259	12.9855	14.3081	0	15.1092	14.9584	15.0338	15.105	15.0435	15.129	15.0925	0	14.7203	14.9979	14.8591	14.9154	14.9159	13.972	14.6011	14.541	14.5198	14.7085	14.5897	14.9126	14.8446	14.9628	14.9067	15.2111	15.1486	15.1252	15.1616	15.0843
gi|1034574048	50863	NTM		neurotrimin isoform X9 [Homo sapiens]	GTGVPVR	1.81	0.249108	684.291	19.5018	19.3767	13.9922	17.6235	19.3978	19.1723	16.8204	18.4635	19.0462	16.5189	14.9967	16.854	18.9637	17.0525	18.9683	18.3282	18.8971	18.8818	18.917	18.8986	18.9085	18.9612	18.98	18.9499	18.8376	18.675	16.7074	18.0733	15.7974	18.9864	18.9781	17.9206	15.2706	0	0	15.2706	0	18.9243	0	18.9243	16.8972
gi|1034574344	55031	USP47		PREDICTED: ubiquitin carboxyl-terminal hydrolase 47 isoform X3 [Homo sapiens]	RTKANEGKK	24.84	0	1032.79	0	15.21	0	15.21	0	0	0	0	0	0	0	0	0	0	0	0	0	0	0	0	0	0	0	0	0	0	0	0	0	0	0	0	0	0	0	0	0	0	14.8832	14.8832	0
gi|1034574611	5702	PSMC3		PREDICTED: 26S protease regulatory subunit 6A isoform X1 [Homo sapiens]	SEVLRVTHELQAMK	12.05	0.561623	1638.88	12.3271	12.2951	11.5846	12.0689	12.2988	11.9793	12.3993	12.2258	0	0	0	0	0	0	0	0	0	0	0	0	0	0	0	0	0	0	0	0	0	0	0	0	0	0	14.0296	14.0296	0	0	0	0	0
gi|1034574817	5871	MAP4K2		mitogen-activated protein kinase kinase kinase kinase 2 isoform X8 [Homo sapiens]	IPDTK	3.16	0.0882546	572.891	15.265	15.2873	15.2451	15.2658	15.2788	15.1801	15.2127	15.2239	15.0774	15.2387	15.1044	15.1402	15.1641	15.1545	15.2577	15.1921	15.3944	15.1186	14.9253	15.1461	15.3484	15.6501	14.9249	15.3078	15.0177	15.058	15.2406	15.1054	15.2476	14.9349	15.3316	15.1713	15.3854	15.3557	15.3316	15.3576	15.0675	15.1125	15.0499	15.0766	15.1213
gi|1034575239	744	MPPED2		metallophosphoesterase MPPED2 isoform X6 [Homo sapiens]	MADLVK	4.38	0.00184849	693.103	17.5206	17.2887	16.9354	17.2482	16.4337	0	0	16.4337	0	0	0	0	0	0	0	0	0	0	0	0	0	0	0	0	0	0	0	0	0	0	0	0	0	0	0	0	0	0	0	0	0
gi|1034575643	80227	PAAF1		PREDICTED: proteasomal ATPase-associated factor 1 isoform X2 [Homo sapiens]	GGILDTAIVDRGR	7.56	4.64125e-13	1340.65	0	12.2577	12.344	12.3009	0	0	0	0	12.2431	12.7488	12.4249	12.4723	0	12.3325	0	12.3325	0	12.311	12.3692	12.3401	13.3794	0	13.5258	13.4526	12.8559	12.88	13.0839	12.9399	13.4333	13.1052	13.1686	13.2357	15.1027	0	0	15.1027	0	12.2427	12.5379	12.3903	0
gi|1034575705	81876	RAB1B		PREDICTED: ras-related protein Rab-1B isoform X1 [Homo sapiens]	LLVGNKSDLTTK	11.48	0.0123394	1286.72	0	0	0	0	0	13.6129	0	13.6129	13.7349	0	0	13.7349	13.333	0	13.0788	13.2059	0	0	0	0	14.0566	14.1142	14.3631	14.178	0	0	0	0	0	0	0	0	0	0	0	0	0	0	0	0	13.7664
gi|1034576016	85459	CEP295		PREDICTED: centrosomal protein of 295 kDa isoform X11 [Homo sapiens]	AHVRGFQAMKK	17.03	0.00363088	1288.7	14.583	14.6416	14.7162	14.6469	14.6744	14.7721	14.8783	14.7749	0	0	0	0	0	0	0	0	0	0	0	0	0	0	0	0	0	0	0	0	0	0	0	0	0	0	0	0	0	0	0	0	14.9538
gi|1034576153	89797	NAV2		PREDICTED: neuron navigator 2 isoform X16 [Homo sapiens]	VSAAGSEAK	9.37	0.0170436	818.8	14.2681	0	0	14.2681	14.2025	0	14.0328	14.1177	0	13.8707	0	13.8707	14.2316	14.0648	13.0611	13.7858	13.3538	13.9194	13.8767	13.7166	14.29	14.0805	13.431	13.9339	13.8903	14.017	13.9165	13.9413	14.6862	14.8825	14.0844	14.551	13.6951	0	0	13.6951	13.8759	13.7682	13.8736	13.8392	0
gi|1034576157	89797	NAV2		PREDICTED: neuron navigator 2 isoform X18 [Homo sapiens]	IILSGPSGTGKTYLANR	8.36	0	1747.7	0	0	12.8235	12.8235	0	0	0	0	0	0	0	0	0	0	0	0	0	0	0	0	0	0	0	0	0	0	0	0	0	0	0	0	0	0	0	0	0	0	0	0	0
gi|1034576377	960	CD44		PREDICTED: CD44 antigen isoform X19 [Homo sapiens]	KPSGLNGEASK	12.41	0	1087.61	12.227	12.5687	0	12.3978	0	0	0	0	0	0	0	0	0	0	0	0	0	0	0	0	0	0	0	0	0	0	0	0	0	0	0	0	0	0	13.6658	13.6658	11.031	0	0	11.031	0
gi|1034576381	9600	PITPNM1	O00562	PREDICTED: membrane-associated phosphatidylinositol transfer protein 1 isoform X1 [Homo sapiens]	GKARSISLK	23	0	960.699	13.8975	13.6734	13.8099	13.7936	13.7906	13.9189	13.6819	13.7971	0	0	0	0	0	0	0	0	0	0	0	0	0	0	0	0	0	0	0	0	0	0	0	0	0	0	0	0	0	0	0	0	13.7348
gi|1034576417	9743	ARHGAP32		PREDICTED: rho GTPase-activating protein 32 isoform X4 [Homo sapiens]	TGLLSVAEGKESRHAAK	7.36	0	1753.86	8.9484	9.05076	9.5595	9.18622	9.35951	9.59205	9.20963	9.38706	0	0	0	0	0	0	9.19368	9.19368	9.48219	10.1646	10.3649	10.0039	0	0	0	0	0	0	0	0	0	0	0	0	0	0	0	0	0	0	0	0	9.51641
gi|1034578124	144423	GLT1D1		PREDICTED: glycosyltransferase 1 domain-containing protein 1 isoform X7 [Homo sapiens]	RAAGVR	5.18	0.37306	628.513	5.91851	16.2245	6.55819	9.56706	5.99867	15.6983	6.58584	9.42759	0	0	0	0	0	0	14.5751	14.5751	0	0	15.1526	15.1526	0	0	0	0	15.3364	0	15.2699	15.3032	0	0	0	0	0	15.1833	0	15.1833	0	5.72597	6.6734	6.19968	6.04377
gi|1034578141	144448	TSPAN19		PREDICTED: putative tetraspanin-19 isoform X3 [Homo sapiens]	MLRNNKTIIIK	12.64	0.317979	1344.59	13.4117	0	0	13.4117	0	0	0	0	0	0	0	0	0	0	0	0	0	0	0	0	0	0	0	0	0	0	0	0	0	0	13.7155	13.7155	0	0	0	0	0	0	0	0	13.5745
gi|1034578198	144699	FBXL14		PREDICTED: F-box/LRR-repeat protein 14 isoform X2 [Homo sapiens]	RVQILSLR	12.4	0.238787	984.334	7.6647	0	0	7.6647	13.0784	0	0	13.0784	0	0	0	0	0	0	0	0	0	0	0	0	0	7.77912	0	7.77912	0	7.12991	7.09074	7.11032	0	0	0	0	0	0	0	0	0	0	0	0	0
gi|1034578319	160777	CCDC60		PREDICTED: coiled-coil domain-containing protein 60 isoform X5 [Homo sapiens]	TVTIENGMQR	16.37	0	1163.63	14.4832	14.4184	14.5872	14.4963	0	0	0	0	0	0	0	0	0	0	0	0	0	0	0	0	0	0	0	0	0	0	0	0	0	0	0	0	0	0	0	0	0	0	0	0	0
gi|1034578356	1663	DDX11		ATP-dependent DNA helicase DDX11 isoform X14 [Homo sapiens]	EKSASS	14.25	0.184063	608.851	15.7405	15.8223	15.8746	15.8125	15.8539	15.8064	15.9208	15.8604	15.857	16.0245	15.9369	15.9394	15.8508	15.8312	15.7097	15.7972	15.817	15.8432	15.9505	15.8703	15.9473	16.0769	15.77	15.9314	15.8849	15.9424	15.9407	15.9227	16.1084	15.7867	0	15.9475	0	15.9789	0	15.9789	15.899	15.8331	15.9494	15.8938	15.9409
gi|1034578382	1663	DDX11		ATP-dependent DNA helicase DDX11 isoform X20 [Homo sapiens	DIPGT	12.59	0.0146786	503.105	21.4282	21.4715	21.4663	21.4554	20.9807	20.661	20.2956	20.6458	17.2966	17.2646	17.2069	17.256	16.9837	0	17.012	16.9978	16.8463	16.7588	16.7209	16.7753	0	16.8682	16.8418	16.855	16.7954	16.8674	16.8897	16.8508	0	0	17.0801	17.0801	16.7533	0	16.7514	16.7524	0	17.0543	16.853	16.9536	19.4774
gi|1034578921	254783	OR6C74	A6NCV1	PREDICTED: olfactory receptor 6C74 isoform X1 [Homo sapiens]	FLVSMATGDK	4.75	0.125662	1084.7	14.165	13.8563	14.5275	14.1829	0	0	0	0	0	0	0	0	0	0	0	0	0	0	0	0	0	0	0	0	0	0	0	0	0	0	0	0	0	0	0	0	0	0	0	0	0
gi|1034579057	25900	IFFO1		PREDICTED: intermediate filament family orphan 1 isoform X12 [Homo sapiens]	AMKVDMDICR	12.04	0.632482	1254.13	0	0	0	0	0	13.7758	0	13.7758	0	0	0	0	0	0	0	0	0	13.4787	0	13.4787	12.5503	0	0	12.5503	0	0	0	0	0	0	0	0	0	0	14.8527	14.8527	0	13.7009	13.689	13.695	0
gi|1034579749	490	ATP2B1		PREDICTED: plasma membrane calcium-transporting ATPase 1 isoform X5 [Homo sapiens]	DPLLLSGTHVMEGSGR	9.71	0.408943	1683.41	8.76598	0	0	8.76598	0	0	0	0	0	0	0	0	0	0	0	0	0	0	0	0	0	0	0	0	0	0	0	0	0	17.8987	0	17.8987	0	0	0	0	0	0	0	0	0
gi|1034579794	50614	GALNT9		PREDICTED: polypeptide N-acetylgalactosaminyltransferase 9 isoform X4 [Homo sapiens]	SEAHR	11.53	0.010871	599.264	13.8971	13.5952	13.4382	13.6435	17.1052	17.1826	17.3409	17.2096	15.8041	15.6743	0	15.7392	0	0	0	0	0	0	0	0	18.6544	18.6859	18.4933	18.6112	18.0737	18.1136	18.137	18.1081	18.8518	0	18.7766	18.8142	18.4089	18.4215	18.3586	18.3963	0	0	0	0	0
gi|1034579813	50856	CLEC4A		PREDICTED: C-type lectin domain family 4 member A isoform X2 [Homo sapiens]	SVCEMMKIHL	4.32	0.310267	1280.4	9.39844	9.46814	8.33726	9.06795	9.6827	8.91206	9.47264	9.3558	0	0	0	0	0	0	0	0	13.3381	0	0	13.3381	13.7303	0	0	13.7303	0	0	0	0	0	15.8485	15.6886	15.7686	0	0	0	0	0	0	0	0	9.48405
gi|1034579939	5139	PDE3A		PREDICTED: cGMP-inhibited 3',5'-cyclic phosphodiesterase A isoform X1 [Homo sapiens]	GGAPGGGAR	12.87	0.430396	700.505	11.6032	10.1975	10.3442	10.715	0	0	0	0	0	14.3702	0	14.3702	14.446	14.4421	14.2941	14.3941	14.056	0	0	14.056	0	0	0	0	0	0	0	0	0	0	0	0	14.2949	0	0	14.2949	0	0	14.4669	14.4669	14.4348
gi|1034580046	51564	HDAC7		histone deacetylase 7 isoform X6 [Homo sapiens]	LAGGH	0.32	0.221235	454.641	13.7595	16.9881	16.7644	15.8373	16.5733	16.7683	16.7757	16.7058	13.729	16.3819	13.9672	14.6927	16.7538	16.4604	13.4381	15.5507	16.3262	16.2797	16.5373	16.381	4.63558	17.2183	16.6625	12.8388	13.6444	13.7134	16.7812	14.713	16.3507	17.0366	13.6879	15.6917	13.6263	4.39608	16.4776	11.5	16.3593	13.6791	13.6483	14.5622	13.7646
gi|1034580275	55010	PARPBP	Q9NWS1	PREDICTED: PCNA-interacting partner isoform X12 [Homo sapiens]	ICVSMQEKK	5.3	0.449918	1137.08	8.18547	7.32084	7.97238	7.82623	8.27512	13.241	13.2764	11.5975	0	0	0	0	12.9414	0	0	12.9414	0	0	12.9358	12.9358	0	0	0	0	12.6101	0	13.141	12.8755	0	0	0	0	0	0	0	0	0	0	0	0	0
gi|1034580790	57609	DIP2B		PREDICTED: disco-interacting protein 2 homolog B isoform X13 [Homo sapiens]	TGGMMYFGLAGVTK	17.46	0.00746657	1449.76	15.2838	15.4086	0	15.3462	0	0	0	0	0	0	0	0	0	0	0	0	0	0	0	0	0	0	0	0	0	0	0	0	0	0	0	0	0	0	0	0	0	0	0	0	0
gi|1034581174	64786	TBC1D15		PREDICTED: TBC1 domain family member 15 isoform X6 [Homo sapiens]	IDVEDILCK	21.1	0.00125284	1104.64	14.8407	0	14.8418	14.8412	14.7923	0	14.7672	14.7797	0	0	0	0	0	0	0	0	0	0	0	0	0	0	0	0	0	0	0	0	0	0	0	0	0	0	0	0	0	0	0	0	0
gi|1034581854	84329	HVCN1	Q96D96	PREDICTED: voltage-gated hydrogen channel 1 isoform X2 [Homo sapiens]	AKVAPAER	10.75	0.647394	842.08	9.62138	15.2343	9.35602	11.4039	14.5971	10.2413	10.4651	11.7678	0	0	0	0	14.805	0	8.18954	11.4973	0	0	0	0	0	0	0	0	0	0	0	0	0	0	0	0	0	0	0	0	0	0	0	0	0
gi|1034582442	9700	ESPL1	Q14674	PREDICTED: separin isoform X3 [Homo sapiens]	VKMDAARAGDKELQLK	3.81	0.450669	1788.26	9.14527	11.1626	11.5642	10.624	0	0	0	0	0	0	0	0	0	0	0	0	0	0	0	0	0	0	0	0	0	0	0	0	0	0	0	0	0	0	0	0	0	0	0	0	0
gi|1034582481	9840	TESPA1	A2RU30	PREDICTED: protein TESPA1 isoform X1 [Homo sapiens]	DRPPPPHNTPKR	10.71	0.018615	1410.66	14.8927	14.8262	14.8613	14.8601	14.7469	0	14.8648	14.8058	14.7044	14.6819	15.3954	14.9272	14.7663	0	14.0402	14.4033	14.2356	14.7655	14.7365	14.5792	15.3682	0	14.6774	15.0228	14.7308	0	0	14.7308	0	0	0	0	0	0	0	0	0	0	0	0	0
gi|1034583500		LOC100996573		PREDICTED: WAS/WASL-interacting protein family member 3-like [Homo sapiens]	LSVRPVGRSSPGLR	11.3	2.37484e-13	1478.75	11.784	12.2269	12.1191	12.0433	0	0	0	0	0	0	0	0	0	0	11.9308	11.9308	0	0	0	0	0	0	0	0	0	0	0	0	0	0	0	0	0	0	0	0	0	0	0	0	0
gi|1034583559	10129	FRY		protein furry homolog isoform X2 [Homo sapiens]	FTASSK	7.7	0.0761617	640.872	14.3755	14.5653	14.7346	14.5585	14.5713	14.7021	14.7577	14.6771	14.6301	14.9709	15.002	14.8677	14.593	14.6174	14.2921	14.5008	0	14.6922	0	14.6922	14.4293	14.6544	0	14.5418	0	14.709	14.8109	14.7599	14.8246	14.858	14.6944	14.7923	0	0	0	0	14.5978	14.6633	14.6797	14.6469	14.7996
gi|1034583608	10257	ABCC4		PREDICTED: multidrug resistance-associated protein 4 isoform X4 [Homo sapiens]	LSNMAMGK	15.21	0.00496615	867.411	10.8365	0	0	10.8365	0	0	0	0	0	0	0	0	0	0	0	0	0	0	0	0	0	0	0	0	0	0	0	0	0	16.3297	16.1765	16.2531	0	0	0	0	0	0	0	0	0
gi|1034583614	10426	TUBGCP3		PREDICTED: gamma-tubulin complex component 3 isoform X3 [Homo sapiens]	SMIPSFMTMDQSRK	7.55	2.45592e-13	1690.81	0	11.3204	10.981	11.1507	10.7082	10.9076	10.8292	10.815	0	0	0	0	0	0	0	0	0	0	0	0	0	0	0	0	0	0	0	0	0	0	0	0	0	0	0	0	0	0	0	0	11.2698
gi|1034583801	121793	TEX29		testis-expressed protein 29 isoform X2 [Homo sapiens]	VIQESR	11.87	0.0174281	731.864	15.7712	15.8538	15.7519	15.7923	15.8267	15.6072	15.852	15.762	15.7752	15.7918	15.396	15.6543	15.6197	15.7583	15.6284	15.6688	15.7406	15.703	15.6693	15.7043	15.8182	15.9376	15.5852	15.7803	15.5046	15.6367	15.8099	15.6504	15.4967	15.3326	15.6257	15.485	15.7458	15.6343	15.7127	15.6976	15.6486	15.7494	15.7916	15.7299	15.8639
gi|1034583920	220081	ERICH6B	Q5W0A0	PREDICTED: glutamate-rich protein 6B isoform X2 [Homo sapiens]	EPKASYSSQTMLLRDAR	21.94	0.00150568	1954.06	12.4438	12.4038	12.3255	12.391	12.2238	0	12.5451	12.3845	12.4453	12.2939	13.0219	12.587	12.1178	12.4453	11.8376	12.1336	0	12.2651	12.3516	12.3083	13.6287	13.5547	12.9512	13.3782	0	12.4216	12.3194	12.3705	16.7231	0	16.8439	16.7835	0	0	0	0	0	0	0	0	12.1995
gi|1034584112	23091	ZC3H13		PREDICTED: zinc finger CCCH domain-containing protein 13 isoform X3 [Homo sapiens]	KLAGSELFAK	9.18	0.00375974	1062.74	0	0	0	0	0	0	0	0	0	0	0	0	0	0	0	0	0	0	0	0	0	0	0	0	0	0	0	0	0	0	0	0	14.2008	0	0	14.2008	0	0	0	0	0
gi|1034584139	2322	FLT3		PREDICTED: receptor-type tyrosine-protein kinase FLT3 isoform X4 [Homo sapiens]	VQSCSCEPWIRAHLGIR	12.54	0	2065.98	8.45029	0	0	8.45029	0	0	0	0	0	0	0	0	0	0	0	0	0	0	0	0	0	0	0	0	0	0	0	0	0	0	0	0	0	0	0	0	0	0	0	0	0
gi|1034584161	23263	MCF2L		guanine nucleotide exchange factor DBS isoform X4 [Homo sapiens]	ISVAEMK	9.02	0.061693	777.847	15.702	15.7786	15.7884	15.7563	15.7551	15.7944	15.7707	15.7734	15.845	15.8025	16.3402	15.9959	15.7446	15.8514	15.0823	15.5594	15.2865	15.6609	15.6586	15.5354	16.3416	16.0073	15.6949	16.0146	0	15.7625	15.7117	15.7371	16.1513	16.5141	16.1743	16.2799	15.689	15.6456	15.6696	15.668	15.7136	15.6887	15.7359	15.7128	15.6304
gi|1034584261	255967	PAN3	Q58A45	PREDICTED: PAB-dependent poly(A)-specific ribonuclease subunit PAN3 isoform X11 [Homo sapiens]	LDAGVPEK	14.17	0.323604	828.281	15.7411	0	10.4835	13.1123	11.9161	0	0	11.9161	0	0	6.63493	6.63493	0	0	15.6138	15.6138	0	11.3993	0	11.3993	12.2818	12.3205	0	12.3011	0	0	0	0	0	0	0	0	0	0	0	0	0	0	0	0	0
gi|1034584501	5095	PCCA		PREDICTED: propionyl-CoA carboxylase alpha chain, mitochondrial isoform X14 [Homo sapiens]	EVIINSRFVK	7.85	0.318829	1204.49	10.5043	9.90194	12.6876	11.0313	10.0387	10.2537	10.3107	10.201	0	0	0	0	0	0	0	0	0	9.40605	0	9.40605	13.095	0	0	13.095	0	0	0	0	0	0	0	0	0	0	0	0	0	12.6215	0	12.6215	10.2284
gi|1034584906	7750	ZMYM2		PREDICTED: zinc finger MYM-type protein 2 isoform X5 [Homo sapiens]	NPLTMENKACLR	4.58	2.34831e-13	1462.7	0	0	0	0	16.0255	16.0355	0	16.0305	16.0365	0	0	16.0365	0	0	0	0	0	0	0	0	0	0	0	0	16.0292	0	0	16.0292	0	16.4137	0	16.4137	15.8857	0	15.8995	15.8926	0	15.659	0	15.659	0
gi|1034585114	8796	SCEL		PREDICTED: sciellin isoform X15 [Homo sapiens]	AKSLESLIYMSTR	8.33	0.700179	1498.71	0	0	0	0	0	0	0	0	0	0	0	0	0	0	0	0	0	0	0	0	0	0	0	0	0	0	0	0	15.8806	0	0	15.8806	0	0	0	0	0	0	15.3463	15.3463	0
gi|1034585223	9071	CLDN10		PREDICTED: claudin-10 isoform X3 [Homo sapiens]	GLMIAAVSLGFFGSIFALFGMK	14.21	0	2277.34	11.5454	0	11.9538	11.7496	11.2794	0	11.8431	11.5613	11.3623	0	12.8269	12.0946	11.4761	0	9.83426	10.6552	0	0	0	0	17.4437	16.1101	15.4734	16.3424	13.3582	13.2537	13.005	13.2056	0	0	0	0	0	0	0	0	0	0	0	0	11.368
gi|1034586516	23116	TOGARAM1	Q9Y4F4	TOG array regulator of axonemal microtubules protein 1 isoform X4 [Homo sapiens]	EENPALR	8.59	0.384046	830.11	15.0269	10.1857	10.4727	11.8951	10.3492	10.7591	9.90331	10.3372	0	0	7.57565	7.57565	9.24896	8.90014	9.24188	9.13033	0	0	0	0	0	0	0	0	0	0	0	0	0	0	0	0	0	0	0	0	0	0	0	0	9.87045
gi|1034586524	23224	SYNE2		PREDICTED: nesprin-2 isoform X7 [Homo sapiens]	DAPGTGEEAQGKVK	1.94	0.000658718	1384.7	14.615	0	0	14.615	0	0	0	0	0	0	0	0	0	0	0	0	0	0	14.2198	14.2198	14.7419	15.2675	0	15.0047	0	14.7136	14.6809	14.6973	0	0	0	0	0	0	0	0	0	14.1729	0	14.1729	0
gi|1034586919	3169	FOXA1	P55317	PREDICTED: hepatocyte nuclear factor 3-alpha isoform X1 [Homo sapiens]	QPGAGGGGGSGSGGSGAKGGPESR	7.87	6.91277e-13	1927.81	11.0031	11.247	11.2395	11.1632	8.67423	10.6104	9.40169	9.56211	9.28797	11.521	11.365	10.7246	10.8753	11.7138	10.9704	11.1865	9.46246	12.1854	12.4873	11.3784	12.5094	12.9043	12.7617	12.7251	10.6751	11.0427	11.5395	11.0858	12.5132	11.3854	12.327	12.0752	14.0449	0	0	14.0449	12.3878	9.65645	12.3427	11.4623	10.8374
gi|1034587182	4625	MYH7	P12883	PREDICTED: myosin-7 isoform X1 [Homo sapiens]	AKLQTENGELSR	5.15	0.27079	1345.16	8.01988	0	0	8.01988	0	0	0	0	0	0	0	0	0	0	0	0	0	0	0	0	0	9.57504	0	9.57504	0	8.31115	6.88299	7.59707	0	0	0	0	0	0	0	0	0	0	0	0	0
gi|1034587446	55218	EXD2	Q9NVH0	PREDICTED: exonuclease 3'-5' domain-containing protein 2 isoform X1 [Homo sapiens]	ASPSGLCVLVR	5.69	0.464273	1159.33	0	0	0	0	0	0	0	0	0	0	0	0	0	0	0	0	0	0	0	0	0	0	0	0	0	0	0	0	0	0	0	0	0	0	0	0	0	0	0	0	0
gi|1034587856	5891	MOK		MAPK/MAK/MRK overlapping kinase isoform X7 [Homo sapiens]	SVTLLV	8.56	0.172498	631.786	14.0473	14.3388	14.5699	14.3187	14.5414	14.6704	14.4603	14.5574	0	0	0	0	0	0	0	0	15.8762	16.1065	0	15.9913	0	0	0	0	0	0	0	0	0	0	0	0	0	0	0	0	0	0	0	0	14.568
gi|1034587961	6430	SRSF5	Q86U32	serine/arginine-rich splicing factor 5 isoform X3 [Homo sapiens]	GSSSRSK	10.2	0.017469	708.848	16.071	16.1293	16.0842	16.0948	16.1401	16.0757	0	16.1079	16.1719	0	15.9226	16.0473	0	0	16.0839	16.0839	16.2218	0	16.2134	16.2176	16.175	16.4525	16.0357	16.2211	0	0	0	0	16.2421	15.7281	0	15.9851	16.3028	0	16.2198	16.2613	16.2085	16.1339	0	16.1712	16.2676
gi|1034588045	7127	TNFAIP2		PREDICTED: tumor necrosis factor alpha-induced protein 2 isoform X1 [Homo sapiens]	LPEFSELQGCFR	9.29	6.95115e-13	1482.48	14.0068	13.8447	13.645	13.8322	13.9232	0	13.8986	13.9109	0	13.6151	11.7193	12.6672	13.8965	13.7374	13.3446	13.6595	13.1841	12.4162	12.7335	12.7779	12.7064	12.7655	12.6562	12.7094	13.574	13.0433	13.545	13.3875	0	0	0	0	0	0	0	0	0	0	0	0	0
gi|1034588243	80821	DDHD1		PREDICTED: phospholipase DDHD1 isoform X7 [Homo sapiens]	EPTSVSENEGISTIPSPVTSPVLSR	10.99	0.509704	2584.93	0	0	0	0	0	0	0	0	0	0	0	0	0	0	0	0	0	0	0	0	0	0	0	0	0	0	0	0	0	0	0	0	0	0	0	0	0	0	0	0	0
gi|1034588336	84193	SETD3		PREDICTED: histone-lysine N-methyltransferase setd3 isoform X2 [Homo sapiens]	EEGFGLRATR	5.05	0.0229617	1136.63	13.9937	14.1016	14.0118	14.0357	13.9703	13.9555	13.9847	13.9702	13.8579	13.8641	12.5075	13.4098	13.9992	13.9144	13.8807	13.9315	0	0	0	0	0	0	0	0	0	0	0	0	0	0	0	0	0	0	0	0	13.7732	0	13.657	13.7151	14.0265
gi|1034588371	85446	ZFHX2		zinc finger homeobox protein 2 isoform X3 [Homo sapiens]	TGPSR	3.61	0.18879	517.822	13.1214	12.9743	19.1456	15.0804	12.5752	13.4843	13.5431	13.2008	0	0	0	0	0	0	0	0	0	0	0	0	0	0	0	0	0	0	18.9933	18.9933	0	0	0	0	0	0	0	0	0	0	0	0	12.9429
gi|1034588664	9472	AKAP6		PREDICTED: A-kinase anchor protein 6 isoform X2 [Homo sapiens]	GTGSGK	4.91	1.16983e-13	507.32	0	0	0	0	16.8757	16.6044	16.8579	16.7793	17.4523	16.8007	16.9173	17.0568	0	16.7024	16.5666	16.6345	16.391	17.1854	0	16.7882	0	0	0	0	0	0	0	0	0	0	0	0	0	16.925	0	16.925	0	0	0	0	16.963
gi|1034589675	123169	LEO1		PREDICTED: RNA polymerase-associated protein LEO1 isoform X1 [Homo sapiens]	ASIRRESQQRR	18.71	0.0059534	1386.73	13.7007	13.6707	13.7369	13.7028	13.589	13.6422	0	13.6156	13.8229	13.764	14.423	14.0033	13.8526	13.8138	13.3562	13.6742	13.4106	13.627	0	13.5188	0	0	0	0	13.7776	13.7799	13.8403	13.7993	14.717	15.2361	14.4609	14.8047	0	13.6784	0	13.6784	13.7506	0	13.6717	13.7111	0
gi|1034589815	146050	ZSCAN29		PREDICTED: zinc finger and SCAN domain-containing protein 29 isoform X2 [Homo sapiens]	GLQKSYRKVK	12.7	4.67931e-13	1207.64	11.819	12.054	0	11.9365	0	0	0	0	0	0	0	0	0	0	0	0	0	0	0	0	0	12.5968	0	12.5968	0	11.8109	11.9828	11.8969	0	0	0	0	0	0	0	0	0	0	0	0	0
gi|1034590034	22893	BAHD1		PREDICTED: bromo adjacent homology domain-containing 1 protein isoform X3 [Homo sapiens]	RSRAGDPHRSR	6.17	0.463982	1294.04	10.1789	8.70994	0	9.44442	0	0	0	0	0	0	0	0	0	0	0	0	0	0	0	0	0	0	0	0	0	0	0	0	0	0	0	0	0	0	0	0	0	0	0	0	0
gi|1034590215	256586	LYSMD2	Q8IV50	PREDICTED: lysM and putative peptidoglycan-binding domain-containing protein 2 isoform X1 [Homo sapiens]	DEESPYATSLYHS	11.73	0.302609	1498.08	12.3631	12.815	12.1573	12.4452	12.282	12.4331	0	12.3576	0	0	0	0	0	0	0	0	0	0	0	0	0	0	0	0	0	0	0	0	0	0	0	0	0	0	0	0	0	0	0	0	0
gi|1034590289	26276	VPS33B		PREDICTED: vacuolar protein sorting-associated protein 33B isoform X3 [Homo sapiens]	DMAYVFGGAYVPLSCR	6.55	0	1804.72	0	0	0	0	0	0	12.0283	12.0283	0	0	0	0	0	0	0	0	0	0	0	0	0	0	0	0	0	0	0	0	0	0	0	0	0	0	0	0	0	0	0	0	0
gi|1034590318	283659	PRTG		PREDICTED: protogenin isoform X2 [Homo sapiens]	LRPPGMLLR	11.85	0.0208527	1052.42	10.396	9.83027	0	10.1132	0	0	0	0	0	0	0	0	0	0	0	0	0	0	0	0	15.1463	0	15.0276	15.0869	0	0	0	0	0	0	0	0	0	0	0	0	0	0	0	0	0
gi|1034590359	3067	HDC		histidine decarboxylase isoform X5 [Homo sapiens]	NGGSSR	4.89	0.0365803	576.857	15.3824	15.3883	15.4439	15.4049	15.3488	15.4596	15.4293	15.4126	0	15.2111	0	15.2111	0	0	14.4795	14.4795	14.6825	15.182	15.199	15.0212	15.9494	15.948	0	15.9487	15.4849	0	0	15.4849	0	0	0	0	0	0	0	0	15.4575	15.2459	15.2259	15.3098	15.2663
gi|1034590368	321	APBA2	Q99767	PREDICTED: amyloid beta A4 precursor protein-binding family A member 2 isoform X1 [Homo sapiens]	HEARPK	21.34	0.0177361	736.768	15.3085	15.3824	15.2277	15.3062	15.1954	0	0	15.1954	0	0	0	0	15.1247	0	15.0831	15.1039	0	14.9122	14.7973	14.8547	0	0	0	0	0	0	0	0	0	0	0	0	0	0	0	0	0	14.9704	0	14.9704	15.1734
gi|1034590587	4058	LTK		PREDICTED: leukocyte tyrosine kinase receptor isoform X5 [Homo sapiens]	IGDFGMARDIYR	15.45	0.000584449	1414.68	16.5858	16.6432	0	16.6145	16.6139	16.5691	16.5059	16.563	0	0	0	0	0	0	0	0	16.5229	16.5196	16.4104	16.4843	16.2013	15.9001	15.9338	16.0117	15.9934	0	0	15.9934	0	0	0	0	0	0	0	0	0	0	0	0	16.5328
gi|1034590700	440275	EIF2AK4		PREDICTED: eIF-2-alpha kinase GCN2 isoform X4 [Homo sapiens]	MGPFLTSQEKEK	14.73	1	1410.65	0	0	0	0	0	0	0	0	0	0	0	0	0	0	0	0	0	0	0	0	0	0	0	0	0	0	0	0	0	0	0	0	0	0	0	0	0	14.9552	0	14.9552	0
gi|1034590709	440279	UNC13C		PREDICTED: protein unc-13 homolog C isoform X2 [Homo sapiens]	TGFVQSRR	7.78	0.216216	950.969	9.52843	9.52824	8.75831	9.27166	9.48902	9.92912	9.53454	9.65089	0	0	0	0	0	0	0	0	0	0	0	0	0	0	0	0	0	0	0	0	0	0	0	0	0	0	0	0	0	0	0	0	9.15628
gi|1034590775	4756	NEO1		PREDICTED: neogenin isoform X13 [Homo sapiens]	DVVASLVSTR	15.75	0.00038597	1046.6	14.1417	11.9031	11.5977	12.5475	12.0062	11.3914	11.6403	11.6793	0	0	0	0	0	0	0	0	0	0	0	0	0	0	0	0	0	0	0	0	17.0491	17.1418	17.0348	17.0752	0	0	0	0	0	13.4181	10.4534	11.9358	13.503
gi|1034591508	6263	RYR3		ryanodine receptor 3 isoform X12 [Homo sapiens]	FDLNK	10.09	0.0136384	636.846	14.267	0	0	14.267	14.7668	14.5291	14.5416	14.6125	0	0	0	0	0	0	0	0	0	0	0	0	0	0	14.5236	14.5236	0	0	0	0	14.3685	0	0	14.3685	0	14.513	0	14.513	0	0	0	0	0
gi|1034591532	64397	ZNF106		PREDICTED: zinc finger protein 106 isoform X5 [Homo sapiens]	LIKGGKVTTSTWEDSR	8.78	7.00813e-13	1777.44	0	14.8035	14.9235	14.8635	14.2787	14.6493	14.7681	14.5654	14.2036	14.5139	14.5656	14.4277	14.4439	0	14.8494	14.6466	13.8878	0	0	13.8878	0	0	0	0	0	0	0	0	0	0	0	0	0	0	0	0	0	0	0	0	0
gi|1034591737	7168	TPM1		PREDICTED: tropomyosin alpha-1 chain isoform X10 [Homo sapiens]	AAEDR	10.99	0.352721	561.061	13.0433	16.8501	17.2678	15.7204	17.2293	16.6899	14.8657	16.2616	12.2315	0	16.2055	14.2185	11.8452	14.1226	14.5216	13.4964	0	16.7017	17.1981	16.9499	17.026	0	0	17.026	16.6929	0	0	16.6929	0	16.6543	16.5987	16.6265	17.0172	0	17.0596	17.0384	0	16.8146	0	16.8146	17.0627
gi|1034591858	79811	SLTM		PREDICTED: SAFB-like transcription modulator isoform X5 [Homo sapiens]	SAARR	13.45	0.202641	560.92	16.6748	16.6997	16.668	16.6808	16.8074	16.8344	16.9372	16.8597	16.9238	16.9916	0	16.9577	16.8484	16.9383	16.581	16.7892	0	16.857	16.9124	16.8847	0	0	16.6824	16.6824	0	16.886	16.8667	16.8764	0	16.3587	0	16.3587	16.8746	16.8673	0	16.8709	16.9344	16.9063	16.9287	16.9231	16.9472
gi|1034592066	8120	AP3B2		PREDICTED: AP-3 complex subunit beta-2 isoform X2 [Homo sapiens]	LTDNIQVPMAR	15.9	0.426716	1256.38	11.6599	11.5641	10.7749	11.333	10.432	0	0	10.432	0	0	0	0	0	0	0	0	0	15.0442	0	15.0442	0	0	0	0	0	0	0	0	16.2773	0	0	16.2773	0	0	0	0	0	0	8.43012	8.43012	0
gi|1034593586	123876	ACSM2A		acyl-coenzyme A synthetase ACSM2A, mitochondrial isoform X3 [Homo sapiens]	GEVMGK	9.19	0.0458214	637.032	10.3763	9.64936	9.80506	9.94358	10.9219	11.0852	11.3492	11.1188	0	0	0	0	0	8.97545	8.86555	8.9205	9.11075	10.2563	10.2912	9.88608	12.0775	12.0166	12.0968	12.0636	11.8895	0	0	11.8895	0	0	0	0	0	0	0	0	0	0	0	0	9.13909
gi|1034593695	146279	TEKT5		PREDICTED: tektin-5 isoform X7 [Homo sapiens]	NLGQRLSDIGFWK	10.12	0.00743889	1529.7	14.1618	14.1369	14.1055	14.1348	14.1038	14.1339	14.2594	14.1657	14.0825	14.0602	14.5578	14.2335	14.1253	14.016	13.5441	13.8951	13.6965	14.0343	14.1046	13.9452	14.4783	14.6068	14.0697	14.3849	14.0956	14.1186	14.1479	14.1207	14.4264	14.8459	14.3876	14.5533	14.1335	14.1704	14.0783	14.1274	13.8813	13.7078	0	13.7946	14.0972
gi|1034593746	146556	C16orf89		PREDICTED: UPF0764 protein C16orf89 isoform X1 [Homo sapiens]	LPEINLDGMVGVR	5.7	0.313988	1427.01	9.76019	9.9864	9.04716	9.59792	10.3665	10.4178	10.49	10.4248	0	0	0	0	0	0	0	0	0	9.95011	9.58327	9.76669	0	0	0	0	0	0	0	0	0	0	0	0	0	0	0	0	0	0	0	0	9.59498
gi|1034593865	197258	FCSK		PREDICTED: L-fucose kinase isoform X6 [Homo sapiens]	AQLPLK	11.16	0.048082	668.908	11.9445	11.6471	11.7638	11.7851	12.6909	11.7819	13.01	12.4943	0	0	0	0	0	0	0	0	0	0	0	0	0	0	0	0	0	0	0	0	0	0	0	0	0	0	0	0	0	0	0	0	0
gi|1034593899	197322	ACSF3		acyl-CoA synthetase family member 3, mitochondrial isoform X6 [Homo sapiens]	NLASGMR	2.44	0.00856594	764.759	14.2422	14.1884	14.1453	14.192	14.2454	13.5758	14.112	13.9777	0	0	0	0	14.7335	0	0	14.7335	0	0	0	0	0	0	0	0	0	0	0	0	0	0	0	0	0	0	0	0	0	0	0	0	14.372
gi|1034594077	23199	GSE1		genetic suppressor element 1 isoform X3 [Homo sapiens]	MVSER	14.41	0.0184118	636.836	14.4543	14.4131	14.4263	14.4312	14.2322	14.4359	14.4072	14.3584	14.3366	0	13.2305	13.7835	14.3296	14.2307	14.2201	14.2601	0	13.8714	0	13.8714	14.0768	0	14.2757	14.1763	14.3534	14.0717	14.0238	14.1496	14.0544	0	0	14.0544	13.9539	14.0397	0	13.9968	14.3589	14.2306	14.1372	14.2422	14.3321
gi|1034594317	27327	TNRC6A		PREDICTED: trinucleotide repeat-containing gene 6A protein isoform X13 [Homo sapiens]	SLHMCVLGNTTILAEFASEEEISR	6.4	0	2724.34	10.7506	0	0	10.7506	0	0	0	0	0	0	0	0	0	0	0	0	0	0	0	0	0	0	0	0	0	0	0	0	0	0	0	0	0	0	0	0	0	0	0	0	0
gi|1034594450	2975	GTF3C1		PREDICTED: general transcription factor 3C polypeptide 1 isoform X1 [Homo sapiens]	EGPSGSGDSQLSASSR	6.92	0.306516	1522.63	0	15.5108	0	15.5108	0	0	0	0	0	0	0	0	0	0	0	0	0	0	0	0	0	0	15.4226	15.4226	0	0	0	0	16.3281	16.5679	0	16.448	0	0	0	0	0	0	0	0	0
gi|1034594460	29855	UBN1		PREDICTED: ubinuclein-1 isoform X7 [Homo sapiens]	KVMAPSKIKVK	7.65	0.000321435	1245.65	0	13.4456	13.538	13.4918	13.401	0	0	13.401	0	0	0	0	0	0	0	0	0	0	0	0	0	0	0	0	0	0	0	0	15.9493	0	15.8978	15.9235	0	0	0	0	0	0	13.0877	13.0877	0
gi|1034594497	342372	PKD1L3		polycystic kidney disease protein 1-like 3 isoform X8 [Homo sapiens]	TTPSM	0.47	0.00942152	552.85	14.7628	14.7445	14.7746	14.7606	14.6489	14.4546	14.526	14.5432	14.4509	14.4928	13.168	14.0372	14.5547	14.4338	14.3924	14.4603	14.3303	0	14.3819	14.3561	14.1881	14.0465	0	14.1173	0	0	0	0	0	0	0	0	0	0	0	0	0	0	0	0	14.4683
gi|1034594577	3801	KIFC3		PREDICTED: kinesin-like protein KIFC3 isoform X6 [Homo sapiens]	MNVENTGGR	19.58	0	993.74	14.3372	14.2583	0	14.2977	0	0	0	0	0	0	0	0	0	0	0	0	0	0	0	0	0	0	0	0	0	0	0	0	0	0	0	0	0	0	0	0	14.1946	0	0	14.1946	0
gi|1034595996	79728	PALB2		partner and localizer of BRCA2 isoform X5 [Homo sapiens]	NKDASK	16.04	0.528239	663.143	10.3914	0	0	10.3914	0	12.7255	0	12.7255	0	13.0913	0	13.0913	0	0	0	0	0	13.3334	0	13.3334	0	11.4094	0	11.4094	0	11.0471	11.0251	11.0361	0	0	0	0	0	13.2373	0	13.2373	0	0	0	0	0
gi|1034596371	85320	ABCC11		PREDICTED: ATP-binding cassette sub-family C member 11 isoform X4 [Homo sapiens]	ASVLLVMLR	13.15	0.524093	1016.94	14.7024	14.8175	14.8457	14.7886	12.944	12.3952	12.9308	12.7567	14.1875	14.3393	12.0335	13.5201	11.9859	14.3574	14.409	13.5841	12.8675	0	14.2163	13.5419	14.2535	0	0	14.2535	0	0	14.0068	14.0068	0	0	0	0	0	0	0	0	0	14.3801	14.3831	14.3816	12.3481
gi|1034597672	100506736	SLFN12L		PREDICTED: schlafen family member 12-like isoform X3 [Homo sapiens]	VMNASAALEFLK	4.92	0.579562	1308.15	8.93056	9.85697	9.36089	9.38281	0	0	0	0	0	0	0	0	0	0	0	0	0	0	0	0	0	0	0	0	9.02377	10.028	0	9.52589	15.4837	15.4826	15.5314	15.4992	0	0	0	0	0	0	10.2481	10.2481	0
gi|1034597702	10350	ABCA9		PREDICTED: ATP-binding cassette sub-family A member 9 isoform X3 [Homo sapiens]	QQVCAIAKVR	6.29	0.498012	1173.15	0	0	0	0	0	0	0	0	0	0	0	0	0	0	0	0	13.0974	0	0	13.0974	0	0	13.0739	13.0739	12.9733	0	0	12.9733	0	0	0	0	13.5071	0	0	13.5071	12.8977	0	13.039	12.9683	0
gi|1034597876	1107	CHD3		PREDICTED: chromodomain-helicase-DNA-binding protein 3 isoform X17 [Homo sapiens]	RAKTKEGK	9.94	0	916.817	14.6816	14.6258	14.5584	14.6219	14.4902	14.4721	14.5711	14.5112	14.4146	14.4296	14.7146	14.5196	14.4354	14.3701	14.3637	14.3897	14.4145	14.4929	14.3631	14.4235	14.6825	14.5428	14.2076	14.4776	14.3255	14.4303	14.446	14.4006	14.2916	14.6378	14.1954	14.3749	14.3191	14.3357	14.3465	14.3338	14.1644	14.1009	14.1577	14.141	14.489
gi|1034598164	124930	ANKRD13B		PREDICTED: ankyrin repeat domain-containing protein 13B isoform X3 [Homo sapiens]	LAMELSAQEQEERR	8.97	0.432597	1704.07	8.13418	8.21821	8.17796	8.17678	9.2438	9.48452	9.58961	9.43931	0	0	0	0	13.0976	0	0	13.0976	0	0	0	0	0	0	0	0	0	0	0	0	0	0	0	0	0	0	0	0	0	0	0	0	10.0153
gi|1034598196	125058	TBC1D16		TBC1 domain family member 16 isoform X9 [Homo sapiens]	KAPRPR	8.49	0.0765158	724.809	16.4991	16.5415	16.6121	16.5509	16.4657	16.4537	16.4676	16.4623	16.5513	16.4848	17.3401	16.7921	16.5149	16.5677	0	16.5413	15.8446	16.429	16.4522	16.2419	17.3009	17.0015	16.335	16.8791	16.5533	16.5153	16.4711	16.5132	16.5342	17.2183	16.5803	16.7776	16.4509	0	0	16.4509	0	16.4609	16.4972	16.4791	16.483
gi|1034598261	146664	MGAT5B		PREDICTED: alpha-1,6-mannosylglycoprotein 6-beta-N-acetylglucosaminyltransferase B isoform X3 [Homo sapiens]	MSDLLELMVK	9.14	0.214037	1195.33	6.72146	0	0	6.72146	0	0	0	0	0	0	0	0	0	0	0	0	0	0	0	0	0	8.93134	0	8.93134	0	7.89263	6.80288	7.34776	0	0	0	0	0	0	0	0	0	0	0	0	0
gi|1034598365	146862	UNC45B	Q8IWX7	PREDICTED: protein unc-45 homolog B isoform X1 [Homo sapiens]	IRTLVTSDK	7.13	0.00289777	1029.73	13.8778	13.7143	13.7813	13.7911	13.7599	13.8236	13.7293	13.7709	13.7974	13.7699	0	13.7836	0	13.7945	0	13.7945	0	13.0112	0	13.0112	14.1532	13.9642	13.1672	13.7615	13.5743	13.6782	13.6815	13.6446	13.3914	14.1116	13.2305	13.5778	0	0	13.1733	13.1733	13.0375	13.5806	12.9147	13.1776	13.6595
gi|1034598546		Dlg4		disks large homolog 4 isoform X5 [Homo sapiens]	YSPVAK	5.5	0	664.836	0	0	0	0	0	0	0	0	13.6441	0	0	13.6441	13.7003	0	0	13.7003	0	0	0	0	0	0	0	0	0	0	0	0	0	0	0	0	0	0	0	0	0	0	0	0	0
gi|1034598760	2186	BPTF		PREDICTED: nucleosome-remodeling factor subunit BPTF isoform X11 [Homo sapiens]	TGGGGGGGHLARTTAAR	4.08	0.49371	1495.67	14.7306	0	0	14.7306	0	0	0	0	0	0	0	0	0	0	0	0	0	0	0	0	0	0	0	0	0	0	0	0	0	0	0	0	0	14.9403	15.0114	14.9758	0	0	0	0	0
gi|1034598858	23131	GPATCH8		PREDICTED: G patch domain-containing protein 8 isoform X2 [Homo sapiens]	KAPVK	7.65	0.441439	542.325	8.81736	15.5722	9.56273	11.3174	16.7635	16.8238	16.7835	16.7903	16.3638	8.20807	15.7117	13.4278	8.84229	8.63156	16.4045	11.2928	14.9438	8.92925	16.1043	13.3258	16.491	16.2476	16.3246	16.3544	15.2838	16.4265	16.4891	16.0665	15.9199	16.3737	16.3648	16.2195	16.2514	14.9654	16.3593	15.8587	16.1956	9.3194	16.1856	13.9002	15.4492
gi|1034599580	3728	JUP	P14923	PREDICTED: junction plakoglobin isoform X2 [Homo sapiens]	HPEAEMAQNSVR	8.45	0.233175	1384.51	11.4346	10.7032	11.519	11.2189	11.1955	10.7181	11.1978	11.0371	10.5795	11.0347	11.8969	11.1704	10.9153	0	10.0651	10.4902	13.774	8.55768	8.8936	10.4084	0	0	0	0	0	0	0	0	0	16.7915	0	16.7915	0	0	0	0	0	14.2774	0	14.2774	10.5766
gi|1034599846	4622	MYH4	Q9Y623	myosin-4 isoform X1 [Homo sapiens]	GFLMR	23.47	0.392177	640.049	15.3074	14.7302	15.2818	15.1065	14.3939	15.1738	15.2212	14.9297	15.2056	15.1878	7.74427	12.7126	14.9329	15.0937	15.1637	15.0634	14.9099	14.4779	15.0873	14.825	14.9947	14.8893	14.9242	14.9361	15.0239	15.0601	15.0999	15.0613	14.1849	14.8034	14.7623	14.5835	15.0557	14.9634	15.0213	15.0135	14.4753	15.1496	15.2277	14.9509	15.04
gi|1034599964	50628	GEMIN4		PREDICTED: gem-associated protein 4 isoform X1 [Homo sapiens]	GLTQIQSRILGPGR	8.32	0.408859	1496.67	0	14.7315	0	14.7315	14.6166	14.6762	14.7296	14.6741	0	0	0	0	0	0	0	0	0	0	0	0	0	0	0	0	0	0	0	0	0	0	0	0	0	0	0	0	0	0	0	0	14.7686
gi|1034599978	51031	GLOD4	B7Z403	PREDICTED: glyoxalase domain-containing protein 4 isoform X1 [Homo sapiens]	LPVMGMIPCFLK	6.69	0.725284	1404.52	0	0	0	0	0	0	0	0	0	0	0	0	0	0	0	0	0	0	0	0	0	0	0	0	0	0	0	0	0	16.295	15.3113	15.8032	0	0	0	0	0	0	10.722	10.722	0
gi|1034600302	54902	TTC19		PREDICTED: tetratricopeptide repeat protein 19, mitochondrial isoform X2 [Homo sapiens]	ATMSYLLGGGMK	5.74	0.249467	1259.5	10.7789	0	0	10.7789	0	0	0	0	0	0	0	0	0	0	0	0	0	0	0	0	0	9.70118	0	9.70118	0	10.5259	10.6972	10.6116	0	0	0	0	0	0	0	0	0	0	0	0	0
gi|1034600356	55275	VPS53		PREDICTED: vacuolar protein sorting-associated protein 53 homolog isoform X2 [Homo sapiens]	IVVKGMTR	13.03	0.00294603	919.755	0	0	0	0	0	14.3833	0	14.3833	0	14.0054	0	14.0054	0	13.7438	0	13.7438	13.7626	13.398	13.7648	13.6418	0	13.5767	0	13.5767	0	0	0	0	0	0	0	0	0	0	0	0	0	0	0	0	0
gi|1034600639	57649	PHF12		PHD finger protein 12 isoform X2 [Homo sapiens]	SNSVP	3.5	0	503.055	11.7044	12.0035	0	11.854	0	0	0	0	0	0	0	0	0	0	0	0	0	0	0	0	0	0	0	0	0	0	0	0	0	0	0	0	0	0	0	0	0	0	0	0	0
gi|1034600668	57690	TNRC6C		PREDICTED: trinucleotide repeat-containing gene 6C protein isoform X7 [Homo sapiens]	QQEQKQLLK	26.48	0.315998	1143.39	9.28207	8.77362	0	9.02784	0	0	0	0	0	0	0	0	0	0	0	0	0	0	0	0	0	0	0	0	8.59086	0	0	8.59086	16.4323	16.8312	0	16.6317	0	0	0	0	0	0	0	0	0
gi|1034600768	63893	UBE2O		PREDICTED: (E3-independent) E2 ubiquitin-conjugating enzyme isoform X3 [Homo sapiens]	RLGCFDHAQR	17.15	0.0120876	1260.72	14.1012	13.9776	13.9563	14.0117	14.2673	13.8684	14.0357	14.0571	13.8985	0	0	13.8985	0	0	0	0	0	0	0	0	0	0	0	0	0	0	0	0	0	0	0	0	0	0	0	0	14.0556	0	0	14.0556	14.1742
gi|1034600835	6442	SGCA		alpha-sarcoglycan isoform X4 [Homo sapiens]	GGGVG	1.99	0.00360112	344.923	15.201	15.1971	15.1249	15.1743	15.2021	15.1793	15.097	15.1595	15.075	15.1808	15.1346	15.1301	15.0165	15.1105	14.9828	15.0366	15.1078	14.898	14.9677	14.9912	15.0523	15.0485	15.0016	15.0341	15.2002	15.2797	15.1584	15.2128	0	14.79	15.0536	14.9218	15.1572	0	0	15.1572	14.9355	15.0481	15.0602	15.0146	15.0177
gi|1034601274	79651	RHBDF2	Q6PJF5	inactive rhomboid protein 2 isoform X2 [Homo sapiens]	ASCQR	1.52	0.088439	618.893	14.6593	0	0	14.6593	14.7441	14.7866	0	14.7654	0	0	0	0	0	0	0	0	0	0	0	0	0	0	0	0	0	0	0	0	0	0	0	0	0	0	14.652	14.652	0	0	14.7142	14.7142	0
gi|1034601389	80022	MYO15B		myosin XVB isoform X1 [Homo sapiens]	ASSSR	5.84	1.20583e-13	506.849	15.0349	15.0036	15.0216	15.02	0	15.0601	15.1437	15.1019	14.8394	0	0	14.8394	0	0	0	0	0	0	0	0	0	0	0	0	0	0	0	0	0	0	0	0	0	0	0	0	0	0	0	0	0
gi|1034601406	80022	MYO15B		PREDICTED: myosin XVB isoform X9 [Homo sapiens]	AAASAAQPGSCGPR	10.58	0	1301.26	0	19.1347	0	19.1347	19.0578	19.0446	18.9796	19.0274	0	18.44	0	18.44	0	18.4736	18.2708	18.3722	0	17.5269	17.4382	17.4826	17.712	17.7291	17.0429	17.4947	17.3089	0	0	17.3089	0	0	0	0	0	0	0	0	0	0	0	0	18.9332
gi|1034601655	84074	QRICH2		PREDICTED: glutamine-rich protein 2 isoform X3 [Homo sapiens]	SALATK	11.29	0.0888599	590.868	16.8878	16.985	17.0067	16.9598	16.954	16.998	17.0057	16.9859	17.1043	17.0578	16.8517	17.0046	16.9242	17.1148	16.5419	16.8603	16.7369	16.9843	16.9711	16.8974	16.9813	16.9817	16.8905	16.9512	17.0257	17.0356	17.0593	17.0402	17.496	17.0126	0	17.2543	17.0031	16.9769	17.0227	17.0009	17.0308	16.9954	17.0402	17.0221	17.0149
gi|1034602044	92521	SPECC1	Q5M775	PREDICTED: cytospin-B isoform X9 [Homo sapiens]	NEEPTTQEGK	9.39	0.015935	1132.67	14.2642	14.1451	14.2199	14.2097	14.0924	14.1602	14.1525	14.135	13.9908	14.0128	12.7744	13.5926	14.1082	13.9175	14.1066	14.0441	13.8382	13.091	13.9925	13.6405	13.4246	13.4119	13.5216	13.4527	13.7405	0	0	13.7405	0	0	0	0	0	0	0	0	0	0	0	0	14.0038
gi|1034602354	9720	CCDC144A		PREDICTED: coiled-coil domain-containing protein 144A isoform X1 [Homo sapiens]	EKAGRKVVMR	12.51	2.3328e-13	1188.73	14.6507	14.7088	14.5069	14.6221	14.1972	14.1228	14.2571	14.1924	14.6051	0	0	14.6051	0	0	13.9388	13.9388	13.9622	13.8243	13.7208	13.8358	0	0	0	0	0	0	0	0	0	0	0	0	0	0	0	0	0	0	0	0	14.6608
gi|1034602554	107984973	LOC107984973		PREDICTED: atherin-like [Homo sapiens]	IPRAR	2.14	0.0116053	612.873	0	0	17.4313	17.4313	0	17.369	0	17.369	0	0	0	0	0	0	17.2782	17.2782	0	17.4129	16.7973	17.1051	0	17.5254	0	17.5254	0	0	0	0	0	0	0	0	0	0	0	0	16.8543	0	17.6033	17.2288	0
gi|1034602847	101929950	LOC101929950		puromycin-sensitive aminopeptidase-like protein isoform X1 [Homo sapiens]	TLPFYK	11.87	0.0391951	768.833	14.6768	14.5372	0	14.607	14.5942	14.7691	0	14.6816	0	0	0	0	14.3082	0	13.6306	13.9694	13.6029	0	0	13.6029	0	15.0181	0	15.0181	0	14.3227	0	14.3227	0	0	0	0	0	0	0	0	14.4911	0	0	14.4911	0
gi|1034603388	115701	ALPK2		alpha-protein kinase 2 isoform X5 [Homo sapiens]	SGWGTR	12.24	0.00823615	660.847	14.357	0	14.348	14.3525	14.465	14.0688	14.4527	14.3288	0	0	0	0	0	0	14.0733	14.0733	13.9421	13.9122	13.6815	13.8453	13.5629	13.0064	12.9398	13.1697	13.0034	0	0	13.0034	0	0	0	0	0	0	0	0	14.2883	0	0	14.2883	0
gi|1034604185	55125	CEP192		PREDICTED: centrosomal protein of 192 kDa isoform X13 [Homo sapiens]	HFLPNDLEK	22.72	0	1111.66	12.2992	0	0	12.2992	0	0	0	0	0	0	0	0	0	0	0	0	0	0	12.0552	12.0552	11.9406	12.5261	0	12.2333	0	12.3136	12.509	12.4113	0	0	0	0	0	0	0	0	0	12.0699	0	12.0699	0
gi|1034604294	55628	ZNF407		PREDICTED: zinc finger protein 407 isoform X2 [Homo sapiens]	SSNSMAFLAHIR	13.9	1.38001e-12	1348.68	0	13.0871	12.7238	12.9055	12.8523	0	0	12.8523	12.7985	12.8941	13.5491	13.0806	12.7396	12.9597	12.2693	12.6562	12.5893	0	12.7463	12.6678	13.5395	13.6594	12.872	13.357	12.8747	12.8497	12.9794	12.9013	14.33	14.635	14.2907	14.4186	13.0299	13.0326	12.8114	12.9579	12.7012	12.8012	0	12.7512	0
gi|1034604361	56853	CELF4	B4DHA8	PREDICTED: CUGBP Elav-like family member 4 isoform X29 [Homo sapiens]	FTGMHK	21.15	0.0187736	736.764	15.4151	15.5997	15.4928	15.5025	15.3749	15.5624	15.4309	15.456	15.1815	15.266	13.5401	14.6626	15.2961	15.3377	15.4828	15.3722	15.1582	15.395	15.4262	15.3264	15.0175	0	15.3519	15.1847	15.2823	15.4424	15.1314	15.2854	0	0	0	0	0	15.0827	0	15.0827	15.6229	15.137	15.3494	15.3698	15.2607
gi|1034604880	84034	EMILIN2		PREDICTED: EMILIN-2 isoform X1 [Homo sapiens]	CCPGFRGGDCQEGPKDPVK	9.03	0.00423885	2165.02	0	0	0	0	0	0	0	0	0	0	0	0	0	0	0	0	0	0	0	0	0	10.1856	0	10.1856	0	0	0	0	0	0	0	0	0	0	0	0	0	0	0	0	0
gi|1034604899	85019	TMEM241		transmembrane protein 241 isoform X2 [Homo sapiens]	TIMDR	3.68	0.0701248	651.133	16.1214	15.8168	14.271	15.4031	15.623	15.5084	15.5074	15.5463	15.1258	15.0747	15.5099	15.2368	14.9182	14.7681	15.0807	14.9223	14.3379	14.2369	14.5639	14.3795	0	15.5164	15.0196	15.268	0	14.9116	15.1284	15.02	0	0	0	0	14.7735	14.6926	14.6901	14.7187	14.4809	14.6205	14.5198	14.5404	15.0679
gi|1034605010	9150	CTDP1		PREDICTED: RNA polymerase II subunit A C-terminal domain phosphatase isoform X2 [Homo sapiens]	SAAGGRGPR	7.11	0.0159465	828.832	13.4901	13.9338	14.2503	13.8914	13.8004	13.9549	13.9166	13.8906	14.0445	14.0077	14.7066	14.2529	13.7454	13.7468	13.4305	13.6409	13.3915	14.1037	13.3891	13.6281	13.1124	0	0	13.1124	13.7039	13.8275	13.5864	13.7059	13.0986	0	0	13.0986	0	0	13.4202	13.4202	14.3249	13.9625	0	14.1437	14.0667
gi|1034605023	9229	DLGAP1		disks large-associated protein 1 isoform X6 [Homo sapiens]	AVLPAAK	5.96	0.422609	668.192	8.97717	8.83239	9.3891	9.06622	9.46749	0	0	9.46749	0	0	0	0	0	0	13.9646	13.9646	0	0	0	0	0	0	13.8108	13.8108	0	0	0	0	0	13.5572	0	13.5572	0	13.75	0	13.75	0	0	0	0	0
gi|1034605098	9984	THOC1		PREDICTED: THO complex subunit 1 isoform X2 [Homo sapiens]	SPHFFQPTNQQFK	6.65	0.00887612	1604.74	0	16.1825	16.2097	16.1961	0	16.1894	0	16.1894	16.2721	16.2733	16.5791	16.3748	16.2635	0	15.7291	15.9963	0	16.1645	16.1967	16.1806	16.4924	16.466	16.1328	16.3638	0	16.2703	0	16.2703	16.268	16.5433	0	16.4057	16.2281	16.1484	16.1847	16.1871	16.1525	16.1533	16.1023	16.1361	0
gi|1034606177	126306	JSRP1		junctional sarcoplasmic reticulum protein 1 isoform X3 [Homo sapiens]	ASATPR	1.07	0.068487	599.3	14.1855	14.1828	14.6954	14.3546	16.5037	14.8469	15.1632	15.5046	15.6798	14.6022	16.5172	15.5997	14.5478	14.8157	16.5817	15.3151	13.7811	13.5833	13.8091	13.7245	16.936	17.4136	18.2489	17.5329	17.8997	17.856	17.734	17.8299	18.4664	18.4381	16.3036	17.7361	0	0	0	0	15.9893	0	0	15.9893	14.6951
gi|1034606407	147968	CAPN12		calpain-12 isoform X7 [Homo sapiens]	ASSSGR	8.52	0.0313689	564.867	14.7131	14.6963	14.8268	14.7454	14.7455	14.7427	14.8072	14.7651	0	14.6754	13.7287	14.2021	14.6234	0	14.5039	14.5637	14.6521	14.6834	14.6616	14.6657	0	14.3661	14.6518	14.5089	0	14.57	14.566	14.568	14.2089	14.3598	14.3227	14.2971	14.5705	14.7025	14.5274	14.6001	14.6777	14.6729	14.5826	14.6444	14.8365
gi|1034606507	162962	ZNF836		PREDICTED: zinc finger protein 836 isoform X2 [Homo sapiens]	CGKAFKQGSLLTRHK	7.96	0	1726.64	0	0	0	0	0	12.7316	0	12.7316	0	0	0	0	0	0	0	0	0	0	0	0	0	0	0	0	0	0	0	0	0	0	0	0	0	0	0	0	0	0	0	0	0
gi|1034606871	23025	UNC13A		PREDICTED: protein unc-13 homolog A isoform X1 [Homo sapiens]	EDEEGQEGQDSMSR	9.98	0.657203	1594.89	0	0	0	0	0	0	0	0	0	0	0	0	0	0	0	0	0	0	0	0	0	0	0	0	0	0	0	0	0	0	0	0	0	0	0	0	0	0	0	0	0
gi|1034607124	255057	CBARP		voltage-dependent calcium channel beta subunit-associated regulatory protein isoform X6 [Homo sapiens]	GESVPPR	13.68	0.503841	742.605	9.03907	8.77186	0	8.90546	0	0	0	0	0	0	0	0	0	0	14.6805	14.6805	14.5344	0	0	14.5344	0	0	0	0	0	0	0	0	0	0	0	0	0	0	0	0	0	0	0	0	0
gi|1034607505	284439	SLC25A42		mitochondrial coenzyme A transporter SLC25A42 isoform X1 [Homo sapiens]	ASIAR	4.21	0.189753	517.875	17.5527	17.3837	15.782	16.9061	0	17.6303	16.2475	16.9389	0	0	0	0	0	0	0	0	0	0	0	0	17.9174	0	0	17.9174	0	0	0	0	0	0	0	0	0	0	0	0	0	0	0	0	17.8232
gi|1034607709	339324	ZNF260	Q3ZCT1	PREDICTED: zinc finger protein 260 isoform X1 [Homo sapiens]	SHECTECGK	10.92	2.33604e-13	1107.21	8.5797	7.918	7.93166	8.14312	8.49355	8.31169	8.61448	8.47324	0	0	0	0	0	0	7.75546	7.75546	7.45137	7.91859	7.80665	7.72554	10.2734	9.94166	9.68849	9.96784	10.5217	0	0	10.5217	0	0	0	0	0	0	0	0	0	0	0	0	7.32313
gi|1034607817	374291	NDUFS7	Q6ZS38	PREDICTED: NADH dehydrogenase [ubiquinone] iron-sulfur protein 7, mitochondrial isoform X1 [Homo sapiens]	RSGTSRLQVPVSACAPSR	1.55	1.15699e-12	1929.89	9.59622	9.87179	0	9.734	0	0	0	0	9.56163	9.48786	11.1081	10.0525	9.29852	9.34172	9.42466	9.35497	9.14818	10.6573	10.913	10.2395	12.9561	11.8413	11.403	12.0668	10.0006	9.42436	9.62401	9.68299	0	0	0	0	0	0	0	0	0	0	0	0	0
gi|1034607876	3812	KIR3DL2		PREDICTED: killer cell immunoglobulin-like receptor 3DL2 isoform X2 [Homo sapiens]	RGFNNFMLYK	15.37	0.214854	1304.65	14.3012	14.2297	14.1618	14.2309	14.2991	14.3179	14.1757	14.2642	14.1202	14.1828	13.0248	13.7759	14.1725	14.2171	14.136	14.1752	14.0537	0	0	14.0537	0	0	0	0	0	0	0	0	0	0	0	0	0	0	0	0	14.2427	14.1625	0	14.2026	14.1428
gi|1034607920	388566	ZNF470		zinc finger protein 470 isoform X1 [Homo sapiens]	GGMNR	2.39	0.0385818	551.352	16.8862	16.8027	16.9131	16.8673	16.2501	16.1245	16.074	16.1495	16.074	16.8543	16.199	16.3758	16.7545	15.7693	15.9553	16.1597	16.585	15.7965	16.6343	16.3386	16.8353	16.7541	16.7714	16.7869	16.7145	16.674	16.5257	16.638	16.5512	16.8471	16.683	16.6938	16.5952	16.6389	16.688	16.6407	16.6907	16.9267	16.6583	16.7586	16.3029
gi|1034608155	5141	PDE4A		PREDICTED: cAMP-specific 3',5'-cyclic phosphodiesterase 4A isoform X1 [Homo sapiens]	GPGHPPLPDK	14.67	0.000952364	1014.72	14.5307	14.4419	14.4453	14.4726	14.466	14.4419	14.5791	14.4957	0	0	0	0	0	0	0	0	0	0	0	0	0	0	0	0	0	0	14.3681	14.3681	0	0	0	0	0	0	0	0	0	0	0	0	14.3698
gi|1034608392	55311	ZNF444		PREDICTED: zinc finger protein 444 isoform X2 [Homo sapiens]	RHRDTHPGSPGSPGPALRPLPAR	6.62	1	2428.18	0	0	0	0	0	0	0	0	0	0	0	0	0	0	0	0	0	0	0	0	0	0	0	0	0	0	0	0	0	0	0	0	0	0	0	0	0	0	0	0	0
gi|1034608613	57126	CD177		CD177 antigen isoform X1 [Homo sapiens]	RTGAMGA	16.52	0.0112097	662.852	14.2933	14.2002	14.1633	14.2189	14.3451	14.0032	14.291	14.2131	13.6681	14.2021	0	13.9351	14.1399	13.6828	14.1123	13.9783	13.7015	14.0627	14.2375	14.0006	13.7462	14.1541	13.6263	13.8422	13.0129	13.2344	12.808	13.0184	0	0	0	0	0	0	0	0	13.7691	0	0	13.7691	14.3507
gi|1034608643	57479	PRR12		PREDICTED: proline-rich protein 12 isoform X1 [Homo sapiens]	IGTSASM	3.67	0.0139483	667.178	20.4542	20.4678	20.4756	20.4659	20.3986	20.4205	20.3157	20.3783	20.0156	19.9786	20.0968	20.0303	19.9323	19.9581	19.9339	19.9415	19.6465	19.6017	19.5952	19.6145	19.8885	19.8254	19.8629	19.8589	19.8328	19.8399	19.8257	19.8328	19.7292	19.7582	19.6963	19.7279	19.7369	19.7864	19.7491	19.7575	19.7349	19.7401	19.7126	19.7292	20.2844
gi|1034609208	7392	USF2		PREDICTED: upstream stimulatory factor 2 isoform X2 [Homo sapiens]	TGASKGGILSK	7.47	0	1017.58	9.59701	10.0201	0	9.80855	0	0	0	0	0	0	0	0	0	0	0	0	0	0	0	0	0	9.97782	0	9.97782	0	9.15885	10.7884	9.97361	0	0	0	0	0	0	0	0	0	0	0	0	0
gi|1034609464	79147	FKRP	Q9H9S5	PREDICTED: fukutin-related protein isoform X1 [Homo sapiens]	AEAPGLLERMVEALR	11.32	0.388768	1669.45	10.802	0	0	10.802	0	0	0	0	0	0	0	0	0	0	0	0	0	0	0	0	0	0	0	0	0	0	0	0	0	0	0	0	0	0	0	0	0	0	0	0	0
gi|1034609494	79603	CERS4	Q9HA82	ceramide synthase 4 isoform X1 [Homo sapiens]	HTTAT	8.06	0.0774393	529.419	17.3699	17.4601	17.4374	17.4225	17.4419	17.4842	17.4815	17.4692	16.2544	17.0718	16.6575	16.6612	16.5556	16.9124	17.4118	16.96	15.5212	14.7253	14.3762	14.8742	0	0	0	0	17.3647	0	0	17.3647	0	0	0	0	17.0329	0	17.0507	17.0418	0	16.913	16.3469	16.63	17.4018
gi|1034609631	81926	ABHD17A	Q96GS6	PREDICTED: protein ABHD17A isoform X1 [Homo sapiens]	VSCMYVR	6.12	0.020765	913.788	14.375	14.3677	14.2568	14.3331	14.3409	14.3384	14.3744	14.3512	14.378	0	15.0988	14.7384	14.2394	14.2005	13.0738	13.8379	0	14.0223	13.9625	13.9924	14.9975	0	14.0211	14.5093	0	0	14.1406	14.1406	0	0	0	0	13.993	0	0	13.993	14.2906	14.3518	14.2304	14.2909	14.1124
gi|1034609860	84939	PWWP3A		PREDICTED: PWWP domain-containing protein MUM1 isoform X3 [Homo sapiens]	LGPPPSHASADATR	8.51	0.31248	1378.03	10.6456	10.402	9.98014	10.3426	10.2262	0	0	10.2262	0	0	0	0	0	0	0	0	0	0	0	0	0	0	0	0	0	0	0	0	14.5927	0	0	14.5927	0	0	0	0	0	0	0	0	0
gi|1034609882	8541	PPFIA3	O75145	PREDICTED: liprin-alpha-3 isoform X1 [Homo sapiens]	SAAAGALGSPGLPLRK	10.09	0.547252	1462.88	0	0	0	0	9.5359	0	0	9.5359	0	0	0	0	0	0	0	0	0	0	0	0	0	0	0	0	0	0	0	0	0	0	0	0	0	0	0	0	0	0	0	0	0
gi|1034609915	8740	TNFSF14	O43557	PREDICTED: tumor necrosis factor ligand superfamily member 14 isoform X1 [Homo sapiens]	GLSYHDGALVVTK	14.9	0.459462	1359.71	13.5364	13.6771	13.5353	13.5829	0	13.5237	13.6945	13.6091	13.4141	13.5268	0	13.4704	13.2936	13.3062	12.6433	13.081	12.8325	0	0	12.8325	14.0685	14.0334	13.3799	13.8273	13.4032	0	13.196	13.2996	15.7862	0	15.8344	15.8103	0	0	0	0	0	0	0	0	13.4767
gi|1034609929	8943	AP3D1		PREDICTED: AP-3 complex subunit delta-1 isoform X2 [Homo sapiens]	ALDLLYGMVSKK	10.67	0.286453	1354.12	9.31527	9.54926	8.82482	9.22978	9.73158	0	10.212	9.97179	9.24289	9.53722	8.84242	9.20751	8.95505	8.31512	7.81167	8.36061	9.05115	9.59765	10.1359	9.59489	0	13.9351	14.5772	14.2561	13.5997	0	0	13.5997	0	0	0	0	0	0	0	0	0	0	0	0	9.0967
gi|1034609987	90338	ZNF160	Q9HCG1	PREDICTED: zinc finger protein 160 isoform X2 [Homo sapiens]	KPRTPECVKGVVTDIPPK	9.25	2.41166e-13	2019.97	0	0	9.85928	9.85928	0	0	0	0	0	0	0	0	0	0	0	0	0	0	0	0	0	0	0	0	0	0	0	0	0	13.6372	0	13.6372	0	0	0	0	0	0	0	0	0
gi|1034610914	10128	LRPPRC		PREDICTED: leucine-rich PPR motif-containing protein, mitochondrial isoform X3 [Homo sapiens]	HGKLQDAINILK	4.93	0.219717	1350.05	9.17147	9.26105	9.45767	9.29673	9.59623	10.6975	10.3245	10.2061	0	0	0	0	0	0	0	0	0	0	0	0	0	0	0	0	0	0	0	0	0	0	0	0	0	0	0	0	0	0	0	0	9.43312
gi|1034611113	10865	ARID5A		PREDICTED: AT-rich interactive domain-containing protein 5A isoform X1 [Homo sapiens]	LGAYELSMALGER	11.78	0.462887	1427.29	7.36837	0	0	7.36837	0	0	0	0	0	0	0	0	0	0	0	0	0	0	0	0	8.65708	0	0	8.65708	0	0	0	0	13.5644	0	0	13.5644	0	0	0	0	0	7.04313	0	7.04313	0
gi|1034611288	1134	CHRNA1		PREDICTED: acetylcholine receptor subunit alpha isoform X2 [Homo sapiens]	HPEVKSAIEGIK	14.96	0.00513268	1306.63	14.4952	0	14.3648	14.43	14.2706	0	14.2169	14.2438	0	0	0	0	0	0	14.1419	14.1419	0	13.293	13.1143	13.2037	13.4557	12.0732	12.1147	12.5479	14.2428	0	0	14.2428	0	0	0	0	0	0	0	0	0	0	0	0	0
gi|1034611378	117583	PARD3B		partitioning defective 3 homolog B isoform X5 [Homo sapiens]	GFGAMLR	11.88	1	766.857	0	0	0	0	0	0	0	0	0	0	0	0	0	0	0	0	0	0	0	0	0	0	0	0	0	0	0	0	0	0	0	0	0	0	0	0	0	0	0	0	0
gi|1034611435	1286	COL4A4		PREDICTED: collagen alpha-4(IV) chain isoform X14 [Homo sapiens]	GQPGDVGPPGPAGMK	8.98	0.377553	1380.5	11.9388	0	0	11.9388	0	0	0	0	0	0	0	0	0	0	0	0	0	0	0	0	0	0	0	0	0	0	0	0	0	0	13.6307	13.6307	0	0	0	0	0	0	0	0	0
gi|1034611606	130271	PLEKHH2		pleckstrin homology domain-containing family H member 2 isoform X3 [Homo sapiens]	MFGTNR	25.51	1.16132e-13	740.759	14.8546	15.0768	14.5038	14.8117	14.6058	14.7093	15.0678	14.7943	14.4899	14.5434	14.2047	14.4127	14.7417	14.7169	14.5978	14.6854	14.4881	13.6908	13.6676	13.9488	0	0	0	0	0	0	0	0	0	0	0	0	0	0	0	0	0	0	0	0	14.7597
gi|1034611932	151056	PLB1		phospholipase B1, membrane-associated isoform X11 [Homo sapiens]	SASLL	2.49	0.0378986	490.931	15.7142	15.723	15.7487	15.7286	15.6512	15.6419	15.6862	15.6598	15.6966	15.6837	16.1837	15.8547	15.6487	15.5941	15.1977	15.4802	15.3039	15.616	15.5146	15.4782	16.0624	15.9889	15.5973	15.8828	15.6464	15.5941	15.6888	15.6431	0	0	15.9869	15.9869	15.6207	15.6171	15.6034	15.6138	15.6482	15.4387	15.5055	15.5308	15.5914
gi|1034612074	151393	RMDN2	Q96LZ7	PREDICTED: regulator of microtubule dynamics protein 2 isoform X4 [Homo sapiens]	NASPYWQQSR	4.19	0.504669	1238.14	9.29799	0	0	9.29799	0	0	0	0	0	0	0	0	0	0	0	0	0	0	0	0	0	0	0	0	0	0	0	0	0	0	0	0	0	0	0	0	0	0	0	0	0
gi|1034612220	1768	DNAH6		PREDICTED: dynein heavy chain 6, axonemal isoform X7 [Homo sapiens]	IARMIRQER	6.31	0.00395856	1171.59	12.9356	0	0	12.9356	0	0	0	0	0	0	0	0	0	0	0	0	0	0	0	0	0	0	0	0	0	0	0	0	0	0	0	0	0	0	0	0	0	0	0	0	0
gi|1034612599	23233	EXOC6B		PREDICTED: exocyst complex component 6B isoform X4 [Homo sapiens]	EMKDTSRKNNMFAQFR	7.33	2.45592e-13	2020	9.34296	8.6959	8.96144	9.0001	9.18017	9.37456	9.04329	9.19934	0	0	0	0	0	0	0	0	0	0	0	0	0	0	0	0	0	0	0	0	0	0	0	0	0	0	0	0	0	0	0	0	0
gi|1034612639	23314	SATB2		PREDICTED: DNA-binding protein SATB2 isoform X2 [Homo sapiens]	WKENPSPENR	7.25	0.0236613	1255.7	14.543	0	0	14.543	14.4431	14.325	0	14.3841	0	0	0	0	0	0	0	0	0	0	0	0	0	0	0	0	0	0	0	0	0	0	0	0	0	0	0	0	0	0	0	0	0
gi|1034612710	23332	CLASP1		PREDICTED: CLIP-associating protein 1 isoform X39 [Homo sapiens]	APPSSR	6.46	0.0131326	612.871	0	17.7665	17.8039	17.7852	0	17.7389	17.7364	17.7376	0	0	18.3405	18.3405	17.8238	17.8503	17.2786	17.6509	0	0	0	0	0	0	0	0	0	0	0	0	0	0	0	0	0	0	0	0	17.8264	17.805	17.838	17.8232	17.7257
gi|1034613055	2646	GCKR		PREDICTED: glucokinase regulatory protein isoform X1 [Homo sapiens]	ILLETLLLAAHK	10.83	0	1335.66	0	11.5788	11.623	11.6009	0	0	0	0	0	0	0	0	0	0	0	0	0	0	0	0	0	0	0	0	0	0	0	0	0	0	0	0	0	0	13.9088	13.9088	0	0	0	0	0
gi|1034613175	2820	GPD2	P43304	glycerol-3-phosphate dehydrogenase, mitochondrial isoform X1 [Homo sapiens]	MASVTGK	2.29	0.0154073	708.847	16.5763	16.6249	16.7079	16.6364	16.5821	16.6094	16.6378	16.6098	16.7745	16.7159	17.4782	16.9895	16.6854	16.7257	15.9017	16.4376	16.1669	16.6066	16.611	16.4615	17.5104	17.0972	16.5445	17.0507	16.6867	16.6855	16.6681	16.6801	0	17.4254	16.6799	17.0526	16.6438	16.6346	16.579	16.6191	16.7144	0	16.6847	16.6995	16.6947
gi|1034613347	285175	UNC80		PREDICTED: protein unc-80 homolog isoform X18 [Homo sapiens]	LLQIKGTR	0.35	0.00921411	929.241	0	14.5797	14.7716	14.6756	14.2371	14.2497	14.4015	14.2961	0	13.9258	0	13.9258	14.2987	14.2568	14.3464	14.3006	13.9102	14.0393	14.0509	14.0001	14.305	14.3861	0	14.3456	0	0	0	0	0	0	0	0	0	0	0	0	0	0	0	0	14.265
gi|1034613520	3241	HPCAL1	P37235	PREDICTED: hippocalcin-like protein 1 isoform X1 [Homo sapiens]	TFDTNGDGTIDFR	8.51	0	1457.71	13.0058	13.2679	13.057	13.1103	12.9462	12.9651	13.045	12.9854	0	0	0	0	0	0	0	0	0	0	0	0	0	0	0	0	0	0	0	0	0	0	0	0	0	0	0	0	0	0	0	0	0
gi|1034613950	400950	C2orf91		PREDICTED: uncharacterized protein C2orf91 isoform X1 [Homo sapiens]	RAKPGQSSHMVR	10.82	0.218538	1352.57	12.5028	0	0	12.5028	0	0	0	0	0	0	0	0	0	0	0	0	0	0	0	0	0	11.9498	0	11.9498	0	12.1174	12.425	12.2712	0	0	0	0	0	0	0	0	0	0	0	0	0
gi|1034614151	4648	MYO7B		PREDICTED: unconventional myosin-VIIb isoform X1 [Homo sapiens]	KGDLLVLTKK	8.25	0.20342	1113.93	11.9817	12.0374	11.9782	11.9991	12.089	12.0449	12.2169	12.1169	11.846	12.2989	11.6966	11.9472	11.5624	11.5754	0	11.5689	11.3185	11.848	12.3514	11.8393	0	13.113	12.549	12.831	11.4901	11.9391	11.856	11.7617	12.2428	11.9594	0	12.1011	0	0	0	0	11.6926	11.4125	11.9716	11.6922	12.1827
gi|1034614330	5000	ORC4	O43929	PREDICTED: origin recognition complex subunit 4 isoform X2 [Homo sapiens]	SLHMLLMLALNR	8.94	2.31261e-13	1428.56	13.9175	13.9515	14.1643	14.0111	0	13.8467	13.9151	13.8809	14.0296	13.93	11.8688	13.2762	13.7523	13.7615	13.7029	13.7389	13.5663	13.1994	12.9682	13.2447	13.0884	13.1571	13.2172	13.1543	13.4844	13.4833	13.3319	13.4332	0	0	0	0	0	0	0	0	0	0	0	0	13.919
gi|1034614430	51078	THAP4		THAP domain-containing protein 4 isoform X1 [Homo sapiens]	RPAGPK	9.04	0.345039	624.464	10.2981	10.6258	9.21085	10.0449	0	0	0	0	0	0	0	0	0	0	0	0	0	0	0	0	0	0	0	0	0	0	0	0	0	0	0	0	0	0	0	0	0	0	0	0	0
gi|1034614598	51594	NBAS		PREDICTED: neuroblastoma-amplified sequence isoform X3 [Homo sapiens]	QSTKLLGLAELLR	11.73	0.29296	1442.82	10.8477	10.5848	10.0589	10.4972	0	0	0	0	0	0	0	0	0	0	0	0	0	0	0	0	0	0	0	0	0	0	0	0	0	0	0	0	0	0	0	0	0	0	0	0	0
gi|1034614970	55230	USP40		PREDICTED: ubiquitin carboxyl-terminal hydrolase 40 isoform X8 [Homo sapiens]	LLKKIGISWNK	18.69	0.211716	1301.2	19.1253	19.1978	18.7114	19.0115	19.0885	18.8973	19.0155	19.0004	0	18.6455	0	18.6455	18.5919	18.6791	18.5714	18.6141	17.5419	15.8483	15.5628	16.3176	16.2822	15.177	18.4033	16.6208	0	0	0	0	0	0	0	0	0	0	0	0	0	0	0	0	19.0125
gi|1034615067	55654	TMEM127	C9J4H2	transmembrane protein 127 isoform X2 [Homo sapiens]	HPALK	5.63	0.218969	566.618	4.08777	13.9203	0.485026	6.16436	5.16252	14.0162	13.8735	11.0174	0	0	13.8708	13.8708	0	0	0	0	0	0	13.7044	13.7044	13.8444	0	13.8335	13.839	0	0	13.997	13.997	0	0	0	0	0	0	0	0	0	0	0	0	0
gi|1034615439	57448	BIRC6		baculoviral IAP repeat-containing protein 6 isoform X17 [Homo sapiens]	VAAMK	4.79	0.0017648	534.947	17.5084	0	0	17.5084	0	0	0	0	0	0	0	0	0	0	0	0	0	0	0	0	17.0994	17.0699	17.0933	17.0876	0	0	0	0	0	0	0	0	0	0	0	0	17.219	0	0	17.219	0
gi|1034616249	7145	TNS1		PREDICTED: tensin-1 isoform X17 [Homo sapiens]	SGGRQGWAAR	13.93	0.00459714	1046.59	12.9816	11.2892	11.991	12.0873	13.0262	12.896	12.1549	12.6924	0	0	0	0	0	0	0	0	0	0	0	0	0	0	0	0	0	0	0	0	0	0	0	0	0	0	0	0	0	0	0	0	13.4428
gi|1034616269	7273	TTN		PREDICTED: titin isoform X4 [Homo sapiens]	IEVTKK	10.34	0.320893	717.027	14.7174	14.9506	15.5747	15.0809	15.3013	14.9459	15.1865	15.1446	15.4695	15.2797	10.1502	13.6331	14.9659	14.8694	14.7929	14.8761	14.5012	15.2313	14.9182	14.8836	15.0178	0	0	15.0178	0	14.9076	0	14.9076	0	0	0	0	0	0	0	0	0	14.9874	15.2737	15.1305	15.2423
gi|1034616271	7273	TTN		PREDICTED: titin isoform X5 [Homo sapiens]	NAVGVSLPR	18.27	0.0149902	913.55	7.94526	0	0	7.94526	0	0	0	0	0	0	0	0	0	0	0	0	0	0	0	0	0	9.4722	0	9.4722	0	7.54815	8.3116	7.92988	0	0	0	0	0	0	0	0	0	0	0	0	0
gi|1034616318	728378	POTEF		PREDICTED: POTE ankyrin domain family member F isoform X3 [Homo sapiens]	SYELPDGQVITIGNER	51.84	0.517775	1790.42	12.5918	0	0	12.5918	0	13.1451	0	13.1451	0	0	0	0	0	0	0	0	0	0	11.7362	11.7362	0	0	0	0	0	0	13.1774	13.1774	0	0	0	0	13.8078	0	0	13.8078	11.8019	0	0	11.8019	0
gi|1034616519	79582	SPAG16		PREDICTED: sperm-associated antigen 16 protein isoform X12 [Homo sapiens]	EKENAPEGPTQKGLR	10.84	0.123931	1652.87	0	0	0	0	11.5194	0	11.9056	11.7125	0	0	0	0	0	0	0	0	0	0	0	0	0	0	0	0	0	0	0	0	0	0	0	0	0	0	0	0	0	0	0	0	0
gi|1034616667	79745	CLIP4	Q8N3C7	CAP-Gly domain-containing linker protein 4 isoform X1 [Homo sapiens]	LVDENC	7.52	2.30899e-13	749.867	15.2878	15.3364	15.231	15.2851	0	15.239	15.3644	15.3017	15.3473	15.3013	15.875	15.5079	15.3298	15.303	0	15.3164	15.0617	0	0	15.0617	0	15.8432	15.1571	15.5002	15.3671	15.1887	15.3211	15.2923	0	15.636	15.1203	15.3781	15.0761	15.0512	15.1271	15.0848	15.0396	14.9594	0	14.9995	15.1334
gi|1034616948	80745	THUMPD2		THUMP domain-containing protein 2 isoform X3 [Homo sapiens]	MSEAR	20.7	0.0332844	608.881	15.9025	15.988	16.054	15.9815	15.9362	15.9793	15.9666	15.9607	16.1014	16.0395	15.8431	15.9947	15.9223	16.0873	15.585	15.8649	15.6569	0	0	15.6569	15.8688	15.9376	0	15.9032	15.9693	15.9129	15.9975	15.9599	16.1995	15.9209	16.3297	16.15	15.8659	15.794	15.8938	15.8512	15.9934	15.9663	15.9781	15.9793	15.9886
gi|1034617014	84083	ZRANB3		PREDICTED: DNA annealing helicase and endonuclease ZRANB3 isoform X5 [Homo sapiens]	TPNSGAMETVMGLITRMFK	17.09	0.0170297	2116.06	0	0	0	0	0	10.7035	11.064	10.8838	10.064	10.2235	9.85203	10.0465	9.38739	9.38377	8.9337	9.23495	10.0728	0	10.0847	10.0788	16.6134	16.7438	16.9583	16.7718	12.0715	12.4008	12.3254	12.2659	0	0	0	0	0	0	0	0	0	0	0	0	10.0533
gi|1034617353	8685	MARCO		PREDICTED: macrophage receptor MARCO isoform X3 [Homo sapiens]	GDGGLIGPKGETGTKGEK	11.98	0.583995	1700.1	8.80553	0	0	8.80553	0	0	0	0	0	0	0	0	0	0	0	0	0	0	0	0	0	0	0	0	0	8.1854	0	8.1854	0	0	0	0	0	0	0	0	0	0	0	0	0
gi|1034617399	8828	NRP2		neuropilin-2 isoform X1 [Homo sapiens]	VDIPGK	0.73	0	627.86	14.7862	0	0	14.7862	14.7174	0	0	14.7174	0	0	0	0	0	0	0	0	0	0	0	0	0	0	0	0	0	0	0	0	0	0	0	0	0	0	14.5816	14.5816	0	0	0	0	14.6503
gi|1034617604	9125	CNOT9		CCR4-NOT transcription complex subunit 9 isoform X3 [Homo sapiens]	MTGGGR	5.33	0.0106573	594.874	16.4639	16.4349	16.4227	16.4405	16.4139	0	16.4783	16.4461	16.5112	16.4867	16.922	16.64	16.5036	16.5388	16.0317	16.358	16.2671	16.4677	16.4461	16.3936	16.8575	16.817	0	16.8373	16.4788	16.5107	16.4703	16.4866	16.2242	0	16.1725	16.1983	0	16.2809	16.1779	16.2294	0	0	0	0	0
gi|1034617722	92749	DRC1		dynein regulatory complex protein 1 isoform X2 [Homo sapiens]	NVRDNSK	12.05	0.0026937	832.741	14.9664	15.0913	15.08	15.0459	0	14.9317	0	14.9317	0	0	0	0	0	0	0	0	0	0	0	0	0	0	0	0	0	0	0	0	0	0	0	0	0	0	0	0	0	0	0	0	0
gi|1034617763	9320	TRIP12		E3 ubiquitin-protein ligase TRIP12 isoform X8 [Homo sapiens]	AIMDFR	4.78	0.0932582	767.261	12.6147	15.4363	15.3625	14.4712	13.4134	13.0525	13.0344	13.1668	13.2894	13.3593	13.4012	13.3499	13.4565	13.28	13.3769	13.3711	13.2165	13.8173	14.009	13.6809	14.6796	14.7232	0	14.7014	0	0	0	0	0	0	0	0	0	0	0	0	0	0	0	0	15.352
gi|1034617897	9381	OTOF		PREDICTED: otoferlin isoform X1 [Homo sapiens]	LYNANIMDHIADK	11.63	0.274029	1532.55	12.6221	13.5094	13.6163	13.2493	13.6902	12.7864	13.7668	13.4145	0	0	0	0	0	0	0	0	0	11.4692	0	11.4692	0	0	0	0	13.8706	0	0	13.8706	14.4425	0	0	14.4425	0	0	0	0	0	0	0	0	13.1341
gi|1034617927	94097	SFXN5		PREDICTED: sideroflexin-5 isoform X16 [Homo sapiens]	MERARGRQGGCSR	10.51	0.409622	1519.68	12.4901	0	0	12.4901	0	0	0	0	0	0	0	0	0	0	0	0	0	0	0	0	0	13.1035	0	13.1035	0	0	0	0	0	0	0	0	0	0	0	0	0	0	0	0	0
gi|1034618358	728763	CROCC2		PREDICTED: putative ciliary rootlet coiled-coil protein 2 isoform X1 [Homo sapiens]	FIAGVQEPTATVAR	8.01	2.45592e-13	1459.78	12.3048	0	0	12.3048	0	0	0	0	0	0	0	0	0	0	0	0	0	0	0	0	0	12.7536	0	12.7536	0	12.2401	12.2001	12.2201	0	0	0	0	0	0	0	0	0	0	0	0	0
gi|1034622766	128710	SLX4IP		PREDICTED: protein SLX4IP isoform X4 [Homo sapiens]	VSLGSDRLVPREIIVEK	11.41	0	1910.77	11.6573	8.91487	7.51667	9.36295	0	0	0	0	0	0	0	0	0	0	0	0	0	0	0	0	0	0	0	0	0	0	0	0	0	0	0	0	0	0	0	0	0	0	0	0	0
gi|1034624240	164395	TTLL9		PREDICTED: probable tubulin polyglutamylase TTLL9 isoform X25 [Homo sapiens]	TTLMNTLMDVLR	5.91	0.0165816	1424.69	0	0	0	0	0	0	0	0	0	0	0	0	14.1085	0	13.3974	13.7529	13.6138	14.1294	14.0364	13.9265	14.8949	14.7725	14.1174	14.5949	14.0949	14.1565	0	14.1257	15.8409	0	0	15.8409	14.4334	0	0	14.4334	0	0	0	0	0
gi|1034624491	2036	EPB41L1		PREDICTED: band 4.1-like protein 1 isoform X3 [Homo sapiens]	DEAHMTSPK	24.4	0.02204	1014.72	13.9992	14.2545	14.124	14.1259	14.023	0	0	14.023	0	0	0	0	0	13.872	0	13.872	0	0	0	0	0	0	0	0	13.9221	0	0	13.9221	0	0	0	0	0	13.7606	0	13.7606	13.741	0	13.993	13.867	0
gi|1034624946	26074	CFAP61		cilia- and flagella-associated protein 61 isoform X14 [Homo sapiens]	ASVLFC	1.94	0.173018	696.813	16.0923	16.2038	16.1863	16.1608	16.0846	16.1995	16.1986	16.1609	16.3067	16.248	17.2609	16.6052	16.2227	16.3374	15.4273	15.9958	15.6357	16.2301	16.1904	16.0187	17.2731	16.7467	16.0798	16.6999	16.3075	16.2219	16.2805	16.27	16.441	17.204	16.3757	16.6735	16.2163	16.253	16.1391	16.2028	16.2738	16.1961	16.3108	16.2603	16.2708
gi|1034624984	26152	ZNF337	Q9Y3M9	PREDICTED: zinc finger protein 337 isoform X2 [Homo sapiens]	EWRLLSPAQR	8.48	0.50622	1255.47	0	0	0	0	0	0	0	0	0	0	0	0	0	0	0	0	0	0	0	0	0	0	0	0	0	0	0	0	0	0	0	0	0	0	0	0	0	0	0	0	0
gi|1034625260	54453	RIN2		PREDICTED: ras and Rab interactor 2 isoform X5 [Homo sapiens]	MDSFCILSMVRHK	6.91	0.902993	1640.85	10.9199	0	0	10.9199	0	0	0	0	0	0	0	0	0	0	0	0	0	0	0	0	0	0	0	0	0	10.5496	10.4411	10.4954	0	0	0	0	0	0	0	0	0	0	0	0	0
gi|1034625265	54453	RIN2		PREDICTED: ras and Rab interactor 2 isoform X7 [Homo sapiens]	STKMQKKVLSLR	7.3	0.302401	1436.43	8.22337	8.67642	0	8.4499	0	0	0	0	0	0	0	0	0	0	0	0	0	0	0	0	0	0	0	0	0	0	0	0	0	0	0	0	0	13.4382	13.698	13.5681	8.40506	0	0	8.40506	0
gi|1034625332	55184	DZANK1		PREDICTED: double zinc ribbon and ankyrin repeat-containing protein 1 isoform X8 [Homo sapiens]	IQVKAIAVSK	17.33	0.0268539	1056.74	12.9501	12.9458	12.9487	12.9482	12.8332	12.9838	13.3592	13.0587	13.0982	13.3147	12.7899	13.0676	12.6687	13.1744	12.3891	12.7441	12.6021	12.8261	13.0896	12.8393	12.218	12.6656	12.9197	12.6011	13.1457	13.0451	13.3212	13.1707	13.2321	0	0	13.2321	13.4153	13.3466	0	13.3809	12.9553	12.9555	13.2609	13.0572	13.4218
gi|1034625503	57148	RALGAPB		PREDICTED: ral GTPase-activating protein subunit beta isoform X9 [Homo sapiens]	FNMVIPLVDGMIVSR	5.93	0	1706.61	13.1625	0	0	13.1625	0	0	0	0	0	0	0	0	0	0	0	0	0	0	0	0	0	0	0	0	0	0	0	0	0	0	0	0	0	0	0	0	0	0	0	0	0
gi|1034625846	79980	DSN1		PREDICTED: kinetochore-associated protein DSN1 homolog isoform X1 [Homo sapiens]	GPVMSK	4.96	0.128285	634.769	12.8107	0	0	12.8107	0	0	0	0	0	13.1931	0	13.1931	0	0	0	0	0	0	0	0	0	9.94017	0	9.94017	0	12.5245	12.2999	12.4122	0	0	0	0	0	0	0	0	0	0	0	0	0
gi|1034625956	84515	MCM8		DNA helicase MCM8 isoform X2 [Homo sapiens]	SFTALR	9.17	0.0643084	693.858	15.8162	15.9969	16.0323	15.9485	15.8581	15.872	15.909	15.8797	15.7873	15.879	14.1732	15.2798	15.8882	15.9427	15.945	15.9253	15.6857	15.7813	15.8857	15.7842	15.6336	15.7266	15.8195	15.7266	15.7814	15.7195	15.8133	15.7714	15.4234	15.3264	15.4448	15.3982	15.7001	15.6808	15.722	15.701	15.726	15.7111	0	15.7185	15.8859
gi|1034626067	958	CD40		PREDICTED: tumor necrosis factor receptor superfamily member 5 isoform X4 [Homo sapiens]	TDVVCGPQDRLR	16.73	0.869048	1415.98	10.2431	10.7957	10.5268	10.5218	0	0	0	0	0	0	0	0	0	0	0	0	0	0	0	0	0	0	0	0	0	0	0	0	0	0	15.9138	15.9138	0	15.8806	0	15.8806	0	0	0	0	0
gi|1034626092	9584	RBM39		PREDICTED: RNA-binding protein 39 isoform X4 [Homo sapiens]	KALEQLNGFELAGRPMK	7.38	0.322423	1919.32	0	0	0	0	0	0	0	0	0	0	0	0	0	0	0	0	0	0	0	0	0	10.6225	0	10.6225	0	0	0	0	0	0	0	0	0	0	0	0	0	0	0	0	0
gi|1034627260	5116	PCNT		PREDICTED: pericentrin isoform X4 [Homo sapiens]	LAAAASPHSGGR	12.42	0.47142	1093.94	9.80942	13.4656	13.4203	12.2318	10.5903	10.1175	10.6235	10.4438	13.3681	10.5358	10.3985	11.4341	10.0539	0	0	10.0539	0	13.699	13.7636	13.7313	0	0	0	0	13.3549	0	0	13.3549	0	0	0	0	0	0	0	0	0	0	0	0	9.64616
gi|1034627516	6573	SLC19A1		folate transporter 1 isoform X7 [Homo sapiens]	SATPDRR	8.96	0.0715898	800.86	16.7612	16.7974	16.8142	16.7909	16.7476	16.7586	16.7422	16.7495	16.7582	16.7131	17.0809	16.8507	16.6931	16.7744	15.993	16.4868	16.2175	16.5972	16.5801	16.4649	17.1837	17.1092	16.549	16.9473	16.6675	16.6803	16.6043	16.6507	16.5021	16.9783	16.6796	16.72	16.5857	16.6014	16.4968	16.5613	16.6733	16.6718	16.704	16.683	16.6593
gi|1034627530	7074	TIAM1	Q13009	PREDICTED: T-lymphoma invasion and metastasis-inducing protein 1 isoform X1 [Homo sapiens]	GARPAMSR	8.11	0.26932	861.911	14.3085	14.4654	14.2214	14.3318	14.5329	0	14.6084	14.5707	0	0	15.6982	15.6982	14.3188	14.6468	14.0266	14.3307	14.1909	14.6458	0	14.4184	15.4913	15.2992	0	15.3953	14.7151	14.7339	14.6158	14.6883	0	0	0	0	0	0	0	0	14.6133	14.5657	14.6189	14.5993	14.4883
gi|1034627698	8867	SYNJ1		PREDICTED: synaptojanin-1 isoform X8 [Homo sapiens]	KEFGGIGAPPSPGVARR	10.23	1.68286	1698.35	0	0	0	0	0	0	0	0	0	0	0	0	0	0	0	0	0	0	0	0	0	0	0	0	0	0	0	0	0	0	0	0	0	0	0	0	0	0	0	0	0
gi|1034627716	89766	UMODL1		PREDICTED: uromodulin-like 1 isoform X4 [Homo sapiens]	MSTPSWTLGK	7.48	2.30426e-13	1107.57	11.9859	12.3509	11.0966	11.8112	11.6633	11.0229	12.1777	11.6213	12.1376	11.3276	12.3276	11.9309	10.4816	12.451	10.4714	11.1347	11.6263	9.86598	9.35352	10.2819	11.1335	11.6823	12.1979	11.6713	11.6958	11.9671	11.242	11.6349	12.7209	12.6971	12.2407	12.5529	13.2165	0	0	13.2165	10.1015	11.6244	9.58076	10.4356	12.5707
gi|1034628109	10634	GAS2L1	Q99501	GAS2-like protein 1 isoform X1 [Homo sapiens]	IPTPR	7	0.128219	582.866	15.9996	15.9906	0	15.9951	15.9286	15.9324	15.776	15.879	15.9186	15.9692	14.043	15.3103	15.8247	15.8599	15.9255	15.87	15.6382	15.7876	0	15.7129	15.6351	15.6463	15.6949	15.6587	15.506	15.4969	15.5054	15.5028	15.5013	0	0	15.5013	0	0	0	0	15.8462	15.8836	0	15.8649	14.8725
gi|1034628525	23151	GRAMD4		PREDICTED: GRAM domain-containing protein 4 isoform X7 [Homo sapiens]	SSAAVSRR	14.04	0.647154	833.132	14.5202	8.27467	14.4288	12.4079	14.72	14.2576	14.1116	14.3631	8.5059	8.45893	8.09703	8.35395	14.3283	13.9739	14.3041	14.2021	14.3486	14.2747	8.3315	12.3183	14.1581	14.2184	14.3221	14.2329	13.6107	14.0393	8.61976	12.0899	13.8472	8.29083	13.9397	12.0259	8.53622	0	0	8.53622	0	0	14.2363	14.2363	8.54468
gi|1034628536	23331	TTC28		PREDICTED: tetratricopeptide repeat protein 28 isoform X3 [Homo sapiens]	QPQPGTAGGMR	21.4	0.493506	1114.83	12.4469	12.561	12.3155	12.4411	0	0	0	0	0	0	0	0	0	0	0	0	0	0	0	0	0	0	0	0	0	0	0	0	0	0	0	0	0	13.0367	12.9028	12.9697	12.8154	0	0	12.8154	0
gi|1034628916	284904	SEC14L4	Q6ICM2	PREDICTED: SEC14-like protein 4 isoform X3 [Homo sapiens]	KIVILGDNWK	4.6	0.021586	1184.67	13.7537	13.9861	13.9582	13.8993	13.603	14.0363	13.9104	13.8499	13.8433	13.7041	14.8379	14.1284	13.7894	13.6954	12.4085	13.2978	12.6735	13.5157	13.6022	13.2638	14.483	13.4557	13.2014	13.7133	13.912	13.7811	13.7071	13.8001	13.6612	14.298	13.2819	13.747	13.7583	14.0208	13.9346	13.9046	13.8785	13.6341	13.769	13.7605	13.9678
gi|1034629036	51512	GTSE1		PREDICTED: G2 and S phase-expressed protein 1 isoform X3 [Homo sapiens]	VTVHSTPVRR	3.76	0.00344819	1151.57	13.1375	12.8208	0	12.9791	0	0	0	0	0	0	0	0	0	0	0	0	0	0	0	0	0	0	0	0	0	0	0	0	0	0	0	0	0	0	14.2676	14.2676	10.0439	0	0	10.0439	0
gi|1034629199	56478	EIF4ENIF1		PREDICTED: eukaryotic translation initiation factor 4E transporter isoform X2 [Homo sapiens]	APSPVPDR	2.49	0.719099	837.422	10.1521	14.424	10.5097	11.6952	14.3908	10.3306	10.2835	11.6683	0	0	5.50041	5.50041	13.889	0	14.1336	14.0113	9.56921	0	0	9.56921	0	0	0	0	0	0	14.3327	14.3327	0	0	0	0	0	0	14.2683	14.2683	0	0	0	0	14.2205
gi|1034629690	84700	MYO18B		PREDICTED: unconventional myosin-XVIIIb isoform X5 [Homo sapiens]	EVSTMVESPAAPGK	12.07	0.826316	1417.27	0	9.29367	8.73599	9.01483	0	0	0	0	0	0	0	0	0	0	0	0	0	0	0	0	0	0	0	0	0	0	0	0	0	0	14.1029	14.1029	0	0	0	0	0	0	0	0	0
gi|1034629723	85377	MICALL1		PREDICTED: MICAL-like protein 1 isoform X7 [Homo sapiens]	ESELIYVFK	24.32	2.34371e-13	1128.77	14.8128	14.8237	14.8842	14.8403	14.6211	14.7593	14.8126	14.731	0	0	0	0	0	0	0	0	0	0	0	0	0	0	0	0	0	0	0	0	0	0	0	0	0	0	0	0	0	14.6934	14.7828	14.7381	14.7866
gi|1034629765	8940	TOP3B		PREDICTED: DNA topoisomerase 3-beta-1 isoform X2 [Homo sapiens]	EAQVEATSRK	13.25	0.00242003	1118.71	17.258	17.3137	17.3376	17.3031	17.2758	0	0	17.2758	0	0	0	0	0	0	0	0	0	0	0	0	0	0	0	0	0	0	0	0	0	0	0	0	0	0	0	0	0	0	0	0	0
gi|1034630605	10180	RBM6	P78332	PREDICTED: RNA-binding protein 6 isoform X6 [Homo sapiens]	TAQPQKREEQTK	15.81	0	1442.7	12.4871	12.3288	12.464	12.4266	0	0	0	0	0	0	0	0	0	0	0	0	0	0	0	0	0	0	0	0	0	0	0	0	0	0	0	0	0	0	0	0	0	0	0	0	0
gi|1034631096	116931	MED12L		PREDICTED: mediator of RNA polymerase II transcription subunit 12-like protein isoform X9 [Homo sapiens]	NDDFTMRGLR	8.86	0.357895	1241.24	0	0	0	0	0	0	0	0	0	0	0	0	0	0	0	0	0	0	0	0	0	0	0	0	0	0	6.81302	6.81302	0	0	0	0	0	0	0	0	0	0	0	0	0
gi|1034631225	131873	COL6A6		PREDICTED: collagen alpha-6(VI) chain isoform X5 [Homo sapiens]	GEKGGVGSK	4.54	0.0191808	816.813	14.3218	14.2936	14.2545	14.29	14.2651	14.2484	14.2472	14.2536	13.9844	14.0394	14.4659	14.1633	14.1759	0	13.9684	14.0722	13.8581	13.8738	13.6831	13.805	13.3911	13.8095	13.2039	13.4682	13.8253	13.7065	13.8413	13.791	13.5428	13.4877	13.546	13.5255	13.8373	13.6711	13.6159	13.7081	13.918	13.7865	13.8767	13.8604	14.1537
gi|1034631321	151651	EFHB		PREDICTED: EF-hand domain-containing family member B isoform X6 [Homo sapiens]	VATCLTEKLPR	8.25	0.35845	1287.18	6.66718	7.65753	7.415	7.24657	7.14029	7.6422	7.50821	7.43024	0	0	0	0	0	0	0	0	0	0	0	0	13.2145	0	0	13.2145	0	0	0	0	0	0	0	0	0	0	0	0	0	0	0	0	0
gi|1034631425	152185	SPICE1	Q8N0Z3	PREDICTED: spindle and centriole-associated protein 1 isoform X3 [Homo sapiens]	DIMTR	12.95	0.201108	635.179	9.51224	12.6354	9.09169	10.4131	12.4684	8.53375	8.70785	9.90334	9.09691	0	0	9.09691	0	0	7.56258	7.56258	9.32535	12.2066	9.17222	10.2347	12.4664	0	0	12.4664	12.3299	12.2687	0	12.2993	0	0	12.482	12.482	12.4371	0	0	12.4371	0	12.1448	0	12.1448	7.70305
gi|1034631510	166336	PRICKLE2		PREDICTED: prickle-like protein 2 isoform X8 [Homo sapiens]	SSTLGGRGQLHSR	13.56	0.0128006	1356.64	0	0	13.7674	13.7674	13.6007	0	13.752	13.6763	13.6009	0	0	13.6009	13.5528	13.5644	12.9136	13.3436	13.1285	0	13.7391	13.4338	14.3264	14.2319	13.6604	14.0729	13.5042	13.4296	0	13.4669	13.3066	0	0	13.3066	0	0	0	0	0	0	0	0	13.6276
gi|1034631760	211	ALAS1		PREDICTED: 5-aminolevulinate synthase, nonspecific, mitochondrial isoform X3 [Homo sapiens]	QHGAGAGGTR	8.47	0.242735	911.65	11.2659	12.6063	12.1781	12.0168	14.3444	14.6917	14.2007	14.4123	12.5601	0	0	12.5601	14.3366	0	0	14.3366	13.5737	0	0	13.5737	12.5326	0	0	12.5326	0	0	0	0	0	0	0	0	0	0	0	0	0	14.0316	0	14.0316	12.9162
gi|1034631893	22989	MYH15		PREDICTED: myosin-15 isoform X2 [Homo sapiens]	RTTEHKVK	3.27	0.0164248	997.794	14.0334	13.904	13.9512	13.9629	14.0321	13.9813	14.0704	14.0279	14.0454	13.8481	14.8456	14.2464	13.9071	0	13.1986	13.5529	13.2422	0	13.783	13.5126	0	0	0	0	13.9366	13.8354	13.7239	13.832	0	0	0	0	13.8499	13.8009	0	13.8254	13.8244	13.4494	0	13.6369	13.8615
gi|1034632048	23122	CLASP2		PREDICTED: CLIP-associating protein 2 isoform X49 [Homo sapiens]	HAAVLVETIK	11	0.00628583	1081.8	0	0	0	0	0	0	0	0	0	0	0	0	0	0	0	0	0	0	0	0	0	0	0	0	0	0	0	0	0	0	0	0	0	0	0	0	0	0	0	0	0
gi|1034632071	23150	FRMD4B		PREDICTED: FERM domain-containing protein 4B isoform X7 [Homo sapiens]	KFAVEVHDPRR	16.52	0.138463	1354.58	12.6921	12.5474	12.619	12.6195	12.6283	12.5711	12.472	12.5571	12.4971	12.6743	12.5014	12.5576	12.3113	12.4286	12.1299	12.29	12.4054	10.1575	11.0484	11.2037	11.2651	14.1343	0	12.6997	13.3686	12.796	12.8999	13.0215	13.6803	12.955	13.2108	13.282	14.1539	0	0	14.1539	11.0871	12.3956	10.5899	11.3575	12.6902
gi|1034632215	23473	CAPN7		PREDICTED: calpain-7 isoform X6 [Homo sapiens]	TGPLLIELR	25.96	3.47815e-13	1012.71	15.5702	15.4991	15.596	15.5551	0	0	15.5	15.5	15.3726	0	14.6552	15.0139	15.4097	0	15.3621	15.3859	15.2844	14.6801	14.6811	14.8819	14.7866	14.6452	14.7912	14.741	15.2129	15.1725	15.1498	15.1784	0	0	0	0	0	0	0	0	0	0	0	0	15.5327
gi|1034632330	254887	ZDHHC23		PREDICTED: palmitoyltransferase ZDHHC23 isoform X7 [Homo sapiens]	GSSKMPAGSPTK	2.76	0.0118599	1163.53	11.1884	11.5886	12.3513	11.7094	11.9795	12.3986	12.1834	12.1872	12.027	12.1089	12.5435	12.2265	12.2471	12.5139	12.1093	12.2901	12.2951	11.5513	10.3985	11.415	13.8458	14.4269	15.4851	14.5859	14.7358	14.6002	13.9538	14.43	0	0	0	0	0	0	0	0	0	0	0	0	12.0756
gi|1034632487	25981	DNAH1		PREDICTED: dynein heavy chain 1, axonemal isoform X5 [Homo sapiens]	VVQANALR	14.78	0.436868	870.216	7.60489	7.58735	7.02176	7.40467	7.97339	7.95771	7.64854	7.85988	7.91776	0	0	7.91776	0	6.78592	7.89628	7.3411	7.57961	7.29174	6.30286	7.05807	0	0	0	0	0	0	0	0	0	13.5939	0	13.5939	0	0	0	0	0	0	0	0	7.39707
gi|1034632648	2803	GOLGA4		PREDICTED: golgin subfamily A member 4 isoform X12 [Homo sapiens]	MLAEEDKRK	6.86	0.186255	1136.67	14.2219	13.7356	14.2232	14.0602	13.7665	14.058	14.0208	13.9484	13.5625	13.829	13.1316	13.5077	13.9609	13.8108	13.4697	13.7471	13.8015	13.3362	0	13.5689	13.9187	0	13.8808	13.8997	13.4589	0	13.7429	13.6009	0	0	0	0	0	0	0	0	0	13.5291	0	13.5291	14.0755
gi|1034632846	285368	PRRT3	Q5FWE3	PREDICTED: proline-rich transmembrane protein 3 isoform X1 [Homo sapiens]	RAGAEVSWEVSSPGPPPKQADLPDAK	14.11	0.0157958	2690.26	0	0	0	0	0	0	0	0	0	0	0	0	0	0	0	0	0	0	0	0	0	0	0	0	0	0	0	0	0	0	0	0	0	0	0	0	0	0	0	0	0
gi|1034632958	3269	HRH1	P35367	PREDICTED: histamine H1 receptor isoform X1 [Homo sapiens]	QYVSGLHMNR	5.84	0.0241116	1217.6	10.1037	0	0	10.1037	0	0	0	0	0	0	0	0	0	0	0	0	0	0	0	0	0	14.748	0	14.748	0	0	0	0	16.0239	16.128	15.9281	16.0267	0	0	0	0	0	0	0	0	0
gi|1034633160	375337	TOPAZ1		PREDICTED: testis- and ovary-specific PAZ domain-containing protein 1 isoform X3 [Homo sapiens]	SMKSFIGK	6.68	0.00583818	912.724	0	0	0	0	14.0441	0	0	14.0441	0	0	0	0	0	0	14.1929	14.1929	0	0	0	0	0	0	0	0	13.912	13.7943	0	13.8531	0	0	0	0	0	0	0	0	0	0	0	0	14.0037
gi|1034633660	51066	SSUH2		protein SSUH2 homolog isoform X16 [Homo sapiens]	GPGPR	0.12	0.208433	482.438	16.48	16.5418	20.1144	17.7121	16.5602	16.4395	16.4672	16.489	14.923	15.5651	15.6051	15.3644	15.5038	15.8748	15.7935	15.724	14.6175	14.0199	13.9113	14.1829	13.3255	13.2712	12.6295	13.0754	0	0	0	0	0	0	17.6425	17.6425	0	0	0	0	0	0	0	0	16.1723
gi|1034634037	54847	SIDT1		SID1 transmembrane family member 1 isoform X2 [Homo sapiens]	LRSSEK	13.06	0.408359	718.127	14.5113	10.6938	10.7392	11.9814	10.4071	9.66368	9.94393	10.0049	0	0	0	0	0	0	14.9416	14.9416	0	0	14.7454	14.7454	0	0	0	0	0	0	0	0	0	0	0	0	0	0	0	0	0	0	0	0	10.3462
gi|1034634498	55779	CFAP44		PREDICTED: cilia- and flagella-associated protein 44 isoform X2 [Homo sapiens]	EGPGRK	10.84	0.415539	643.337	10.8822	10.9178	10.8512	10.8837	11.1427	11.3305	11.6881	11.3871	0	0	0	0	14.707	0	0	14.707	0	0	0	0	0	0	0	0	0	0	0	0	0	0	0	0	0	0	0	0	13.4172	0	0	13.4172	11.0482
gi|1034634594	56852	RAD18		PREDICTED: E3 ubiquitin-protein ligase RAD18 isoform X1 [Homo sapiens]	LNESVMVFTK	16.89	0.0188755	1182.63	14.01	0	0	14.01	0	0	0	0	0	0	0	0	0	0	0	0	0	0	0	0	0	13.4951	0	13.4951	0	13.776	13.794	13.785	0	0	0	0	0	0	0	0	0	0	0	0	0
gi|1034634623	56987	BBX	Q8WY36	HMG box transcription factor BBX isoform X3 [Homo sapiens]	SERSCK	5.53	0.275654	765.978	10.988	0	0	10.988	14.7483	0	0	14.7483	0	0	0	0	0	0	13.9571	13.9571	0	0	14.3624	14.3624	0	0	0	0	0	0	0	0	0	0	0	0	0	0	0	0	0	10.3171	13.8016	12.0594	9.98431
gi|1034634634	56987	BBX		PREDICTED: HMG box transcription factor BBX isoform X9 [Homo sapiens]	DAFMK	12.15	0.000390997	611.859	13.1744	13.2058	13.1989	13.193	13.1726	13.0658	0	13.1192	0	0	0	0	0	0	0	0	0	0	0	0	0	0	0	0	0	0	13.2446	13.2446	0	0	0	0	0	0	0	0	0	0	0	0	0
gi|1034634904	60678	EEFSEC		PREDICTED: selenocysteine-specific elongation factor isoform X2 [Homo sapiens]	GRAST	3.51	0.0810422	489.382	17.423	18.0769	17.6445	17.7148	18.2315	18.3134	17.7757	18.1069	18.2128	18.3265	17.949	18.1628	17.7964	18.0468	17.9712	17.9381	17.0587	15.9206	17.0655	16.6816	17.8873	17.7903	17.7771	17.8183	16.8374	17.6317	16.011	16.8267	17.4098	17.2752	16.756	17.147	17.3825	14.8624	17.2815	16.5088	17.3677	17.1419	0	17.2548	18.1754
gi|1034635502	79442	LRRC2		PREDICTED: leucine-rich repeat-containing protein 2 isoform X2 [Homo sapiens]	ALWETRVK	7.93	0	1002.58	13.3134	12.7913	12.3382	12.8143	0	0	0	0	0	0	0	0	0	0	0	0	0	0	0	0	0	0	0	0	0	0	0	0	0	0	0	0	0	0	0	0	0	0	0	0	0
gi|1034635599	79750	ZNF385D		PREDICTED: zinc finger protein 385D isoform X14 [Homo sapiens]	PGPGR	4.16	0.116028	482.868	16.8483	0	16.6012	16.7247	16.8621	16.8542	16.8759	16.8641	16.5119	16.4851	17.3867	16.7946	16.5369	0	15.9718	16.2543	0	16.5858	16.4527	16.5192	0	0	0	0	16.4928	0	16.8424	16.6676	0	0	0	0	0	16.7153	16.698	16.7067	16.5091	0	0	16.5091	16.7061
gi|1034636150	8626	TP63	Q9H3D4	tumor protein p73 isoform m [Homo sapiens]	AMPVYK	18.36	0.627823	708.021	10.936	10.496	10.0055	10.4792	0	0	14.8892	14.8892	0	0	0	0	0	0	0	0	0	0	0	0	0	0	0	0	14.7226	14.6942	14.6378	14.6849	0	0	0	0	0	0	0	0	0	0	0	0	0
gi|1034636290	8997	KALRN		PREDICTED: kalirin isoform X10 [Homo sapiens]	IPVPR	1.73	0	581.289	9.64727	0	0	9.64727	0	0	0	0	0	0	0	0	0	0	0	0	0	0	0	0	0	9.68745	0	9.68745	0	9.18554	9.15124	9.16839	0	0	0	0	0	0	0	0	0	0	0	0	0
gi|1034638059	10144	FAM13A		PREDICTED: protein FAM13A isoform X16 [Homo sapiens]	QNGRNVQKEDR	9.41	0.324125	1344.53	13.1355	0	0	13.1355	0	0	0	0	0	0	0	0	0	0	0	0	0	0	0	0	0	9.50746	0	9.50746	0	0	13.2603	13.2603	13.5778	0	0	13.5778	13.8061	0	0	13.8061	0	0	0	0	0
gi|1034638449	133015	PACRGL		PREDICTED: PACRG-like protein isoform X5 [Homo sapiens]	EAMQKSEGSGGTQLKNR	5.54	0.120959	1836.58	14.7177	14.8272	14.7098	14.7516	14.7953	14.7265	14.73	14.7506	14.6334	14.1955	15.3925	14.7405	0	14.4057	13.3256	13.8657	13.9028	14.2808	13.3484	13.844	14.6566	14.4585	13.4704	14.1952	14.5671	14.1668	14.2082	14.3141	16.1984	0	0	16.1984	0	0	0	0	0	0	14.4374	14.4374	14.5461
gi|1034639160	254251	LCORL		PREDICTED: ligand-dependent nuclear receptor corepressor-like protein isoform X4 [Homo sapiens]	IRHTEADIFK	4.1	0.635268	1230.18	8.31552	0	0	8.31552	0	0	0	0	0	0	0	0	0	0	0	0	0	0	0	0	14.0857	0	0	14.0857	13.3078	0	8.10181	10.7048	0	13.9555	0	13.9555	0	0	0	0	0	0	14.2881	14.2881	0
gi|1034639235	256309	CCDC110		PREDICTED: coiled-coil domain-containing protein 110 isoform X6 [Homo sapiens]	ISELEALVKK	8.65	0.7352	1128.86	11.7367	11.409	0	11.5728	0	0	0	0	0	0	0	0	0	0	0	0	0	0	0	0	0	0	0	0	0	0	0	0	15.6458	15.9842	15.5412	15.7237	0	0	0	0	0	0	0	0	0
gi|1034639558	287	ANK2		PREDICTED: ankyrin-2 isoform X25 [Homo sapiens]	KIPRERMER	18.19	0.453866	1216.21	7.7319	8.51164	7.60012	7.94789	7.77953	8.53491	7.70759	8.00734	0	0	0	0	0	0	0	0	0	8.79244	0	8.79244	0	0	0	0	0	0	0	0	0	0	0	0	0	0	0	0	0	0	0	0	6.58601
gi|1034639754	3425	IDUA		PREDICTED: alpha-L-iduronidase isoform X2 [Homo sapiens]	GPPSPGNP	13.04	0.00797722	721.259	9.56553	9.71987	9.69773	9.66104	9.97574	10.1655	10.277	10.1394	0	0	0	0	0	0	0	0	0	0	0	0	0	0	0	0	0	0	0	0	0	0	0	0	0	0	0	0	0	0	0	0	9.53499
gi|1034639950	441024	MTHFD2L		PREDICTED: probable bifunctional methylenetetrahydrofolate dehydrogenase/cyclohydrolase 2 isoform X10 [Homo sapiens]	AGFITPVPGGVGPMTVAMLLK	12.21	0.845306	2074.06	0	0	0	0	0	0	0	0	0	0	0	0	0	0	0	0	0	0	0	0	0	0	0	0	0	0	9.45443	9.45443	0	0	0	0	0	0	0	0	0	0	0	0	0
gi|1034640079	51091	SEPSECS		PREDICTED: O-phosphoseryl-tRNA(Sec) selenium transferase isoform X5 [Homo sapiens]	DKAVTQLGSMLFTR	7.06	0.380811	1566.62	16.5248	16.5619	16.5226	16.5364	16.6398	0	16.3901	16.515	0	16.5604	16.3379	16.4492	0	16.4979	0	16.4979	0	11.7163	12.0293	11.8728	16.7326	16.7602	16.528	16.6736	16.5354	16.5947	16.5924	16.5742	16.6974	16.136	0	16.4167	0	0	16.7017	16.7017	11.9566	16.4972	11.8709	13.4416	16.5447
gi|1034640219	54726	OTUD4		PREDICTED: OTU domain-containing protein 4 isoform X2 [Homo sapiens]	NNGNSTSLPLSR	13.17	0.582995	1259.33	9.44188	0	0	9.44188	0	0	0	0	0	0	0	0	0	0	0	0	0	0	0	0	0	9.332	0	9.332	0	9.55578	9.30859	9.43219	0	0	0	0	0	0	0	0	0	0	0	0	0
gi|1034640405	55236	UBA6		ubiquitin-like modifier-activating enzyme 6 isoform X1 [Homo sapiens]	LKLTH	8.47	0.0374755	611.239	21.4751	19.7741	17.632	19.6271	16.5777	0	0	16.5777	0	0	0	0	0	0	0	0	0	0	0	0	0	0	0	0	0	0	0	0	0	0	0	0	0	0	0	0	18.6447	0	0	18.6447	0
gi|1034640408	55247	NEIL3		PREDICTED: endonuclease 8-like 3 isoform X1 [Homo sapiens]	CRKAGLALSKHYK	12.46	0.516361	1530.35	0	0	0	0	0	0	0	0	0	0	0	0	0	0	0	0	0	0	0	0	0	0	0	0	0	0	0	0	0	0	0	0	0	0	13.8821	13.8821	0	0	0	0	0
gi|1034640473	55435	AP1AR		AP-1 complex-associated regulatory protein isoform X1 [Homo sapiens]	EAARAAK	13.45	0.0510646	716.896	15.0519	14.849	14.9405	14.9471	15.3368	14.7921	14.905	15.0113	15.3621	15.2413	16.1181	15.5738	14.3692	14.6865	14.1488	14.4015	14.166	15.3383	14.612	14.7054	16.4271	15.8985	15.1341	15.8199	14.9874	15.4638	15.0142	15.1551	15.3443	15.8191	15.3594	15.5076	14.1103	15.3271	14.9305	14.7893	14.5344	15.2363	15.3757	15.0488	15.384
gi|1034640906	6002	RGS12		PREDICTED: regulator of G-protein signaling 12 isoform X3 [Homo sapiens]	KASHEDVVKLIGK	9.98	0.755813	1423.88	10.7303	11.2523	11.7407	11.2411	10.2026	9.60518	10.2887	10.0322	0	0	0	0	0	0	0	0	0	0	0	0	0	0	0	0	0	0	0	0	14.0228	0	0	14.0228	14.244	0	0	14.244	0	0	0	0	0
gi|1034641126	79658	ARHGAP10		PREDICTED: rho GTPase-activating protein 10 isoform X2 [Homo sapiens]	DSHLQEADIQVEQNR	7.62	0.176254	1782.18	10.5986	10.8965	11.1526	10.8826	15.6317	0	0	15.6317	0	0	0	0	0	0	0	0	0	0	0	0	0	0	0	0	0	0	0	0	0	0	0	0	0	0	0	0	0	0	0	0	0
gi|1034641529	84570	COL25A1		PREDICTED: collagen alpha-1(XXV) chain isoform X5 [Homo sapiens]	GTDGPMGPHGPAGPK	10.32	0.597415	1391.03	8.05209	8.3971	8.01992	8.15637	8.73728	8.64846	9.32462	8.90345	0	0	0	0	0	0	0	0	0	0	0	0	0	0	0	0	0	0	0	0	0	0	0	0	0	15.6812	0	15.6812	0	0	0	0	0
gi|1034641609	8470	SORBS2		PREDICTED: sorbin and SH3 domain-containing protein 2 isoform X40 [Homo sapiens]	SFTSSSPSSPSR	14.62	0.424492	1224.07	11.8944	11.9473	11.4022	11.7479	11.8601	0	0	11.8601	0	17.7589	0	17.7589	17.6809	0	0	17.6809	17.3068	17.539	0	17.4229	0	0	0	0	0	0	0	0	0	0	0	0	0	0	0	0	0	17.8776	0	17.8776	0
gi|1034641611	84708	LNX1	Q8TBB1	PREDICTED: E3 ubiquitin-protein ligase LNX isoform X1 [Homo sapiens]	CGDILLAVNGR	2.66	0.0324286	1186.69	13.8719	14.0582	14.1766	14.0356	13.9985	14.1183	13.9935	14.0368	14.2524	14.0458	14.4508	14.2497	13.8254	13.7297	12.7782	13.4444	12.8752	13.7094	14.015	13.5332	0	0	0	0	14.0487	13.927	13.9245	13.9667	0	0	0	0	0	0	0	0	13.9787	13.7646	13.9785	13.9073	14.1301
gi|1034641677	8821	INPP4B		type II inositol 3,4-bisphosphate 4-phosphatase isoform X7 [Homo sapiens]	SSSSK	4.87	0.27844	496.017	20.0632	19.9647	20.0806	20.0362	20.0848	20.0634	20.0681	20.0721	20.0453	20.0435	19.5556	19.8815	20.0636	20.0548	20.0635	20.0607	20.015	20.0075	20.0146	20.0124	19.9882	19.9235	19.9753	19.9623	20.0129	20.0146	17.1582	19.0619	19.848	19.8715	19.8552	19.8583	19.9999	19.989	19.992	19.9936	20.0248	20.0205	20.0099	20.0184	20.0723
gi|1034641902	9693	RAPGEF2		PREDICTED: rap guanine nucleotide exchange factor 2 isoform X7 [Homo sapiens]	NGAPHLPKIGDIKK	12.26	0.12906	1486.81	12.9416	13.2602	0	13.1009	12.7484	0	13.2076	12.978	13.16	0	12.8773	13.0187	12.9945	13.13	12.8958	13.0068	13.2282	13.2667	13.2448	13.2466	13.8885	13.9277	13.928	13.9147	13.3715	13.437	13.4052	13.4046	13.6656	13.3847	13.662	13.5708	14.752	0	0	14.752	0	13.0313	0	13.0313	0
gi|1034643262	10299	MARCHF6		PREDICTED: E3 ubiquitin-protein ligase MARCH6 isoform X5 [Homo sapiens]	LLGVCYIVVK	12.01	0.164724	1164.64	15.7911	0	15.7513	15.7712	0	15.7294	15.6555	15.6924	0	0	0	0	15.6739	15.6195	15.6516	15.6483	15.6472	15.6288	15.5901	15.6221	15.3502	15.3193	0	15.3347	15.4166	0	0	15.4166	0	0	0	0	15.6083	0	0	15.6083	15.6819	15.6964	0	15.6892	15.6049
gi|1034644324	23194	FBXL7		PREDICTED: F-box/LRR-repeat protein 7 isoform X1 [Homo sapiens]	YVAKYCSK	12.55	0.701596	1017.09	10.1448	14.4322	14.6406	13.0725	11.1813	0	11.592	11.3866	14.0264	14.3911	0	14.2088	14.3352	0	0	14.3352	0	0	14.1611	14.1611	0	0	0	0	0	14.1601	0	14.1601	0	0	0	0	0	0	0	0	0	0	0	0	14.2892
gi|1034644384	23379	ICE1		PREDICTED: little elongation complex subunit 1 isoform X2 [Homo sapiens]	NAPVDVGFMVSK	6.41	0.500396	1262.42	13.143	0	0	13.143	15.8452	0	0	15.8452	0	16.1344	0	16.1344	15.9604	15.944	15.6807	15.8617	15.7896	0	15.9718	15.8807	0	0	0	0	0	0	16.0791	16.0791	0	0	0	0	0	0	0	0	15.9247	15.8187	15.8676	15.8704	15.9151
gi|1034644491	256987	SERINC5		PREDICTED: serine incorporator 5 isoform X3 [Homo sapiens]	KNLLISFLLLKFKK	7.06	0.00150814	1705.83	9.61815	0	0	9.61815	0	0	0	0	0	0	0	0	0	0	0	0	0	0	0	0	0	11.9736	0	11.9736	0	10.3238	9.94886	10.1363	0	0	0	0	0	0	0	0	0	0	0	0	0
gi|1034644558	27039	PKD2L2		polycystic kidney disease 2-like 2 protein isoform X6 [Homo sapiens]	GGASK	7.08	0.0163134	419.318	19.6121	19.5695	19.5648	19.5822	19.4247	17.0058	19.2502	18.5602	16.6703	18.6182	18.7766	18.0217	18.5317	18.7959	18.5774	18.635	17.2693	17.2632	17.3772	17.3033	16.7753	18.3381	18.3152	17.8095	18.2885	18.2858	16.464	17.6794	17.7334	17.7013	17.71	17.7149	16.2352	17.9766	17.6912	17.301	17.7012	17.5674	17.2961	17.5216	19.1006
gi|1034644762	3101	HK3		PREDICTED: hexokinase-3 isoform X1 [Homo sapiens]	GVAMVTAVAAR	11.02	0.00112937	1062.77	14.7794	14.3184	14.544	14.5473	14.3819	14.3942	14.8135	14.5299	13.9961	14.4524	14.5402	14.3296	14.1654	14.0494	13.9107	14.0418	13.2662	13.0197	12.9417	13.0759	14.1	14.0111	13.6188	13.91	14.1829	14.2665	14.3833	14.2775	0	0	0	0	0	0	0	0	0	0	0	0	14.2422
gi|1034645246	51720	UIMC1		BRCA1-A complex subunit RAP80 isoform X3 [Homo sapiens]	QSNRAK	11.94	0.415721	704.451	12.6122	12.7092	12.4377	12.5864	0	15.6075	15.221	15.4142	0	0	12.886	12.886	15.173	0	0	15.173	0	0	15.3269	15.3269	0	0	0	0	0	0	0	0	0	0	0	0	0	0	0	0	15.122	0	15.3351	15.2286	0
gi|1034645547	57507	ZNF608		PREDICTED: zinc finger protein 608 isoform X3 [Homo sapiens]	QKNMPSATISK	2.2	0.515569	1205.3	6.81372	6.55832	6.65788	6.67664	0	0	0	0	0	0	0	0	0	0	0	0	0	0	0	0	0	0	0	0	0	0	0	0	0	0	0	0	0	0	0	0	7.32472	0	0	7.32472	0
gi|1034645571	5884	RAD17	O75943	PREDICTED: cell cycle checkpoint protein RAD17 isoform X1 [Homo sapiens]	LKMEALTDR	10.88	6.89496e-13	1092.69	13.5012	13.358	13.5542	13.4711	13.2427	13.4556	13.5165	13.4049	13.4793	13.517	14.1667	13.721	13.4834	13.6093	12.9017	13.3315	13.0832	13.0071	12.952	13.0141	13.5948	13.5891	12.8597	13.3479	13.4557	13.4641	13.4827	13.4675	13.7196	13.8128	13.5979	13.7101	13.3785	13.4428	13.3954	13.4056	13.2889	13.5809	0	13.4349	13.3103
gi|1034645593	64097	EPB41L4A		PREDICTED: band 4.1-like protein 4A isoform X5 [Homo sapiens]	IIAPSPVK	17.85	1.22796e-13	824.311	6.02342	5.97419	5.89814	5.96525	6.41652	7.07238	6.67103	6.71997	0	0	0	0	0	0	0	0	0	0	0	0	0	0	0	0	0	0	0	0	0	0	0	0	0	0	0	0	0	0	0	0	0
gi|1034645720	64777	RMND5B	Q96G75	PREDICTED: protein RMD5 homolog B isoform X2 [Homo sapiens]	LLAGGPAK	7.07	0.0151579	726.854	16.1227	16.4505	16.3913	16.3215	16.125	16.5516	16.1809	16.2858	16.5339	0	0	16.5339	16.3554	0	0	16.3554	0	16.0894	0	16.0894	0	0	16.0564	16.0564	0	16.2688	0	16.2688	15.9244	0	0	15.9244	0	0	0	0	0	16.4259	16.4128	16.4194	16.3952
gi|1034645735	64848	YTHDC2	Q9H6S0	PREDICTED: probable ATP-dependent RNA helicase YTHDC2 isoform X2 [Homo sapiens]	YGDQREMEFPSSLTSTER	19.42	0	2133.45	16.0427	16.0364	16.0629	16.0473	16.0949	16.0783	16.0633	16.0788	15.4636	15.6177	15.6704	15.5839	15.8014	15.8113	15.7263	15.7796	15.4135	0	15.2929	15.3532	0	15.8263	15.6954	15.7609	0	0	0	0	0	0	0	0	0	0	0	0	0	0	0	0	15.9627
gi|1034645779	64901	RANBP17		ran-binding protein 17 isoform X14 [Homo sapiens]	LRSDVPR	15.09	0.00015829	842.509	7.95244	7.18125	7.96271	7.6988	8.51376	8.62298	8.15486	8.43053	8.89792	9.43079	8.56203	8.96358	7.71044	8.11555	7.92007	7.91535	8.82223	9.04532	8.48705	8.78487	9.56994	9.48287	9.04952	9.36745	7.86657	8.80249	8.46338	8.37748	11.531	11.3616	11.099	11.3305	9.98181	10.3721	9.47228	9.94205	11.5173	11.8573	0	11.6873	7.75734
gi|1034646271	80230	RUFY1	Q96T51	PREDICTED: RUN and FYVE domain-containing protein 1 isoform X6 [Homo sapiens]	TNQVMSSMKQMEER	10.63	0.5005	1746.77	11.6544	11.1868	11.6767	11.506	11.3233	11.6389	11.7878	11.5833	0	0	0	0	0	0	0	0	0	0	0	0	0	0	0	0	0	0	0	0	0	0	0	0	0	0	0	0	0	0	0	0	0
gi|1034646295	81545	FBXO38		PREDICTED: F-box only protein 38 isoform X6 [Homo sapiens]	TPLRKRYNSHQMGQSK	8.71	0.0394837	1945.95	0	0	0	0	0	0	0	0	0	0	0	0	0	0	0	0	0	0	0	0	0	0	0	0	0	0	0	0	0	0	0	0	0	0	0	0	0	0	0	0	0
gi|1034646374	831	CAST		PREDICTED: calpastatin isoform X37 [Homo sapiens]	AASSSK	8.85	0.145021	549.55	3.20112	3.94433	5.25835	4.1346	3.53387	4.2701	2.50803	3.43733	0	0	0	0	0	0	0	0	0	0	0	0	0	0	0	0	0	0	0	0	0	0	0	0	0	0	0	0	0	0	0	0	0
gi|1034646479	84059	ADGRV1		G-protein coupled receptor 98 isoform X2 [Homo sapiens]	HLVSR	9.67	0.170243	610.914	14.3621	14.3859	0	14.3741	0	0	0	0	14.4974	14.4929	0	14.4952	14.3907	14.3026	13.6612	14.1182	14.4584	14.373	0	14.4157	0	0	0	0	0	0	0	0	0	0	0	0	0	0	0	0	0	14.4682	0	14.4682	0
gi|1034646508	84249	PSD2	Q9BQI7	PREDICTED: PH and SEC7 domain-containing protein 2 isoform X2 [Homo sapiens]	KTHADMDGKRTPR	15.41	0	1527.84	16.0934	16.0258	0	16.0596	0	0	0	0	0	0	0	0	0	0	0	0	0	0	0	0	0	0	0	0	0	0	0	0	0	0	0	0	0	0	0	0	0	0	0	0	0
gi|1034647089		LOC107984115		PREDICTED: laforin-like [Homo sapiens]	TGVKSGRR	7.47	0.293483	860.662	15.3861	15.2507	11.9562	14.1977	15.3357	15.2567	15.165	15.2525	15.2986	12.5504	14.0275	13.9588	15.2612	15.1734	15.3465	15.2603	15.0732	7.07409	10.1965	10.7813	14.6697	14.4221	14.5193	14.537	12.1547	15.2408	15.2432	14.2129	11.1721	11.2127	11.1492	11.178	15.0996	10.961	0	13.0303	14.7229	0	0	14.7229	15.2055
gi|1034647808	107986453	LOC107986453		PREDICTED: uncharacterized protein LOC107986453 isoform X2 [Homo sapiens]	DECSVSAEFPR	9.15	0.0351964	1296.7	13.1324	0	0	13.1324	0	0	0	0	0	0	0	0	0	0	0	0	0	0	0	0	0	0	14.4486	14.4486	0	0	0	0	0	0	0	0	0	0	0	0	0	0	0	0	0
gi|1034648431	1302	COL11A2		PREDICTED: collagen alpha-2(XI) chain isoform X5 [Homo sapiens]	TGPTGDPGPPGLMGEK	5.92	0.380979	1527.11	0	0	0	0	0	0	0	0	10.1244	9.51442	0	9.81941	9.97068	9.53748	9.40888	9.63901	8.89193	0	0	8.89193	9.65814	10.516	9.73955	9.97124	9.49841	10.6355	9.85716	9.99704	15.7301	15.5143	0	15.6222	0	0	0	0	0	0	0	0	0
gi|1034648521	135228	CD109		PREDICTED: CD109 antigen isoform X3 [Homo sapiens]	GISDNYTLALITYALSSVGSPK	14.07	0.581593	2268.1	11.7381	10.4213	11.1061	11.0885	11.6812	11.6232	11.6812	11.6619	0	0	0	0	0	0	0	0	0	0	0	0	0	0	15.4784	15.4784	0	0	0	0	0	0	0	0	0	0	0	0	0	0	0	0	11.1697
gi|1034648666	1769	DNAH8		dynein heavy chain 8, axonemal isoform X6 [Homo sapiens]	GTVKHR	12.61	0.017702	696.853	15.4591	15.5199	15.4607	15.4799	15.5123	15.4069	15.7295	15.5496	15.6704	15.7771	15.441	15.6295	15.5106	15.7504	0	15.6305	15.6072	15.689	15.7596	15.6853	15.2383	15.5435	15.523	15.4349	15.6977	0	0	15.6977	15.7786	15.2905	15.6683	15.5791	15.8663	0	15.7983	15.8323	15.6949	15.6551	15.7758	15.7086	15.8774
gi|1034648745	202559	KHDRBS2		PREDICTED: KH domain-containing, RNA-binding, signal transduction-associated protein 2 isoform X16 [Homo sapiens]	LMITAMRPK	16.47	0.015473	1093.67	0	0	0	0	0	0	0	0	13.0651	13.2954	0	13.1802	13.3882	13.2471	0	13.3177	12.7257	13.1605	0	12.9431	13.6959	13.7029	13.1214	13.5068	13.1404	0	0	13.1404	0	0	0	0	0	0	0	0	0	0	0	0	0
gi|1034648864	221264	AK9		PREDICTED: adenylate kinase 9 isoform X11 [Homo sapiens]	KQAETALR	6.04	0	916.694	14.9261	15.6958	15.6907	15.4376	0	0	0	0	0	0	0	0	0	0	0	0	0	0	0	0	0	0	0	0	0	0	0	0	0	0	0	0	0	0	0	0	0	0	0	0	0
gi|1034649251	22999	RIMS1		PREDICTED: regulating synaptic membrane exocytosis protein 1 isoform X22 [Homo sapiens]	LDPSSAVLMRKAK	17.22	0.437534	1416.36	9.0388	8.45851	0	8.74865	0	0	0	0	0	0	0	0	0	0	0	0	0	0	0	0	16.0499	0	0	16.0499	0	0	0	0	16.0471	0	15.9736	16.0103	0	0	0	0	9.38271	0	0	9.38271	0
gi|1034649884	27154	BRPF3		PREDICTED: bromodomain and PHD finger-containing protein 3 isoform X6 [Homo sapiens]	MDFSTMRRK	10.24	2.34371e-13	1188.73	15.4861	15.5134	15.5923	15.5306	15.5203	15.5252	15.4103	15.4853	15.5283	0	0	15.5283	15.3741	0	15.4993	15.4367	0	0	0	0	0	0	0	0	0	0	0	0	0	0	0	0	0	0	0	0	0	0	0	0	15.4744
gi|1034649999	2911	GRM1	Q13255	metabotropic glutamate receptor 1 isoform X2 [Homo sapiens]	GDAPGR	2.16	0.0119263	572.869	15.5253	15.6062	15.5582	15.5632	15.5382	15.5214	15.5424	15.534	15.6014	15.5308	15.3793	15.5038	15.4809	15.5681	15.0717	15.3736	15.1953	15.4652	15.4847	15.3817	15.4063	15.5005	15.3417	15.4162	15.5313	15.4718	15.544	15.5157	16.1332	16.0635	0	16.0983	15.5702	0	15.4686	15.5194	15.576	15.4186	0	15.4973	15.5145
gi|1034650021	2940	GSTA3	Q5JW85	PREDICTED: glutathione S-transferase A3 isoform X1 [Homo sapiens]	DAKIALIK	7.77	0.214376	870.857	13.1797	13.0322	12.5147	12.9089	13.4289	13.3202	13.3262	13.3584	0	0	0	0	0	0	0	0	0	0	0	0	0	0	0	0	0	0	0	0	0	16.3034	0	16.3034	0	0	0	0	0	0	0	0	12.7331
gi|1034650385	4736	RPL10A	A0A024RCW3	PREDICTED: 60S ribosomal protein L10a isoform X1 [Homo sapiens]	ILGPGLNK	10.61	0.0966689	811.065	7.05418	8.15916	6.42455	7.21263	7.12896	8.22246	7.96801	7.77314	0	0	0	0	0	0	7.63177	7.63177	0	9.19965	9.02631	9.11298	0	0	0	0	0	0	0	0	0	0	0	0	0	0	0	0	0	0	0	0	8.24406
gi|1034650547	5314	PKHD1		PREDICTED: fibrocystin isoform X8 [Homo sapiens]	EDTVVGEDMRMK	25.75	0.384583	1440.33	8.83632	8.78707	0	8.8117	0	0	0	0	0	0	0	0	0	0	0	0	0	0	0	0	0	0	0	0	0	0	0	0	0	13.0629	0	13.0629	0	0	11.8932	11.8932	6.79242	0	0	6.79242	0
gi|1034650609	54535	CCHCR1		PREDICTED: coiled-coil alpha-helical rod protein 1 isoform X4 [Homo sapiens]	LLRETSLQQK	7.37	0.540944	1217.36	7.45958	7.24085	7.16757	7.28933	7.81928	6.9011	7.07209	7.26416	0	0	0	0	0	0	0	0	0	0	0	0	0	0	0	0	0	0	0	0	0	0	0	0	0	0	0	0	0	0	0	0	0
gi|1034650621	5467	PPARD		PREDICTED: peroxisome proliferator-activated receptor delta isoform X2 [Homo sapiens]	DGLLVANGSGFVTR	6.16	0.505298	1407.64	12.4938	12.621	12.7096	12.6081	12.5203	12.6356	12.5147	12.5568	0	0	0	0	0	0	0	0	0	0	0	0	0	0	0	0	0	0	0	0	0	0	0	0	0	0	0	0	0	0	0	0	12.5906
gi|1034650699	55166	CENPQ		PREDICTED: centromere protein Q isoform X1 [Homo sapiens]	MVETTELMTGNIQSLKNK	14.14	0.854576	2067.57	0	0	12.911	12.911	0	0	0	0	0	0	0	0	0	0	0	0	0	0	0	0	0	0	0	0	0	0	0	0	0	0	0	0	0	0	0	0	12.8701	0	0	12.8701	0
gi|1034651101	57673	BEND3	Q5T5X7	PREDICTED: BEN domain-containing protein 3 isoform X1 [Homo sapiens]	RLIPEALLAGMR	3.21	0.110101	1354.76	12.8447	0	0	12.8447	0	0	0	0	0	0	0	0	0	0	0	0	0	0	0	0	0	0	0	0	0	12.6425	12.7265	12.6845	0	13.16	0	13.16	0	0	0	0	0	0	0	0	0
gi|1034651212	60468	BACH2	Q9BYV9	PREDICTED: transcription regulator protein BACH2 isoform X3 [Homo sapiens]	SQTVTVDFCQEMTDK	22.44	0.0244471	1804.67	14.5534	0	14.549	14.5512	14.4808	14.8272	0	14.654	14.6586	0	15.3707	15.0147	0	14.7433	14.0169	14.3801	14.3327	14.6932	14.7643	14.5968	15.3671	15.6472	14.5961	15.2034	0	0	14.663	14.663	14.9348	15.4737	14.7362	15.0482	14.6202	14.7204	14.6728	14.6712	14.9909	14.6049	14.7422	14.7793	0
gi|1034651276	63027	SLC22A23		PREDICTED: solute carrier family 22 member 23 isoform X2 [Homo sapiens]	PVGPQHPSFK	15.87	0.440736	1093.75	13.2622	13.4489	13.5238	13.4116	13.4094	0	13.3704	13.3899	0	0	0	0	0	0	0	0	0	0	0	0	0	0	0	0	0	0	0	0	0	0	0	0	0	0	0	0	0	0	0	0	0
gi|1034651447	7020	TFAP2A		PREDICTED: transcription factor AP-2-alpha isoform X1 [Homo sapiens]	EKLDKIGLNLPAGR	3.94	0.468991	1522.39	11.0278	0	0	11.0278	0	0	0	0	0	0	0	0	0	0	0	0	0	0	0	0	0	0	0	0	0	0	0	0	0	0	0	0	0	0	0	0	0	0	0	0	0
gi|1034651455	7021	TFAP2B		PREDICTED: transcription factor AP-2-beta isoform X4 [Homo sapiens]	VPVPPKSVTSLMMNK	7.77	0.722114	1644.43	12.1629	0	0	12.1629	0	0	0	0	0	0	0	0	0	0	0	0	0	0	0	0	0	0	0	0	0	0	11.7505	11.7505	0	0	0	0	0	0	0	0	0	0	0	0	0
gi|1034651893	84630	TTBK1		PREDICTED: tau-tubulin kinase 1 isoform X7 [Homo sapiens]	RARPQQDLAR	2.15	0.291441	1209.31	6.79845	0	0	6.79845	0	0	0	0	0	0	0	0	0	0	0	0	0	0	0	0	0	0	0	0	0	0	0	0	0	0	0	0	0	11.4396	11.1223	11.2809	8.05441	0	0	8.05441	0
gi|1034652243	9113	LATS1		PREDICTED: serine/threonine-protein kinase LATS1 isoform X8 [Homo sapiens]	NGADEIKAHPFFKTIDFSSDLR	7.37	0.708284	2510.17	0	0	0	0	0	0	0	0	0	0	0	0	0	0	0	0	0	0	0	0	0	0	0	0	0	0	0	0	0	0	0	0	0	0	0	0	0	0	0	0	0
gi|1034652355	9589	WTAP		PREDICTED: pre-mRNA-splicing regulator WTAP isoform X3 [Homo sapiens]	ASVSK	7.2	0.0133925	488.896	15.5251	15.5648	15.673	15.5876	15.5994	15.5981	15.6298	15.6091	15.6331	15.577	15.3993	15.5365	15.5749	15.6948	15.1274	15.4657	15.1991	15.5513	15.4503	15.4003	16.2233	16.0169	15.5258	15.922	15.539	15.642	15.6313	15.6041	16.1627	16.2283	16.0968	16.1626	15.5985	15.598	15.6046	15.6004	15.5272	15.5326	15.5426	15.5341	15.6445
gi|1034653940	10734	STAG3		PREDICTED: cohesin subunit SA-3 isoform X4 [Homo sapiens]	RAAKRPPKTTPVAK	5	0.339745	1520.42	10.7141	10.5334	0	10.6237	0	0	0	0	0	0	0	0	0	0	0	0	0	0	0	0	0	0	0	0	0	0	0	0	0	0	0	0	0	0	12.0625	12.0625	8.98643	0	0	8.98643	15.1826
gi|1034654315	168417	ZNF679	Q8IYX0	PREDICTED: zinc finger protein 679 isoform X1 [Homo sapiens]	SGHDNLQVKTCK	2.65	0.308692	1386.55	0	0	0	0	0	0	12.2462	12.2462	0	0	0	0	0	0	0	0	0	0	0	0	0	0	0	0	0	0	0	0	0	15.0261	0	15.0261	0	0	0	0	0	0	0	0	12.762
gi|1034654419	219285	SAMD9L	Q8IVG5	PREDICTED: sterile alpha motif domain-containing protein 9-like isoform X1 [Homo sapiens]	FSNEVFRFASACMNSR	15.09	1	1939.93	0	0	0	0	0	0	0	0	0	0	0	0	0	0	0	0	0	0	0	0	0	0	0	0	0	0	0	0	0	15.6219	0	15.6219	0	0	0	0	0	0	0	0	0
gi|1034654474	221935	SDK1		PREDICTED: protein sidekick-1 isoform X7 [Homo sapiens]	YVWKKDNVALTPSSTSR	7.16	2.49075e-13	1948.94	0	0	0	0	0	0	0	0	0	0	0	0	0	0	0	0	0	0	0	0	0	11.7585	0	11.7585	0	9.68499	9.65817	9.67158	0	0	0	0	0	0	0	0	0	0	0	0	0
gi|1034654662	23072	HECW1		PREDICTED: E3 ubiquitin-protein ligase HECW1 isoform X12 [Homo sapiens]	GGYHDGHLVIRWFWAAVER	7.64	0.233592	2264.57	0	12.1187	11.8758	11.9973	12.1817	12.5368	12.2584	12.3256	0	0	0	0	0	0	0	0	0	0	0	0	0	0	0	0	0	0	0	0	0	0	0	0	0	0	0	0	0	0	0	0	12.5789
gi|1034655024	27434	POLM		DNA-directed DNA/RNA polymerase mu isoform X15 [Homo sapiens]	SSGSV	0.17	0.389947	436.882	11.1391	9.9149	17.4983	12.8508	0	0	0	0	0	16.6985	0	16.6985	0	16.6079	0	16.6079	16.668	0	16.6572	16.6626	0	0	0	0	17.3401	0	0	17.3401	17.0104	17.0198	16.9741	17.0014	0	0	0	0	0	0	0	0	0
gi|1034655213	2918	GRM8		PREDICTED: metabotropic glutamate receptor 8 isoform X7 [Homo sapiens]	IHRIFEQGKK	17.22	0.563176	1256.33	9.36432	0	0	9.36432	0	0	0	0	0	0	0	0	0	0	0	0	14.6276	0	0	14.6276	0	0	15.0145	15.0145	0	0	0	0	0	0	0	0	0	0	0	0	0	0	14.0751	14.0751	0
gi|1034655230	29886	SNX8		PREDICTED: sorting nexin-8 isoform X3 [Homo sapiens]	RQMMSATAQNR	6.77	0.292155	1308.91	0	0	0	0	0	0	0	0	0	0	0	0	0	0	0	0	0	0	0	0	0	12.1074	0	12.1074	0	0	10.9993	10.9993	0	0	0	0	0	0	0	0	0	0	0	0	0
gi|1034655252	2990	GUSB		beta-glucuronidase isoform X6 [Homo sapiens]	VLGNKK	26.51	0.445114	657.993	11.8326	16.1722	15.9403	14.6484	15.7948	15.764	15.5795	15.7128	15.4866	11.6481	8.90389	12.0129	14.992	15.7864	15.9914	15.5899	15.9662	15.8643	15.8617	15.8974	15.6622	15.552	15.6346	15.6163	11.4799	11.5435	0	11.5117	0	15.5844	0	15.5844	15.2514	15.891	15.4862	15.5429	15.7507	15.9218	15.8349	15.8358	15.9036
gi|1034655664	43	ACHE		PREDICTED: acetylcholinesterase isoform X4 [Homo sapiens]	TGDPNEPRDPK	16.63	0.384012	1226.62	17.6689	17.6502	15.59	16.9697	17.6188	17.7515	0	17.6852	17.7682	17.7811	17.6708	17.74	17.7329	17.8296	17.3691	17.6439	17.4734	17.7674	17.8082	17.683	0	17.7698	17.6087	17.6893	17.825	17.8122	17.8071	17.8148	17.4407	17.4652	17.4073	17.4377	17.5876	0	17.6643	17.6259	0	17.8068	17.8744	17.8406	0
gi|1034655765	4897	NRCAM		PREDICTED: neuronal cell adhesion molecule isoform X44 [Homo sapiens]	LGMAKNEVHLEIK	1.58	0.220797	1480.77	0	11.2405	11.7923	11.5164	11.152	12.3358	11.4312	11.6396	10.9283	11.7004	11.7993	11.476	12.0979	11.5707	12.1193	11.9293	11.4966	12.7007	12.7137	12.3037	13.1996	13.4724	13.3565	13.3428	11.8264	12.1031	12.696	12.2085	13.099	11.9677	12.6969	12.5878	14.2573	0	0	14.2573	12.638	11.3823	12.7035	12.2413	10.5284
gi|1034656031	54103	GSAP		PREDICTED: gamma-secretase-activating protein isoform X7 [Homo sapiens]	NILDNAVKVISNLEAR	8.2	6.93036e-13	1767.84	12.105	11.9262	11.9937	12.0083	11.5315	12.1873	12.1663	11.9617	11.8548	10.3379	12.8882	11.6936	11.0665	11.7766	11.2123	11.3518	11.1553	12.9501	13.0292	12.3782	13.888	14.0088	13.2565	13.7178	11.9154	11.5949	11.195	11.5684	0	0	0	0	0	0	0	0	0	0	0	0	11.872
gi|1034656118	54892	NCAPG2		PREDICTED: condensin-2 complex subunit G2 isoform X8 [Homo sapiens]	GVLSTLIAGPVVEISHQLRK	17.06	0.606135	2115.88	9.04543	9.76996	8.73934	9.18491	10.1912	9.98907	10.6374	10.2726	0	0	0	0	0	0	0	0	0	0	0	0	0	0	0	0	0	0	0	0	0	0	0	0	0	0	0	0	0	0	0	0	0
gi|1034656418	5799	PTPRN2		PREDICTED: receptor-type tyrosine-protein phosphatase N2 isoform X2 [Homo sapiens]	YEVSPVALQR	8.22	0.187894	1161.73	14.703	14.7322	14.6515	14.6956	14.755	14.7598	14.8637	14.7928	0	0	0	0	0	0	14.5087	14.5087	14.6832	14.7376	14.7425	14.7211	0	0	0	0	0	0	0	0	0	0	0	0	0	0	0	0	0	0	0	0	14.8224
gi|1034656479	60412	EXOC4		PREDICTED: exocyst complex component 4 isoform X1 [Homo sapiens]	GIVQSEEK	5.14	0.014532	888.764	0	13.7231	13.7626	13.7429	13.4673	14.104	13.5116	13.6943	0	13.7544	0	13.7544	13.6181	13.3538	13.3035	13.4251	13.0058	13.2271	13.1439	13.1256	12.767	12.4626	12.7364	12.6553	13.2549	0	0	13.2549	0	0	0	0	12.8773	0	13.0846	12.981	0	13.5588	0	13.5588	0
gi|1034656547	643641	ZNF862		zinc finger protein 862 isoform X3 [Homo sapiens]	HQAGPK	8.89	0.359181	637.659	12.0533	11.3636	16.9531	13.4567	0	0	0	0	0	0	0	0	0	0	0	0	0	0	0	0	0	0	0	0	0	0	0	0	0	0	0	0	0	0	0	0	0	0	0	0	0
gi|1034656584	64599	GIGYF1		PREDICTED: PERQ amino acid-rich with GYF domain-containing protein 1 isoform X5 [Homo sapiens]	SRAWMTTDQPGPPAPGL	7.73	2.39673e-13	1778.82	10.6667	9.82545	9.30042	9.93087	9.63716	10.6654	10.9855	10.4294	0	0	0	0	0	0	0	0	0	0	0	0	0	0	0	0	0	0	0	0	0	0	0	0	0	0	0	0	0	0	0	0	0
gi|1034656722	6878	TAF6	A4D299	transcription initiation factor TFIID subunit 6 isoform X4 [Homo sapiens]	TPGLLK	8.61	0.259824	628.987	16.6586	16.0138	15.949	16.2071	10.2653	15.885	11.912	12.6874	15.5411	16.4482	15.7815	15.9236	15.563	9.60314	8.96446	11.3769	14.9516	14.4807	15.0216	14.818	15.3688	12.3095	15.3993	14.3592	15.4152	12.727	15.2985	14.4802	12.3243	12.0645	12.0094	12.1327	15.2594	15.2388	15.2122	15.2368	15.3156	15.3015	8.46718	13.0281	16.5508
gi|1034657051	83637	ZMIZ2		PREDICTED: zinc finger MIZ domain-containing protein 2 isoform X1 [Homo sapiens]	LLPAEHCITK	14.77	0.479656	1181.68	13.8925	13.8643	13.8625	13.8731	13.7796	13.879	13.8289	13.8292	0	0	0	0	0	0	0	0	0	0	0	0	0	0	0	0	0	0	0	0	0	0	0	0	0	0	0	0	0	0	0	0	13.9346
gi|1034657272	8621	CDK13		PREDICTED: cyclin-dependent kinase 13 isoform X2 [Homo sapiens]	DDSPVSHR	8.99	0.256419	912.661	14.4668	14.4505	13.309	14.0754	14.3607	14.4341	14.3387	14.3778	14.2948	14.3059	15.0542	14.5516	14.4188	14.4277	11.6949	13.5138	13.3266	13.9565	13.9535	13.7455	15.001	8.83784	9.47624	11.105	14.054	14.2662	14.1567	14.159	13.4304	14.2784	13.003	13.5706	12.9756	12.8923	12.8159	12.8946	14.0146	14.0903	14.0695	14.0581	14.2581
gi|1034657353	9031	BAZ1B	Q9UIG0	PREDICTED: tyrosine-protein kinase BAZ1B isoform X1 [Homo sapiens]	KSLSGSPLK	6.36	0.00248111	916.692	14.8243	0	14.0655	14.4449	14.1926	0	0	14.1926	13.8426	15.5319	0	14.6873	14.9645	0	0	14.9645	0	0	0	0	0	0	0	0	0	0	0	0	0	0	0	0	0	0	0	0	0	0	0	0	0
gi|1034657622	9907	AP5Z1		PREDICTED: AP-5 complex subunit zeta-1 isoform X1 [Homo sapiens]	RALRKGDSDLQK	13.69	0.356716	1386.54	13.1171	11.3731	12.1606	12.2169	14.436	12.1187	11.9504	12.835	0	0	0	0	0	0	13.7502	13.7502	0	0	0	0	15.8857	15.6122	0	15.749	0	0	0	0	16.0203	16.5221	0	16.2712	14.9235	14.8743	14.9575	14.9185	0	11.5841	10.7665	11.1753	0
gi|1034658279		LOC107986791		PREDICTED: uncharacterized protein LOC107986791 [Homo sapiens]	LAEPPSPFTSRQR	13.35	0.535016	1487.03	0	0	0	0	0	0	0	0	0	0	0	0	0	0	0	0	0	0	0	0	0	0	0	0	0	0	0	0	0	0	0	0	0	0	0	0	0	0	0	0	0
gi|1034659253	138046	RALYL		PREDICTED: RNA-binding Raly-like protein isoform X15 [Homo sapiens]	AVIPLK	25.97	0.374961	640.001	15.3487	14.519	10.6921	13.5199	15.1472	15.122	14.317	14.8621	14.2333	15.1347	13.1496	14.1725	15.0861	15.1263	15.0245	15.079	14.1062	14.9637	14.0466	14.3722	14.8863	14.0507	14.1678	14.3683	14.1775	14.8944	14.9957	14.6892	14.6353	13.9779	14.8223	14.4785	15.0576	14.8345	15.0184	14.9701	15.0905	15.1259	15.165	15.1272	14.2459
gi|1034659255	138050	HGSNAT		heparan-alpha-glucosaminide N-acetyltransferase isoform X4 [Homo sapiens]	SGAGR	8.82	0.0062053	446.131	15.8567	16.6769	16.7966	16.4434	16.635	16.7556	16.3549	16.5818	14.8799	14.3553	14.9593	14.7315	0	14.3412	12.5172	13.4292	13.7939	15.5791	15.7967	15.0565	16.626	15.4036	14.5487	15.5261	0	14.1048	14.0048	14.0548	13.838	15.298	15.0781	14.738	14.5481	14.7498	14.2514	14.5164	15.8286	0	15.7812	15.8049	15.8705
gi|1034659453	169044	COL22A1		PREDICTED: collagen alpha-1(XXII) chain isoform X7 [Homo sapiens]	GVPGKPGR	8.1	0.0988032	766.892	14.8725	0	15.2228	15.0476	14.6646	15.4357	0	15.0502	0	0	0	0	0	0	0	0	0	0	0	0	0	0	0	0	0	0	0	0	0	0	0	0	0	0	0	0	14.6721	15.0902	0	14.8812	15.1055
gi|1034659529	203062	TSNARE1	A0AVG3	t-SNARE domain-containing protein 1 isoform X11 [Homo sapiens]	RDVVDLK	3.67	0.0650578	844.832	15.5433	15.5777	15.7323	15.6178	15.5931	15.6951	15.8102	15.6995	15.6056	15.9696	16.0353	15.8701	15.6468	15.7288	15.2328	15.5361	15.4477	15.5483	15.9112	15.6357	15.3982	15.5788	15.6878	15.5549	15.7925	15.8519	15.9085	15.851	15.8165	15.649	15.6393	15.7016	16.0357	15.859	15.9403	15.945	15.8274	15.7377	15.938	15.8344	15.8991
gi|1034659897	25962	VIRMA		protein virilizer homolog isoform X1 [Homo sapiens]	ITGPPER	14.86	0.00273678	768.804	14.1174	13.9287	0	14.023	13.9361	0	0	13.9361	0	0	0	0	0	0	13.6982	13.6982	0	13.5338	13.5417	13.5377	0	0	0	0	0	0	0	0	0	0	0	0	0	0	0	0	0	0	0	0	14.0866
gi|1034660080	286151	FBXO43		F-box only protein 43 isoform X4 [Homo sapiens]	RLSTLR	17.75	0	744.779	0	15.4197	0	15.4197	0	0	0	0	0	0	0	0	0	0	0	0	14.7308	0	0	14.7308	0	0	0	0	0	0	0	0	0	0	0	0	0	0	0	0	0	0	0	0	0
gi|1034660329	444	ASPH		PREDICTED: aspartyl/asparaginyl beta-hydroxylase isoform X32 [Homo sapiens]	LLNKFDK	10.37	0	876.753	0	0	12.7261	12.7261	0	0	0	0	0	0	0	0	0	0	0	0	0	0	0	0	0	12.3955	0	12.3955	0	0	12.8153	12.8153	0	0	0	0	0	0	0	0	0	0	0	0	0
gi|1034660478	5108	PCM1		pericentriolar material 1 protein isoform X17 [Homo sapiens]	ASSMR	3.39	0.144885	566.677	14.1378	14.1017	5.7124	11.3173	5.99306	14.0209	4.8798	8.29794	5.25082	3.58296	14.1709	7.66822	13.7791	3.1718	5.00716	7.31935	2.92569	0	3.93585	3.43077	13.7559	10.3599	10.0327	11.3828	7.41111	4.94852	6.5116	6.29041	14.2489	6.78259	5.93197	8.98781	10.559	0	0	10.559	13.9554	4.57128	3.78938	7.43868	6.29246
gi|1034660488	5108	PCM1		PREDICTED: pericentriolar material 1 protein isoform X29 [Homo sapiens]	QLGSILQDSLAK	12.27	0.490033	1272.23	8.37249	8.69114	13.6019	10.2218	8.06288	8.69636	7.99137	8.2502	0	0	0	0	0	0	13.4438	13.4438	13.5748	0	13.6084	13.5916	0	0	0	0	0	0	0	0	0	0	0	0	0	0	0	0	0	0	0	0	0
gi|1034660683	51633	OTUD6B	Q8N6M0	PREDICTED: OTU domain-containing protein 6B isoform X1 [Homo sapiens]	QIPSDGHCMYKAIEDQLK	13.08	0	2148.06	10.3648	10.5343	10.9368	10.612	10.95	11.2472	10.9648	11.054	0	0	0	0	0	0	0	0	10.2369	10.7457	12.1141	11.0323	0	0	0	0	0	0	0	0	0	0	0	0	0	0	0	0	0	10.0963	0	10.0963	0
gi|1034660902	55790	CSGALNACT1	Q8TDX6	chondroitin sulfate N-acetylgalactosaminyltransferase 1 isoform X1 [Homo sapiens]	KETGFWR	8.38	0	922.508	9.50845	0	0	9.50845	0	0	0	0	0	0	0	0	0	0	0	0	0	0	0	0	0	0	0	0	0	0	0	0	0	0	0	0	0	0	0	0	0	0	0	0	0
gi|1034661127	57623	ZFAT		PREDICTED: zinc finger protein ZFAT isoform X1 [Homo sapiens]	HSLQAHLRIHTNEKPYK	10.71	0	2069.06	0	0	0	0	0	0	0	0	0	0	0	0	0	0	0	0	0	0	0	0	0	0	0	0	0	0	0	0	0	0	0	0	0	0	15.0674	15.0674	0	0	0	0	0
gi|1034661157	619279	ZNF704		PREDICTED: zinc finger protein 704 isoform X2 [Homo sapiens]	KPRGEGKKCR	2.45	0.172323	1214.13	9.00898	8.51808	7.96349	8.49685	8.76201	9.32038	8.33987	8.80742	0	0	0	0	0	0	8.17528	8.17528	0	9.22191	9.05406	9.13798	0	0	0	0	0	0	0	0	0	0	0	0	0	0	0	0	0	0	0	0	8.31458
gi|1034661185	64478	CSMD1		PREDICTED: CUB and sushi domain-containing protein 1 isoform X2 [Homo sapiens]	TAGAVGSK	5.84	3.4604e-13	690.817	13.8435	0	13.7714	13.8074	13.6324	13.7367	13.9523	13.7738	0	0	14.5151	14.5151	0	0	13.3237	13.3237	13.3876	12.8932	12.8389	13.0399	14.3293	13.557	13.0594	13.6486	13.7249	0	13.8275	13.7762	14.1181	14.58	13.8871	14.1951	13.6054	13.6866	13.645	13.6457	0	13.3549	0	13.3549	13.7117
gi|1034661837	85444	LRRCC1		PREDICTED: leucine-rich repeat and coiled-coil domain-containing protein 1 isoform X9 [Homo sapiens]	SIQIELLKHEK	1.53	0.486567	1336.76	10.7751	0	0	10.7751	0	0	0	0	0	0	0	0	0	0	0	0	0	0	0	0	0	0	0	0	0	10.7502	10.9484	10.8493	0	0	0	0	0	0	0	0	0	0	0	0	0
gi|1034661843	85481	PSKH2		PREDICTED: serine/threonine-protein kinase H2 isoform X1 [Homo sapiens]	DAVRILQMVADGIR	17.65	0.424233	1558.34	9.86138	9.79461	0	9.82799	0	0	0	0	0	0	0	0	0	0	0	0	0	0	0	0	0	0	0	0	0	0	0	0	0	0	0	0	0	0	0	0	7.91644	0	0	7.91644	0
gi|1034661900	8989	TRPA1	O75762	PREDICTED: transient receptor potential cation channel subfamily A member 1 isoform X2 [Homo sapiens]	NGHDKVVQLLLK	14.64	0.306546	1362.93	9.92387	9.71194	8.47348	9.36976	9.60495	10.5328	0	10.0689	0	0	0	0	0	0	0	0	0	0	0	0	0	0	0	0	0	0	0	0	15.9694	14.2863	15.7727	15.3428	0	0	0	0	0	0	0	0	0
gi|1034661998	93100	NAPRT		nicotinate phosphoribosyltransferase isoform X4 [Homo sapiens]	GVPPR	0.22	0.12131	524.915	14.8742	14.7755	14.9616	14.8704	14.7001	0	14.9628	14.8315	0	0	0	0	0	14.8599	0	14.8599	0	0	0	0	0	0	14.6972	14.6972	14.832	0	15.0183	14.9252	0	0	0	0	14.7519	0	0	14.7519	14.8083	14.7612	0	14.7848	0
gi|1034662280	9788	MTSS1		PREDICTED: metastasis suppressor protein 1 isoform X28 [Homo sapiens]	SSNLAQQAPVR	5.36	0	1169.6	13.1569	0	0	13.1569	0	0	0	0	0	0	0	0	0	0	0	0	0	0	0	0	0	0	0	0	0	12.6689	12.546	12.6075	0	0	0	0	0	0	0	0	0	0	0	0	0
gi|1034663533	10507	SEMA4D	Q92854	semaphorin-4D isoform X1 [Homo sapiens]	TMYLK	17.78	0.047998	654.849	14.5825	14.8074	14.7634	14.7177	14.703	14.6373	14.6036	14.648	14.6419	14.675	14.4456	14.5875	14.4313	14.559	14.1822	14.3908	14.2533	14.4999	14.4563	14.4032	14.3983	14.8553	14.6609	14.6382	14.6113	14.6607	14.5044	14.5921	15.2199	14.7998	15.1282	15.0493	14.6712	0	0	14.6712	14.4379	14.4468	14.4425	14.4424	14.7257
gi|1034663755	1289	COL5A1		PREDICTED: collagen alpha-1(V) chain isoform X1 [Homo sapiens]	GLKGTKGEK	18.27	3.46698e-13	916.751	15.8513	15.8507	15.774	15.8253	15.8807	15.7789	15.752	15.8038	15.6292	15.7089	15.0412	15.4598	15.7078	15.6059	15.5957	15.6365	15.6331	15.2799	14.4463	15.1198	14.8026	14.5839	13.6173	14.3346	15.4679	15.4929	15.3919	15.4509	0	0	0	0	0	0	0	0	15.4483	0	0	15.4483	15.7208
gi|1034663928	158297	SAXO1		PREDICTED: stabilizer of axonemal microtubules 1 isoform X2 [Homo sapiens]	MAEMLATSLMMLK	10.19	0	1499.75	17.1663	0	0	17.1663	0	0	0	0	0	0	0	0	0	0	0	0	0	0	0	0	0	0	0	0	0	0	0	0	0	0	0	0	0	0	0	0	0	0	0	0	0
gi|1034664148	19	ABCA1		ATP-binding cassette sub-family A member 1 isoform X4 [Homo sapiens]	FGENR	11.9	2.31132e-13	621.814	13.7519	13.978	13.7039	13.8113	13.675	13.7368	13.679	13.6969	13.7609	13.7097	11.8298	13.1002	13.7037	13.6124	13.9748	13.7636	13.6488	13.5047	13.3735	13.509	13.4012	13.3408	13.4868	13.4096	13.8068	13.9357	13.8988	13.8804	0	0	0	0	0	0	0	0	0	0	0	0	13.7676
gi|1034670520	54932	EXD3		PREDICTED: exonuclease mut-7 homolog isoform X7 [Homo sapiens]	DRYYQLPIPR	11.18	0.342842	1319.81	12.0824	0	0	12.0824	0	0	0	0	0	0	0	0	0	0	0	0	0	0	0	0	0	0	0	0	0	0	0	0	0	0	13.232	13.232	0	0	0	0	0	0	0	0	0
gi|1034671265	774	CACNA1B		PREDICTED: voltage-dependent N-type calcium channel subunit alpha-1B isoform X8 [Homo sapiens]	AASMPR	0.85	0.246926	648.995	18.7844	18.7969	18.7435	18.775	18.5552	10.0536	11.0403	13.2164	17.8278	10.1656	10.5047	12.8327	9.3888	17.6557	9.76909	12.2712	10.1556	16.8519	10.2379	12.4151	10.1854	17.2442	17.4715	14.967	11.0125	0	0	11.0125	0	0	0	0	17.411	0	17.3091	17.3601	0	0	16.8841	16.8841	18.1952
gi|1034671519	8395	PIP5K1B	O14986	PREDICTED: phosphatidylinositol 4-phosphate 5-kinase type-1 beta isoform X2 [Homo sapiens]	SGDGIITENPDTMGGIPAKSHR	15.32	0.640946	2269.01	9.76066	10.2812	0	10.0209	0	0	0	0	0	0	0	0	0	0	0	0	0	0	0	0	0	0	0	0	0	0	0	0	0	0	0	0	0	0	0	0	0	0	10.5542	10.5542	0
gi|1034671743	8727	CTNNAL1		PREDICTED: alpha-catulin isoform X3 [Homo sapiens]	DDDKLMLLLEINK	6.15	0.342511	1558.73	0	0	0	0	0	0	0	0	0	0	0	0	0	0	0	0	0	0	0	0	0	0	0	0	0	0	0	0	0	0	0	0	0	0	15.4751	15.4751	0	0	0	0	0
gi|1034671955	9414	TJP2		PREDICTED: tight junction protein ZO-2 isoform X1 [Homo sapiens]	KPSPEPRAQMR	13.01	0.35185	1313.31	7.83329	7.41085	7.63871	7.62762	8.69967	8.01885	8.325	8.34784	7.39443	7.60554	7.92068	7.64022	7.82391	7.62291	7.12183	7.52288	7.70453	8.64328	8.91123	8.41968	10.4296	14.2963	10.9487	11.8915	0	13.3275	13.5044	13.416	0	0	0	0	0	0	0	0	0	0	0	0	8.47965
gi|1034671969	9442	MED27		p37 TRAP/SMCC/PC2 subunit [Homo sapiens]	VIVVMR	21.34	0.0149584	717.339	14.6888	14.5835	14.6088	14.627	14.7676	14.8056	14.4653	14.6795	14.6314	14.8848	14.9656	14.8273	14.7499	14.6928	14.1956	14.5461	14.6572	14.9349	14.8819	14.8247	15.1492	15.3075	15.0168	15.1578	14.8905	15.015	14.9991	14.9682	15.0666	16.0715	15.8518	15.6633	15.0051	15.2658	15.0772	15.1161	13.9559	14.8087	14.9305	14.565	13.4331
gi|1034673308	10075	HUWE1		PREDICTED: E3 ubiquitin-protein ligase HUWE1 isoform X13 [Homo sapiens]	VLDAESMHDCVSVVK	8.56	2.31398e-13	1705.18	0	10.2195	9.17468	9.69711	10.29	0	9.71706	10.0035	10.3073	9.77432	7.87363	9.31841	9.92185	9.42089	9.32953	9.55742	9.74769	8.26782	7.4948	8.50344	11.2234	11.2365	10.9064	11.1221	9.71746	9.87483	9.73586	9.77605	0	0	0	0	0	0	0	0	0	0	0	0	0
gi|1034673372	10389	SCML2		sex comb on midleg-like protein 2 isoform X3 [Homo sapiens]	MQSPQK	9.1	0.0140706	718.814	15.1455	15.3976	15.4345	15.3259	14.947	0	15.2255	15.0862	15.478	15.5757	0	15.5268	0	14.8988	14.8188	14.8588	14.7991	0	0	14.7991	0	0	14.7625	14.7625	14.7601	14.9401	0	14.8501	0	0	0	0	0	0	0	0	0	15.3426	14.8969	15.1197	15.193
gi|1034673670	1654	DDX3X	A0A2R8YDT5	PREDICTED: myosin XVB isoform X7 [Homo sapiens]	ASSSR	7.53	0.276464	506.682	15.2861	6.5629	6.34208	9.39702	7.62685	6.14642	7.09645	6.95657	6.83027	15.0484	16.1628	12.6805	6.99239	6.83341	6.29712	6.70764	7.09934	6.38872	6.26652	6.58486	4.4633	6.54269	4.88755	5.29784	5.99219	7.04879	14.949	9.33	0	0	0	0	0	0	0	0	0	14.8891	0	14.8891	6.81212
gi|1034674146	30011	SH3KBP1		PREDICTED: SH3 domain-containing kinase-binding protein 1 isoform X14 [Homo sapiens]	TGMFPSNFIK	0.43	0.0163476	1156.69	0	13.1806	0	13.1806	12.9509	0	0	12.9509	0	0	14.2754	14.2754	0	13.2593	11.431	12.3451	0	12.9918	12.8524	12.9221	15.0744	14.6749	13.3158	14.355	12.7896	12.8031	12.4444	12.679	12.8596	13.8627	0	13.3611	0	0	0	0	13.0297	0	0	13.0297	0
gi|1034674352	4204	MECP2		PREDICTED: methyl-CpG-binding protein 2 isoform X1 [Homo sapiens]	AVKESSIRSVQETVLPIK	3.28	9.2682e-13	1984.76	12.6111	12.5481	12.0461	12.4018	12.4223	11.3785	12.6623	12.1544	0	12.1332	12.2345	12.1839	11.174	12.572	11.5789	11.775	12.3688	0	13.3077	12.8382	0	13.3657	13.2184	13.2921	0	12.7986	12.0632	12.4308	12.9142	0	13.0092	12.9617	13.5345	0	0	13.5345	13.2118	0	0	13.2118	0
gi|1034674466	5127	CDK16		cyclin-dependent kinase 16 isoform X3 [Homo sapiens]	SSGYSR	14.38	0.000371989	657.371	0	9.74963	10.0776	9.91364	10.5217	10.1384	10.123	10.261	10.975	11.9143	10.4135	11.1009	9.78962	10.0289	10.3126	10.0437	10.6241	10.5901	11.2776	10.8306	10.3063	10.8095	11.3557	10.8239	10.527	10.2921	10.2649	10.3613	11.6225	11.1329	11.408	11.3878	10.5358	0	0	10.5358	0	10.0944	10.578	10.3362	10.4192
gi|1034674476	5127	CDK16	Q00536	PREDICTED: cyclin-dependent kinase 16 isoform X7 [Homo sapiens]	LGEGTYATVYK	12.02	0.826563	1199.88	11.6548	11.5429	11.794	11.6639	0	0	0	0	0	0	0	0	13.5093	0	0	13.5093	0	0	0	0	0	0	0	0	0	0	0	0	0	0	0	0	0	0	0	0	0	0	0	0	13.7942
gi|1034674588	546	ATRX		transcriptional regulator ATRX isoform X12 [Homo sapiens]	APPPMR	5.13	0.168372	683.926	14.2986	13.2381	14.2771	13.9379	9.48281	10.1711	13.4809	11.0449	13.3842	0	13.8938	13.639	13.4747	14.2638	13.2421	13.6602	13.0437	0	14.1751	13.6094	13.0818	0	12.9302	13.006	14.0611	13.7463	0	13.9037	0	0	0	0	13.1062	0	13.5236	13.3149	13.1142	13.1972	13.1144	13.1419	13.5333
gi|1034674599	546	ATRX		PREDICTED: transcriptional regulator ATRX isoform X18 [Homo sapiens]	GTEEKKKPSDFK	13.25	0.170049	1392.68	15.7357	15.8564	15.9299	15.8407	0	0	0	0	0	0	0	0	0	0	0	0	0	0	0	0	15.4451	0	15.9476	15.6964	0	0	0	0	16.1349	0	0	16.1349	16.3308	16.2987	16.2848	16.3048	0	0	0	0	0
gi|1034674844	57529	RTL9	Q8NET4	PREDICTED: retrotransposon gag domain-containing protein 1 isoform X1 [Homo sapiens]	AKVSGKMLSQPMSTQDPGGMSMSPMK	6.54	0.762125	2726.84	9.96392	0	0	9.96392	0	0	0	0	0	0	0	0	0	0	0	0	0	0	0	0	0	0	0	0	0	0	0	0	0	0	0	0	0	0	0	0	0	0	0	0	0
gi|1034675129	7403	KDM6A		PREDICTED: lysine-specific demethylase 6A isoform X25 [Homo sapiens]	SCSNTSALAAR	10.09	0	1137.62	13.757	13.9188	14.1602	13.9453	14.0234	14.5418	14.3882	14.3178	0	0	0	0	0	0	0	0	0	0	0	0	0	0	0	0	0	0	0	0	0	0	0	0	0	0	0	0	0	0	0	0	14.3303
gi|1034675309	79868	ALG13		putative bifunctional UDP-N-acetylglucosamine transferase and deubiquitinase ALG13 isoform X16 [Homo sapiens]	HNMPGPK	12.6	0.147121	797.209	14.3515	14.4891	14.5942	14.4783	14.3328	14.3308	14.3748	14.3461	14.6702	14.3666	14.6889	14.5752	14.6104	14.6768	14.7787	14.6886	15.0835	15.0752	14.9907	15.0498	14.577	14.7045	14.8335	14.705	14.8158	14.9069	14.9032	14.8753	0	0	0	0	0	0	0	0	15.0625	14.9262	0	14.9943	14.6675
gi|1034675392	8233	ZRSR2		U2 small nuclear ribonucleoprotein auxiliary factor 35 kDa subunit-related protein 2 isoform X1 [Homo sapiens]	YRAALKK	11.31	0.00251067	848.792	16.5058	0	0	16.5058	16.3895	0	0	16.3895	16.3154	16.2594	0	16.2874	0	0	0	0	0	0	16.229	16.229	16.6732	16.6141	16.1455	16.4776	16.296	0	16.2527	16.2744	0	0	0	0	0	16.2533	0	16.2533	0	16.3914	0	16.3914	0
gi|1034675448	83844	USP26	Q9BXU7	PREDICTED: ubiquitin carboxyl-terminal hydrolase 26 isoform X1 [Homo sapiens]	LSDNIQNVVLKSYR	13.57	0.00441275	1648.82	10.6228	0	0	10.6228	0	0	0	0	0	0	0	0	0	0	0	0	0	0	0	0	0	0	0	0	0	0	0	0	0	0	0	0	0	0	0	0	0	0	0	0	0
gi|1034675471	84443	FRMPD3		FERM and PDZ domain-containing protein 3 isoform X1 [Homo sapiens]	VANVDK	5.31	0.174175	642.463	14.5269	6.23828	14.377	11.7141	7.80062	8.37131	8.10967	8.09387	6.34641	4.79105	7.41346	6.18364	6.46479	4.96434	5.73908	5.72274	13.8376	6.90468	7.20646	9.31625	8.60597	8.41565	8.02318	8.34827	5.91959	5.89166	14.4088	8.74001	7.73756	12.3147	13.5739	11.2087	14.3935	14.1686	6.70159	11.7546	8.22425	6.01849	9.41905	7.88726	8.58084
gi|1034675473	84443	FRMPD3		PREDICTED: FERM and PDZ domain-containing protein 3 isoform X2 [Homo sapiens]	SAFISAAKKAKLR	8.29	0.406661	1390.95	9.2946	9.82261	9.88758	9.66826	9.77348	10.6654	10.7523	10.397	0	0	0	0	0	0	0	0	0	0	0	0	0	0	0	0	0	0	16.0554	16.0554	0	16.0792	0	16.0792	0	0	16.0236	16.0236	0	0	0	0	9.64711
gi|1034675701	94122	SYTL5	Q8TDW5	PREDICTED: synaptotagmin-like protein 5 isoform X1 [Homo sapiens]	ASHDGPKRKGFLLSK	15.67	0.00164024	1639.94	11.9693	12.0953	11.7599	11.9415	11.7516	11.9717	11.6777	11.8003	0	0	0	0	0	0	0	0	0	11.5067	0	11.5067	0	0	0	0	0	0	0	0	0	0	0	0	14.2634	14.4483	0	14.3558	0	0	0	0	11.7613
gi|1034675738	9758	FRMPD4		PREDICTED: FERM and PDZ domain-containing protein 4 isoform X6 [Homo sapiens]	QKTVEITDSTMCPK	4.49	2.39673e-13	1654.61	0	0	0	0	0	0	0	0	0	0	0	0	0	0	0	0	0	0	0	0	0	0	0	0	0	0	13.304	13.304	0	0	0	0	0	0	0	0	0	0	0	0	0
gi|1034676336	6845	VAMP7		vesicle-associated membrane protein 7 isoform X2 [Homo sapiens]	AMCMK	15.83	0.49375	640.229	0	13.8267	0	13.8267	0	0	0	0	0	14.6303	13.8701	14.2502	13.5444	0	13.4546	13.4995	13.4856	0	13.7008	13.5932	14.5959	0	13.2444	13.9201	0	13.731	14.5005	14.1158	0	0	0	0	0	14.2355	0	14.2355	0	14.4017	0	14.4017	0
gi|1034678321		LOC107984094		PREDICTED: rootletin-like [Homo sapiens]	AAREKEALAK	7.99	0.375402	1086.36	14.6725	14.7148	10.3107	13.2326	10.5772	14.5431	10.5778	11.8994	0	0	0	0	14.821	0	9.99068	12.4058	0	14.5566	0	14.5566	0	0	0	0	0	0	14.6423	14.6423	0	0	0	0	0	0	0	0	0	14.829	14.5706	14.6998	9.35928
gi|1034678817	107985115	LOC107985115		PREDICTED: translation initiation factor IF-2-like [Homo sapiens]	EPAGRR	0.42	0.163082	685.234	19.0142	18.9382	18.729	18.8938	0	18.7772	18.918	18.8476	18.054	18.4931	18.551	18.366	18.4793	18.5293	18.5405	18.5164	18.3991	18.3044	18.3184	18.3406	18.2766	0	18.4738	18.3752	0	18.188	17.772	17.98	0	17.8029	0	17.8029	18.4209	0	0	18.4209	18.4284	0	18.4227	18.4255	18.8574
gi|1034680272	101927824	LOC101927824		PREDICTED: translation initiation factor IF-2-like [Homo sapiens]	AGKPGARAAAPLTSR	1.98	0.159411	1421.22	0	0	0	0	0	0	0	0	11.119	10.5414	0	10.8302	11.0851	10.7087	8.01369	9.93585	9.15764	10.1911	9.79787	9.71552	11.9144	11.816	11.4126	11.7144	10.5325	10.761	10.1676	10.4871	15.9429	0	0	15.9429	0	0	0	0	0	0	0	0	0
gi|1034680340	107984203	LOC107984203		PREDICTED: endogenous retrovirus group K member 6 Env polyprotein [Homo sapiens]	APSTHK	4.56	1.16983e-13	640.804	0	0	12.422	12.422	12.3553	12.6411	13.0665	12.6877	0	0	0	0	0	0	12.3808	12.3808	11.9705	11.3658	10.5091	11.2818	10.4024	9.59059	9.90573	9.96624	10.4801	0	0	10.4801	0	0	0	0	0	0	0	0	0	0	0	0	12.0342
gi|1034682338		LOC101929984		PREDICTED: uncharacterized protein LOC101929984 isoform X2 [Homo sapiens]	GVTEGPFLRLWR	9.5	0.305814	1432.51	11.8359	11.7661	11.6528	11.7516	0	0	0	0	0	0	0	0	0	0	0	0	0	0	0	0	0	0	0	0	0	0	0	0	0	0	0	0	0	12.6952	12.6797	12.6875	10.8226	0	0	10.8226	0
gi|1034684433		LOC107984729		PREDICTED: putative ubiquitin-conjugating enzyme E2Q2-like protein [Homo sapiens]	DNSSVRKETK	11.2	0.47887	1164.49	0	0	0	0	0	0	0	0	0	0	0	0	0	0	0	0	0	0	0	0	0	0	0	0	0	0	0	0	15.678	15.8706	15.5552	15.7013	0	0	0	0	0	0	0	0	0
gi|1034684649	107984751	LOC107984751		PREDICTED: uncharacterized protein LOC107984751 [Homo sapiens]	TPAVVTYK	19.75	0.364707	877.092	9.20614	9.17411	9.02762	9.13596	9.53892	9.08265	0	9.31078	0	0	0	0	0	0	0	0	0	0	0	0	0	0	0	0	0	0	0	0	0	0	0	0	0	0	0	0	0	0	0	0	0
gi|1034685522	107984851	LOC107984851		PREDICTED: collagen alpha-1(XVI) chain-like [Homo sapiens]	AQGPGPPPAPPLSYPSQK	7.5	0	1789.87	0	0	0	0	0	0	0	0	0	0	0	0	0	0	0	0	0	0	0	0	0	0	0	0	13.7118	13.6743	0	13.6931	0	0	15.3159	15.3159	0	0	0	0	0	0	0	0	0
gi|1034685754		LOC105371047		PREDICTED: uncharacterized protein LOC105371047 [Homo sapiens]	SLCPQLSR	9.83	1.24538e-13	960.453	9.42939	0	0	9.42939	0	0	0	0	0	0	0	0	0	0	0	0	0	0	0	0	0	0	0	0	0	0	0	0	0	0	0	0	0	0	11.1405	11.1405	8.90705	0	0	8.90705	0
gi|1034685868	400499	LOC400499		PREDICTED: putative uncharacterized protein LOC400499 isoform X20 [Homo sapiens]	DHPSK	14.56	0.0394416	582.84	15.5415	15.3524	15.4744	15.4561	15.3379	15.4561	15.4291	15.4077	15.3355	15.5195	10.9105	13.9218	15.4061	15.2828	15.3885	15.3591	15.6434	15.4245	0	15.5339	0	15.2648	0	15.2648	15.2194	15.2484	15.3715	15.2798	0	0	0	0	15.3315	15.1922	0	15.2618	15.4972	15.3268	15.2913	15.3718	15.4772
gi|1034687385	107983991	LOC107983991		PREDICTED: nuclear factor interleukin-3-regulated protein-like [Homo sapiens]	ASGRVPR	9.84	0.00166947	741.819	14.104	0	14.1309	14.1175	14.188	14.3354	0	14.2617	0	0	0	0	0	0	0	0	0	0	13.6679	13.6679	0	0	0	0	0	0	0	0	0	14.3665	0	14.3665	13.7186	0	0	13.7186	13.4359	13.5205	0	13.4782	0
gi|1034689086		LOC107985971		PREDICTED: uncharacterized protein LOC107985971 [Homo sapiens]	GIGSRRRPLRVR	4.33	0.835166	1424.11	9.1441	9.63936	0	9.39173	0	0	0	0	0	0	0	0	0	0	0	0	0	0	0	0	0	0	0	0	0	0	0	0	0	0	0	0	0	0	0	0	0	0	0	0	0
gi|1034689358	728763	CROCC2		PREDICTED: putative ciliary rootlet coiled-coil protein 2 isoform X2 [Homo sapiens]	SAGLAR	4.14	0.27496	573.151	15.1036	15.4214	14.8974	15.1408	15.3403	15.3709	16.5684	15.7599	14.8085	16.6182	14.6829	15.3699	14.5502	14.8361	16.7304	15.3722	0	0	16.3017	16.3017	16.3073	16.4598	16.4586	16.4086	16.5515	16.5174	0	16.5344	15.9835	0	16.0227	16.0031	16.1311	14.0413	0	15.0862	0	0	0	0	14.3898
gi|1034689597	102724642	LOC102724642		PREDICTED: anaphase-promoting complex subunit 1-like isoform X2 [Homo sapiens]	LGTMDMSITRLLSIR	2.24	0.40934	1722.49	0	0	0	0	0	0	0	0	0	0	0	0	0	0	0	0	0	0	0	0	0	0	0	0	0	0	0	0	0	0	0	0	0	0	0	0	0	0	0	0	0
gi|1034689605	653269	POTEI		PREDICTED: POTE ankyrin domain family member I isoform X3 [Homo sapiens]	AVFPSIVGRPR	17.76	0	1198.7	13.7008	0	0	13.7008	0	0	0	0	0	0	0	0	0	0	0	0	0	0	0	0	0	0	0	0	0	0	0	0	0	0	0	0	0	0	14.7418	14.7418	0	0	0	0	0
gi|1034689696	105372585	LOC105372585		PREDICTED: translation initiation factor IF-2-like [Homo sapiens]	MLKCRVPEGGI	7.09	0	1258.6	12.9025	13.0311	13.028	12.9872	12.8922	12.9238	12.9103	12.9088	0	0	0	0	0	0	0	0	0	0	0	0	0	0	0	0	0	0	0	0	0	0	0	0	0	0	0	0	0	0	0	0	0
gi|1034690071	105372714	LOC105372714		PREDICTED: uncharacterized protein LOC105372714 isoform X5 [Homo sapiens]	ASLGVAPLAPLVHLGK	6.23	2.29832e-13	1542.69	0	13.8333	13.706	13.7697	13.8016	13.7582	13.7225	13.7608	13.6533	13.773	14.4419	13.9561	13.8922	13.8904	13.1298	13.6374	13.7314	13.6595	13.6333	13.6748	14.3514	14.5308	13.7805	14.2209	13.909	13.8631	13.9101	13.8941	14.4378	14.8931	14.33	14.5536	13.8277	13.9911	13.9381	13.9189	13.6156	13.6205	0	13.6181	13.7246
gi|1034690622	105372798	LOC105372798		PREDICTED: uncharacterized protein LOC105372798 [Homo sapiens]	GCGGTKR	1.84	0.0188041	734.801	14.0884	0	14.0913	14.0899	0	13.9171	0	13.9171	13.8309	13.8922	13.7175	13.8135	14.1816	14.0267	0	14.1041	0	13.9567	0	13.9567	13.8346	0	0	13.8346	0	14.0241	14.0303	14.0272	14.16	13.9062	0	14.033	14.3143	0	14.2485	14.2814	0	0	13.6826	13.6826	13.8395
gi|1034693194	105377622	LOC105377622		PREDICTED: uncharacterized protein LOC105377622 [Homo sapiens]	TDTPR	4.18	0.0586362	589.307	14.3482	14.4705	14.8176	14.5454	15.0563	14.9649	14.915	14.9787	14.3504	14.6523	14.7364	14.5797	14.6094	14.8864	14.9866	14.8275	14.1096	13.5387	13.3522	13.6668	15.5036	15.7662	16.2863	15.852	15.8295	15.8388	15.9375	15.8686	0	0	0	0	16.0457	0	0	16.0457	15.9787	0	0	15.9787	15.0165
gi|1034693922	102724720	LOC102724720		PREDICTED: uncharacterized protein LOC102724720 isoform X1 [Homo sapiens]	VISHVSQ	7.7	0.0175025	768.816	14.7393	14.4614	14.7219	14.6409	14.4675	14.4564	0	14.462	14.4617	14.2794	12.9182	13.8864	14.4997	14.6372	14.2978	14.4783	0	14.3742	14.3346	14.3544	14.0975	14.1608	14.4569	14.2384	14.3648	14.0635	14.2544	14.2276	13.9836	0	0	13.9836	14.4635	14.315	14.2043	14.3276	14.4452	14.4781	14.2773	14.4002	14.6142
gi|1034697001		LOC105375907		PREDICTED: uncharacterized protein LOC105375907 [Homo sapiens]	RLPERR	13.88	0.128495	826.802	14.2591	14.5471	14.4697	14.4253	0	14.6742	14.365	14.5196	14.4678	14.5243	0	14.4961	14.1371	0	13.8711	14.0041	14.1576	0	13.851	14.0043	13.9012	0	0	13.9012	14.1322	0	14.0324	14.0823	13.5713	0	0	13.5713	14.1753	0	14.0413	14.1083	0	14.2875	0	14.2875	14.3883
gi|1034697949	65265	C8orf33		PREDICTED: endogenous retrovirus group K member 9 Pol protein-like [Homo sapiens]	SADASK	10.24	0.00951921	577.123	20.9539	20.9796	20.9971	20.9769	20.9612	21.0091	20.9312	20.9672	20.6898	20.6811	20.7713	20.7141	20.5665	20.5744	20.5083	20.5497	16.1562	16.1183	16.041	16.1052	20.34	20.1762	20.1462	20.2208	19.806	19.696	19.4644	19.6555	18.2501	18.0828	17.9254	18.0861	17.5485	0	17.3459	17.4472	0	0	0	0	20.8755
gi|1037405181	3119	HLADQB1	A0A1X9I4S1	MHC class II antigen, partial [Homo sapiens]	AVRPLGR	6.9	0.0104066	766.866	15.1558	15.0566	15.0741	15.0955	14.939	14.8378	14.8279	14.8682	0	0	0	0	0	0	0	0	0	0	0	0	0	0	0	0	0	0	0	0	0	0	0	0	0	0	0	0	0	0	0	0	14.7873
gi|1040205728	43	ACHE	P22303	Chain B, Acetylcholinesterase	LLSAT	10.87	0.332549	503.664	11.2954	11.3932	11.1547	11.2811	20.1291	20.7833	19.6361	20.1829	6.14686	0.0389031	6.76841	4.31806	16.2172	7.42537	5.91363	9.85206	5.51752	5.192	2.72465	4.47806	6.11759	3.77569	0.794616	3.56263	0	4.61388	0	4.61388	0	0	16.8518	16.8518	0	0	0	0	0	0	0	0	18.759
gi|1041556224				T-cell receptor alpha chain variable region, partial [Homo sapiens]	GTKLT	3.22	0.0319379	519.092	0	21.8967	22.2508	22.0737	21.847	21.6087	21.4131	21.6229	17.5957	17.3069	17.5066	17.4697	17.2168	17.0423	17.2993	17.1861	16.5246	12.623	11.1064	13.418	13.9483	14.1684	10.706	12.9409	17.2007	0	0	17.2007	0	17.0715	0	17.0715	0	0	0	0	0	0	0	0	20.4736
gi|1041556348				T-cell receptor beta chain variable region, partial [Homo sapiens]	LGGRETQYFGPGTR	14.22	0.303085	1537.48	12.9155	13.0206	13.0924	13.0095	13.0178	13.1448	13.0909	13.0845	0	0	0	0	0	0	0	0	0	0	0	0	0	0	0	0	0	0	0	0	0	0	0	0	0	0	0	0	0	0	0	0	13.0151
gi|1041556676				T-cell receptor alpha chain variable region, partial [Homo sapiens]	GTMLL	5.03	0.0120074	550.869	13.6799	13.8089	14.4537	13.9808	13.978	14.4562	14.4276	14.2873	13.8508	14.0782	14.5876	14.1722	13.8321	14.0486	13.3724	13.751	13.518	13.8412	13.6289	13.6627	14.4101	14.3847	13.8962	14.2303	14.2128	13.958	14.2059	14.1256	14.791	15.0629	14.5155	14.7898	13.72	13.9624	14.0498	13.9107	13.7712	13.945	13.9722	13.8961	14.12
gi|1041559546				T-cell receptor alpha chain variable region, partial [Homo sapiens]	GTLLT	21.6	1.15773e-13	505.095	19.5174	19.581	19.5798	19.5594	19.2974	19.0852	18.6666	19.0164	15.9115	15.8184	16.0029	15.9109	15.8538	15.9247	15.9195	15.8993	15.4437	15.2875	15.0447	15.2586	15.4946	15.351	15.4054	15.417	15.4224	0	0	15.4224	0	0	0	0	0	0	0	0	0	0	0	0	17.8352
gi|1041560982				T-cell receptor alpha chain variable region, partial [Homo sapiens]	RGGGGGADGLTFGK	6.69	0.286838	1249.29	6.90077	6.41729	5.52944	6.2825	7.12701	7.18692	7.87305	7.39566	0	0	0	0	0	0	0	0	0	0	0	0	0	0	0	0	0	0	0	0	0	0	0	0	0	0	0	0	0	0	0	0	0
gi|1041817984	9577	BABAM2		BRISC and BRCA1-A complex member 2 isoform 5 [Homo sapiens]	TGCKLLQPQR	15.83	0.0160437	1200.7	0	14.6825	0	14.6825	0	0	0	0	0	0	13.6935	13.6935	14.6287	0	0	14.6287	0	0	0	0	0	0	14.1655	14.1655	0	0	0	0	0	0	0	0	0	0	0	0	0	0	0	0	0
gi|10434915	50804	MYEF2	Q9P2K5	unnamed protein product [Homo sapiens]	EDPDGENARRASQR	11.42	1.04304	1601.03	9.05489	0	0	9.05489	0	0	0	0	0	0	0	0	0	0	0	0	0	0	0	0	0	0	0	0	0	0	0	0	0	0	0	0	0	0	0	0	0	0	0	0	0
gi|10438313	79837	PIP4K2C	Q8TBX8	unnamed protein product [Homo sapiens]	MLVMRNMFSHR	6.03	0.258777	1452.48	11.981	9.63277	10.1524	10.5887	11.8395	10.4185	10.2537	10.8372	9.72612	12.1728	10.3524	10.7505	10.0544	0	9.7819	9.91814	9.56572	9.74001	0	9.65286	0	0	0	0	0	0	0	0	16.7101	16.8967	16.6352	16.7474	0	0	0	0	0	0	0	0	10.9575
gi|10438518	64881	PCDH20	Q9H6J4	unnamed protein product [Homo sapiens]	LRAKVSLDR	7.39	0.029975	1056.75	12.8388	0	0	12.8388	0	13.0198	13.2194	13.1196	0	0	0	0	0	0	12.4605	12.4605	12.7383	12.7256	0	12.7319	0	0	0	0	0	13.1366	0	13.1366	0	0	0	0	0	0	13.1562	13.1562	0	0	0	0	0
gi|10439942	80129	CCDC170	Q8IYT3	unnamed protein product [Homo sapiens]	MKLDQMAAELGFDTR	26.13	7.12452e-13	1740.82	12.582	12.6434	12.5433	12.5895	12.753	12.5035	12.6807	12.6457	0	0	0	0	0	0	0	0	0	0	0	0	0	0	0	0	0	0	0	0	0	0	0	0	0	0	0	0	0	0	0	0	12.6722
gi|1047463005	28	ABO	P16442	Chain X, Histo-blood group ABO system transferase	FTAVP	2.52	0.0109454	534.92	18.0975	18.1045	18.0831	18.095	18.0477	18.0406	17.9736	18.0206	17.8515	17.8281	17.3389	17.6728	17.8178	17.79	17.7931	17.8003	17.6172	17.6392	17.6211	17.6258	17.6927	17.6648	17.7245	17.694	17.7528	17.5872	17.716	17.6853	17.5056	17.5292	17.5041	17.513	17.6584	17.6103	17.626	17.6316	17.661	17.6065	17.6932	17.6535	17.9655
gi|1047463294	8350	HIST1H3A	P68431	Chain B, Histone H3.1	XSAPA	5.42	0.0817827	482.899	16.4785	16.6055	0	16.542	0	0	16.4526	16.4526	16.2686	0	16.1677	16.2182	16.3637	0	16.5316	16.4477	0	0	0	0	16.4522	0	0	16.4522	15.9164	16.4264	16.3405	16.2278	0	0	16.0741	16.0741	16.4876	16.4388	0	16.4632	0	16.0362	15.9448	15.9905	0
gi|1048348296	30011	SH3KBP1	Q96B97	Chain A, Crystal Structure Of The C-terminal Coiled-coil Domain Of Cin85 In Space Group P321	ELRSIIETXK	6.79	0.541552	1200.88	11.9876	12.4378	12.5306	12.3187	12.6092	12.5352	0	12.5722	0	0	0	0	0	0	0	0	0	0	0	0	0	0	0	0	0	0	0	0	16.0069	16.4059	15.6154	16.0094	0	0	0	0	0	0	14.2589	14.2589	0
gi|1048349515	57016	AKR1B10	O60218	Chain X, Aldo-keto Reductase Family 1 Member B10	SPLGXVK	6.57	1	714.799	0	0	15.2798	15.2798	0	0	0	0	0	0	0	0	0	0	0	0	0	0	0	0	0	0	0	0	0	0	0	0	0	0	0	0	0	0	0	0	0	0	0	0	0
gi|1049480193	5176	SERPINF1		pigment epithelium-derived factor isoform 2 [Homo sapiens]	MKGKLARSTK	17.68	0	1118.72	17.3239	17.3574	17.3765	17.3526	17.2885	17.3391	17.3205	17.316	0	0	0	0	0	0	0	0	0	0	0	0	0	0	0	0	0	0	0	0	0	0	0	0	0	0	0	0	0	0	17.0591	17.0591	17.2493
gi|1049880023				immunoglobulin light chain, partial [Homo sapiens]	ATGISAR	19.14	2.31261e-13	675.854	15.9813	15.9734	15.9184	15.9577	15.8823	15.7842	15.8743	15.8469	15.7559	15.8267	14.0288	15.2038	15.7278	15.6688	15.6723	15.6896	15.6381	0	15.7774	15.7078	15.5974	15.5458	15.5947	15.5793	15.7041	15.7237	15.6499	15.6926	0	0	0	0	0	0	0	0	0	0	0	0	15.8706
gi|1049880039				immunoglobulin light chain, partial [Homo sapiens]	ATQSVGR	11.62	0.0140442	719.256	14.7871	14.88	14.7536	14.8069	14.5623	15.0009	14.9299	14.831	13.5136	13.4937	13.5419	13.5164	13.5141	13.429	13.4409	13.4614	12.6817	12.9472	12.9814	12.8701	13.8996	14.1145	0	14.0071	0	0	0	0	0	0	0	0	0	0	0	0	0	0	0	0	14.2788
gi|10503948	11132	CAPN10	Q9HC96	calpain-like protease CAPN10f [Homo sapiens]	KMEPEGR	7.82	0.272282	861.923	14.0485	11.5505	14.4284	13.3425	14.2577	14.3634	12.5265	13.7159	14.2555	14.7096	14.6951	14.5534	14.3332	14.4041	13.6676	14.135	14.3204	14.5335	14.4789	14.4443	14.3068	14.7012	14.1801	14.3961	14.5213	0	14.6293	14.5753	14.5264	14.5298	14.4258	14.494	14.2498	14.2617	0	14.2557	14.5068	14.1128	14.613	14.4108	11.7353
gi|1057503260	5891	MOK	Q9UQ07	MAPK/MAK/MRK overlapping kinase isoform 3 [Homo sapiens]	LSGVVR	15.43	3.4604e-13	627.869	0	0	15.7057	15.7057	15.6735	15.6933	15.6155	15.6608	15.5573	15.4929	15.9396	15.6632	0	15.3815	14.6944	15.038	14.8092	15.1464	15.0896	15.0151	0	15.6515	15.225	15.4382	0	15.165	15.2859	15.2254	15.0298	15.4891	15.0366	15.1851	0	15.0704	0	15.0704	15.0034	15.0121	0	15.0077	0
gi|1061899914	64850	ETNPPL	Q8TBG4	ethanolamine-phosphate phospho-lyase isoform 4 [Homo sapiens]	RVGNYLTELLK	8.29	0.454114	1305.67	13.6166	0	0	13.6166	0	0	0	0	0	0	0	0	0	0	0	0	0	0	0	0	0	0	0	0	0	0	0	0	13.2103	0	0	13.2103	0	0	0	0	0	0	0	0	0
gi|1066543734	23361	ZNF629	Q9UEG4	zinc finger protein 629 isoform 2 [Homo sapiens]	GLLSSK	5.55	0.118542	604.811	13.997	13.9486	13.804	13.9165	13.8231	13.761	13.5736	13.7193	13.4681	13.4961	13.5284	13.4975	13.5796	13.6011	13.6542	13.6116	13.7105	12.6394	11.389	12.5796	12.3828	14.1509	0	13.2669	13.263	13.4046	13.5745	13.414	0	0	0	0	0	0	0	0	13.4605	13.152	13.155	13.2558	13.658
gi|1067605037	138428	PTRH1	C9J7Z1	probable peptidyl-tRNA hydrolase isoform 3 [Homo sapiens]	MRPGGFLGAGQR	3.03	0.0428231	1261.73	15.284	15.5255	15.5247	15.4447	0	0	0	0	0	0	0	0	15.4231	0	0	15.4231	0	0	0	0	0	0	0	0	0	0	0	0	0	0	0	0	0	15.7536	15.7712	15.7624	15.427	0	0	15.427	0
gi|106879210	6461	SHB	Q15464	SH2 domain-containing adapter protein B [Homo sapiens]	APGGGFKPIK	4.35	0	970.557	8.93655	8.98497	0	8.96076	0	0	0	0	0	0	0	0	0	0	0	0	0	0	0	0	0	0	0	0	0	0	0	0	0	0	0	0	0	11.1349	11.2525	11.1937	8.85675	0	0	8.85675	0
gi|1069428500				Chain A, Elongation Factor 1-gamma	XAQFDA	18.97	0.166703	652.66	9.9373	9.68708	8.91792	9.5141	9.59587	8.98097	6.87587	8.48424	7.40846	5.80041	6.73643	6.64843	6.9144	18.0168	7.64051	10.8572	7.98742	8.95588	7.11625	8.01985	8.23023	0	0	8.23023	0	0	0	0	0	0	0	0	0	0	0	0	0	0	0	0	7.64208
gi|1073549252				Chain L, Structural Basis For Norovirus Neutralization By A Hbga Blocking Human Iga Antibody	VYACEVTHEGLSSPVTK	8.45	0.969848	1877.53	0	0	0	0	0	0	0	0	0	0	0	0	0	0	0	0	0	0	0	0	0	0	0	0	0	0	0	0	0	0	0	0	0	0	0	0	0	0	0	0	0
gi|10803057	3297	HSF1	Q9HAV2	heat shock transcription factor 1, partial [Homo sapiens]	DPTVS	5.41	0.178526	518.936	19.306	19.387	19.3619	19.3516	19.3645	19.3716	19.3608	19.3656	19.2993	19.2752	18.9292	19.1679	19.3355	19.3321	19.2972	19.3216	19.3179	19.2872	19.3121	19.3057	19.2697	19.2413	19.3004	19.2705	19.2946	19.2761	19.2926	19.2878	19.1601	19.1519	19.2213	19.1778	19.288	19.2526	19.2603	19.267	19.2926	19.3105	19.2763	19.2931	19.3396
gi|108250316				unnamed protein product [Homo sapiens]	MHHQMTRTTLMTK	6.3	0.00998392	1630.85	0	0	0	0	0	0	0	0	0	0	0	0	0	0	0	0	0	0	0	0	0	0	0	0	0	0	0	0	0	0	0	0	0	0	0	0	0	0	0	0	0
gi|10834670	1841	DTYMK	Q8WY85	PP3731 [Homo sapiens]	LPLETPLPAVPREVGDSR	10.41	0.509373	1947.34	12.5186	12.1803	12.4676	12.3889	12.3134	12.3977	12.6991	12.4701	0	0	0	0	0	0	0	0	0	0	0	0	0	0	0	0	0	0	0	0	0	0	0	0	14.7004	0	0	14.7004	0	0	0	0	12.7685
gi|10835133	2209	FCGR1A	P12314	high affinity immunoglobulin gamma Fc receptor I precursor [Homo sapiens]	EPQGAT	13.38	0.111933	601.394	15.3345	15.204	14.7914	15.11	15.5368	15.2695	15.0174	15.2746	14.0909	14.6928	14.2534	14.3457	16.4772	14.6666	14.5022	15.2153	13.7791	13.3994	13.1845	13.4543	16.2624	13.4666	13.9879	14.5723	16.3936	14.5811	14.5412	15.172	0	0	0	0	0	0	16.1909	16.1909	16.2324	15.8075	0	16.02	15.0812
gi|10835240	10473	HMGN4	O00479	high mobility group nucleosome-binding domain-containing protein 4 [Homo sapiens]	GDAKGDK	6.97	0.208297	690.778	14.0479	14.0737	14.1116	14.0777	14.0654	14.0621	13.9313	14.0196	0	0	13.7057	13.7057	0	14.0121	0	14.0121	0	0	13.4879	13.4879	0	0	0	0	13.9805	14.1198	14.1214	14.0739	0	13.7162	14.0681	13.8922	0	0	14.5291	14.5291	14.1045	0	14.1193	14.1119	14.0542
gi|108796653	283871	PGP	A6NDG6	glycerol-3-phosphate phosphatase [Homo sapiens]	GETAVPGAPEALRALR	15.48	0.735509	1607.87	16.3323	16.3657	16.3377	16.3452	16.3941	16.3144	16.3347	16.3477	0	0	0	0	0	0	0	0	0	0	0	0	0	0	0	0	0	0	0	0	0	0	0	0	0	0	16.5728	16.5728	0	0	0	0	0
gi|109452597	143384	CACUL1	Q86Y37	CDK2-associated and cullin domain-containing protein 1 [Homo sapiens]	EPPGGQLLAVPAVSVDRKGPK	7.44	0.00925566	2115.97	0	0	0	0	0	0	0	0	0	0	0	0	0	0	0	0	0	0	0	0	0	0	0	0	0	0	0	0	0	0	0	0	0	0	0	0	0	0	8.65276	8.65276	0
gi|109730309	57178	ZMIZ1	Q149N7	ZMIZ1 protein [Homo sapiens]	EPHGLG	6.41	0.00233066	608.849	0	13.6031	0	13.6031	0	0	0	0	0	0	0	0	0	0	0	0	0	0	0	0	0	0	0	0	0	0	0	0	0	0	0	0	0	0	0	0	0	13.5764	0	13.5764	0
gi|109940186	81928	CABLES2	Q9BTV7	RecName: Full=CDK5 and ABL1 enzyme substrate 2	HTSGSPR	0.8	0.201603	741.244	18.008	18.1284	18.1699	18.1021	17.7716	18.381	18.1168	18.0898	17.8066	18.2183	17.8268	17.9506	18.1317	18.4038	18.0792	18.2049	0	18.4528	18.2224	18.3376	17.9702	17.9099	17.6425	17.8409	17.6986	18.0279	17.7143	17.8136	18.0225	18.1906	17.7838	17.9989	18.1028	18.0224	18.0355	18.0536	18.5981	18.2155	18.2268	18.3468	17.7191
gi|1100130		TCRA		T-cell receptor alpha, partial [Homo sapiens]	AAAAGNKLTFGGGTR	3.87	0.678126	1393.02	9.86592	9.95746	0	9.91169	0	0	0	0	0	0	0	0	0	0	0	0	0	0	0	0	16.8362	0	15.9014	16.3688	0	0	0	0	15.8038	17.4837	16.7469	16.6781	16.194	16.1896	0	16.1918	0	0	9.59513	9.59513	0
gi|110347423	10418	SPON1	Q9HCB6	spondin-1 precursor [Homo sapiens]	MNPADGSMCK	12.3	0.00996269	1141.55	9.50485	9.6292	0	9.56703	0	0	0	0	0	0	0	0	0	0	0	0	0	0	0	0	0	0	0	0	0	0	0	0	0	18.5555	18.4124	18.484	0	0	0	0	0	0	0	0	0
gi|11056010	59351	PBOV1	Q9GZY1	prostate and breast cancer overexpressed gene 1 protein [Homo sapiens]	GSSMK	0.63	0.0422986	524.923	14.1677	15.0122	15.0933	14.7577	14.8462	14.9613	15.0463	14.9513	0	0	0	0	0	0	0	0	0	0	0	0	15.465	0	0	15.465	0	0	0	0	0	0	0	0	0	0	0	0	0	0	14.8348	14.8348	14.4414
gi|110626177	374879	ZNF699	Q32M78	zinc finger protein 699 [Homo sapiens]	AFSCPSSFRAHVR	17.39	0.578772	1522.16	9.1315	0	0	9.1315	0	9.46349	0	9.46349	0	0	0	0	0	0	9.16639	9.16639	0	9.62768	9.71257	9.67013	0	0	0	0	0	0	0	0	0	0	0	0	15.6243	0	0	15.6243	0	0	0	0	8.73605
gi|11066968	30844	EHD4	Q9H223	EH domain-containing protein FKSG7 [Homo sapiens]	EGADQEEWVVAK	13.37	0.432827	1360.11	9.05733	9.68391	0	9.37062	0	0	0	0	0	0	0	0	0	0	0	0	0	0	0	0	0	0	0	0	0	0	0	0	15.8284	0	14.6916	15.26	0	0	0	0	0	0	0	0	0
gi|110781220	151987	PPP4R2	Q9NY27	protein phosphatase 4 regulatory subunit 2 [Homo sapiens]	LRAGVCAR	8.58	0.0497983	902.804	14.4769	14.6335	14.7169	14.6091	13.8996	14.6093	14.7194	14.4094	14.6682	14.3375	0	14.5029	14.5974	14.4985	13.7934	14.2964	13.7418	14.2094	14.1687	14.04	0	15.3776	0	15.3776	0	14.5172	0	14.5172	0	0	0	0	0	0	0	0	14.4992	14.349	14.3707	14.4063	14.6547
gi|110825963	10038	PARP2	Q9UGN5	poly [ADP-ribose] polymerase 2 isoform 2 [Homo sapiens]	AKEIFQK	8.47	0.00196629	864.697	11.9665	0	13.4722	12.7194	12.8479	14.1467	13.8832	13.626	0	0	0	0	0	0	0	0	0	0	0	0	0	0	0	0	0	0	0	0	0	0	0	0	0	0	0	0	0	0	0	0	13.8485
gi|11119736	64151	NCAPG	Q9BPX3	chromosome condensation protein G [Homo sapiens]	TAALXKSK	17.48	0.49314	832.987	11.7868	15.1002	11.5032	12.7967	11.4724	0	0	11.4724	0	0	0	0	0	0	0	0	0	0	0	0	0	0	0	0	0	0	0	0	0	0	0	0	0	0	0	0	0	0	0	0	0
gi|11127994			Q9HAN3	endometrial cancer-related protein, partial [Homo sapiens]	SAESKCYVIFVVDELLKNR	3.32	0	2269.92	9.14741	0	0	9.14741	0	0	0	0	0	0	0	0	0	0	0	0	0	0	0	0	0	0	0	0	0	0	0	0	0	0	0	0	0	0	0	0	0	0	0	0	0
gi|1113020356	3106	HLA-B	A0A2H4FZ67	MHC class I antigen, partial [Homo sapiens]	TYLEGECVEWLR	16.66	0.311443	1553.46	12.6187	0	0	12.6187	0	0	0	0	0	0	0	0	0	0	0	0	0	0	0	0	0	11.0899	0	11.0899	0	12.2876	12.3174	12.3025	0	0	0	0	0	0	0	0	0	0	0	0	0
gi|1114655575	55753	OGDHL		2-oxoglutarate dehydrogenase-like, mitochondrial isoform d [Homo sapiens]	FEDFLAR	14.19	0.000797873	896.72	15.0243	14.9837	14.4673	14.8251	14.5073	14.3261	14.3566	14.3967	14.5627	0	12.4957	13.5292	14.8923	14.2216	14.71	14.608	14.1626	13.9435	13.9946	14.0336	13.637	13.7601	13.7954	13.7308	14.4158	0	0	14.4158	0	0	0	0	0	0	0	0	0	0	0	0	14.8557
gi|1115234324				Chain A, Cyclic peptide ALA-ALA-ALA-UN1-ALA-ARG-ALA-ALA-ARG-ALA-ALA-ARG-ALA	AARAX	1.67	0.07125	485.077	16.495	16.4004	16.1958	16.3637	15.9621	15.9351	16.0309	15.976	15.561	15.6891	14.1509	15.1337	14.7695	0	0	14.7695	0	0	0	0	0	0	15.5806	15.5806	15.3178	15.4219	15.6949	15.4782	0	0	0	0	15.7364	15.7281	15.637	15.7005	0	0	0	0	15.4952
gi|1115538456	221393	ADGRF4	Q8IZF3	adhesion G protein-coupled receptor F4 precursor [Homo sapiens]	EAHLQNVSLPR	29.02	6.97452e-13	1263.7	13.7055	0	0	13.7055	0	0	0	0	0	0	0	0	0	0	0	0	0	0	12.7431	12.7431	13.3941	13.5779	0	13.486	0	13.4517	13.4873	13.4695	0	0	0	0	0	0	0	0	12.8413	12.922	0	12.8817	0
gi|111599559	55698	RADIL	Q96JH8	Ras association and DIL domains [Homo sapiens]	DPGPAAR	6.89	0.237929	682.209	11.0752	10.8157	10.6119	10.8343	12.8102	12.8485	12.9846	12.8811	11.5971	0	9.30043	10.4488	14.4445	9.60289	14.1055	12.7176	11.1815	0	0	11.1815	0	0	0	0	0	0	0	0	0	0	0	0	0	0	0	0	0	0	14.6907	14.6907	10.473
gi|111599835	63904	DUSP21	Q9H596	Dual specificity phosphatase 21 [Homo sapiens]	MMISM	0.78	0	613.341	8.86639	0	0	8.86639	0	0	0	0	0	0	0	0	0	0	0	0	0	0	0	0	0	0	0	0	0	0	0	0	0	0	0	0	0	0	0	0	9.81278	0	0	9.81278	0
gi|112180318	84734	FAM167B	Q9BTA0	Family with sequence similarity 167, member B [Homo sapiens]	SLGLLK	12.51	0.0659998	629.897	16.6601	16.6505	16.655	16.6552	16.6179	16.6348	16.545	16.5992	16.4574	0	17.038	16.7477	16.4636	16.4949	16.4569	16.4718	16.3413	16.3538	16.326	16.3404	16.3285	0	0	16.3285	16.312	16.3731	0	16.3425	16.9072	17.1511	17.2097	17.0893	16.2879	0	0	16.2879	16.3762	16.3773	16.4045	16.386	0
gi|1123436903				immunoglobulin light chain, partial [Homo sapiens]	YTGTT	8.53	0.250355	541.222	23.5771	23.6157	23.5385	23.5771	16.4145	23.105	22.7407	20.7534	18.2645	14.919	15.0334	16.0723	14.92	17.9511	14.9783	15.9498	14.4868	14.914	14.3738	14.5915	15.4172	14.963	17.8747	16.085	17.7123	17.5868	17.3864	17.5618	16.0024	17.2271	16.0296	16.4197	17.1042	0	16.7723	16.9382	16.7062	16.517	0	16.6116	21.8273
gi|112421134	23742	NPAP1	Q9NZP6	nuclear pore-associated protein 1 [Homo sapiens]	DASPPGR	9.96	1.19836e-13	698.782	14.5137	0	0	14.5137	0	0	0	0	0	0	0	0	0	0	14.4259	14.4259	0	0	0	0	0	0	0	0	0	0	0	0	0	0	0	0	0	0	0	0	0	0	0	0	0
gi|112695404		IGHV3-23*01		immunoglobulin heavy chain variable region, partial [Homo sapiens]	QAPGKGLEWVSAISGSSDSK	6.15	0.343077	2002.24	10.2026	10.2707	10.5386	10.3373	11.249	0	0	11.249	0	10.3715	10.614	10.4928	0	10.1606	0	10.1606	10.8634	10.3773	0	10.6203	12.4013	12.8275	13.0399	12.7562	11.4	11.4885	0	11.4442	0	0	0	0	0	0	0	0	0	0	10.0761	10.0761	10.5787
gi|112699106		IGHV3-23*01		immunoglobulin heavy chain variable region, partial [Homo sapiens]	TSRSGVR	10.66	0.0616265	761.86	15.6268	15.72	15.739	15.6953	15.6972	15.7211	15.7202	15.7128	15.7648	15.655	15.508	15.6426	15.7179	15.7514	15.2223	15.5639	15.4254	15.7156	15.6581	15.5997	15.8213	15.7677	0	15.7945	15.7707	15.768	15.7371	15.7586	0	15.9828	15.9754	15.9791	15.7748	15.8141	15.7721	15.787	15.6679	15.674	15.7401	15.694	15.7138
gi|112702746		IGHV3-23*01		immunoglobulin heavy chain variable region, partial [Homo sapiens]	ISRSGDSPSYADSVK	10.91	0	1568.74	0	0	16.2768	16.2768	16.1648	0	16.171	16.1679	0	16.2848	13.8672	15.076	16.1315	16.1819	16.1174	16.1436	16.1623	16.1809	16.1776	16.1736	15.9445	15.776	15.8166	15.8457	0	0	15.7757	15.7757	0	0	0	0	0	0	0	0	0	0	0	0	0
gi|113472364				immunoglobulin heavy chain variable region, partial [Homo sapiens]	IYSSGVTNYNPSLK	9.57	0.247483	1541.81	10.8243	10.793	11.4253	11.0142	0	0	0	0	0	0	0	0	0	0	0	0	0	0	0	0	0	0	0	0	0	0	0	0	0	0	0	0	0	0	0	0	0	0	0	0	0
gi|1139421955				Chain H, Crystal Structure Of 354bg18 Fab	MTSMTAADTGMYYCARNAIR	12.03	0.0253547	2299.25	11.5058	11.8494	12.0655	11.8069	11.8923	0	11.6159	11.7541	11.2425	11.3664	12.9956	11.8681	11.3338	11.4609	9.66236	10.819	10.6866	10.1642	10.4017	10.4175	15.7672	16.3806	15.8882	16.012	14.8153	14.051	14.6281	14.4981	13.4328	14.2065	13.454	13.6978	11.3951	0	0	11.3951	0	0	0	0	11.2018
gi|114147722				immunoglobulin heavy chain variable region, partial [Homo sapiens]	EASAP	4.45	0.0845126	475.01	10.7672	11.0441	11.1993	11.0035	0	0	0	0	0	0	0	0	0	0	0	0	0	0	0	0	0	0	0	0	0	0	0	0	0	17.3394	17.3762	17.3578	0	0	0	0	0	0	0	0	0
gi|114147756				immunoglobulin heavy chain variable region, partial [Homo sapiens]	INTDGSLTSYADSVK	7.8	0.429825	1571.13	10.2314	10.6707	10.7425	10.5482	10.9493	0	11.8548	11.402	0	0	0	0	0	0	0	0	0	0	0	0	0	0	0	0	0	0	0	0	0	0	0	0	0	0	0	0	0	0	0	0	10.2302
gi|114155140	7170	TPM3	P06753	tropomyosin alpha-3 chain isoform Tpm3.12st [Homo sapiens]	KAADAEAEVASLNR	5.73	0.000472499	1445.72	13.5201	13.653	13.6686	13.6139	0	0	0	0	0	0	0	0	0	0	0	0	0	0	0	0	0	0	0	0	0	0	0	0	0	0	0	0	0	0	14.2092	14.2092	0	0	0	0	0
gi|114325408	55699	IARS2	Q9NSE4	IARS2 protein, partial [Homo sapiens]	ENDPKRR	4.66	0.147256	913.17	9.92474	9.25592	9.2945	9.49172	10.3059	10.3686	11.0555	10.5767	0	0	0	0	0	0	0	0	0	0	0	0	0	0	0	0	0	0	0	0	14.8318	0	0	14.8318	0	0	0	0	13.1197	0	0	13.1197	9.5862
gi|114385712				immunoglobulin light chain variable region, partial [Homo sapiens]	RASGIPDR	8.47	0.0248445	870.739	15.2973	15.1988	15.2758	15.2573	0	0	0	0	0	0	12.1997	12.1997	0	14.9022	0	14.9022	0	0	0	0	0	0	0	0	0	0	0	0	0	0	0	0	0	0	0	0	0	0	0	0	0
gi|1145994718	90594	ZNF439		zinc finger protein 439 isoform d [Homo sapiens]	SAPNLQLHGR	15.55	0.125406	1093.78	12.487	12.8058	13.0477	12.7802	13.0466	13.0415	13.0241	13.0374	13.2442	13.1685	13.6302	13.3476	12.9864	13.1219	12.523	12.8771	0	0	0	0	13.6126	13.793	13.0755	13.4937	13.0012	12.9861	13.2073	13.0649	13.3178	13.1948	13.2104	13.241	13.0325	13.1656	12.8123	13.0034	13.029	13.2496	13.3657	13.2148	12.7611
gi|114794651	2081	ERN1	O75460	Chain A, The Crystal Structure Of Human Ire1-Alpha Luminal Domain	HRENV	1.11	0.241716	654.762	14.5482	14.5733	14.5736	14.565	0	13.4951	13.3842	13.4396	14.4159	12.8575	14.2688	13.8474	14.4737	14.4348	13.9025	14.2703	13.9201	9.28802	8.17327	10.4605	0	0	0	0	0	0	0	0	0	0	0	0	0	14.3312	0	14.3312	14.2882	14.5154	0	14.4018	14.4294
gi|11496974	4800	NFYA	P23511	nuclear transcription factor Y subunit alpha isoform 2 [Homo sapiens]	IPKER	14.74	0.050811	642.844	14.862	14.8873	14.9148	14.888	14.669	14.7617	14.7835	14.7381	14.8644	14.8606	15.7392	15.1547	14.6814	14.7677	13.874	14.441	14.2565	14.6779	14.6373	14.5239	15.6603	15.2642	14.6356	15.1867	14.7358	14.7442	14.6985	14.7262	15.2886	15.8358	15.269	15.4645	14.7491	14.4805	14.7087	14.6461	14.7098	14.6305	14.7361	14.6921	14.8552
gi|11527207	51111	KMT5B	Q4FZB7	CGI-85, partial [Homo sapiens]	TLXCHVSTRK	4.05	0	1202.6	13.3323	13.3407	0	13.3365	0	0	0	0	0	0	0	0	0	0	0	0	0	0	0	0	0	0	0	0	0	0	0	0	15.7209	0	0	15.7209	0	0	0	0	0	0	0	0	0
gi|1153683955				Chain D, Beclin 2 Ccd N187l Mutant Homodimer	GAMDPEAAALRAELR	12.04	0.319938	1586.96	8.65168	0	0	8.65168	0	0	0	0	0	0	0	0	0	0	0	0	0	0	0	0	0	13.6157	0	13.6157	0	0	0	0	0	0	0	0	0	0	0	0	0	0	0	0	0
gi|115387108	5996	RGS1	Q08116	regulator of G-protein signaling 1 [Homo sapiens]	LDKMPGMFFSANPKELK	4.45	0	1954.06	0	0	0	0	0	0	0	0	0	0	0	0	0	0	0	0	0	9.73769	9.02842	9.38305	12.14	0	0	12.14	0	0	0	0	16.1228	0	0	16.1228	0	0	0	0	0	0	0	0	0
gi|1154664	472	ATM	Q13315	A-T, partial [Homo sapiens]	NLGLSNMDSENTR	6.28	1.14916e-12	1466.66	14.2195	14.0164	14.0346	14.0902	14.0351	14.1272	14.1088	14.0904	14.0979	14.1391	14.8821	14.3731	14.0194	14.1303	13.4039	13.8512	13.663	13.7517	13.6288	13.6812	14.5576	14.484	13.7396	14.2604	14.1218	14.1444	14.0811	14.1158	14.4396	14.9599	14.2891	14.5629	14.0535	14.0197	13.9115	13.9949	13.6692	13.8044	0	13.7368	13.9845
gi|1159611055	26692	OR2W1	A0A126GWA3	OR2W1 [Homo sapiens]	NMKDALKKLMR	14.4	0.567192	1361.74	13.8269	0	0	13.8269	0	0	0	0	0	0	0	0	0	0	0	0	0	0	0	0	0	0	0	0	0	13.4617	13.4236	13.4426	0	0	0	0	0	0	0	0	0	0	0	0	0
gi|1160578048	28510	IGHD11		RecName: Full=Immunoglobulin heavy diversity 1-1	GTTGT	11.77	0.126674	437.024	10.138	10.5917	13.8909	11.5402	14.395	0	8.45951	11.4272	0	0	0	0	13.6709	13.4655	0	13.5682	8.71683	10.4086	10.7568	9.96075	11.032	11.4084	10.6227	11.021	9.81141	13.4954	13.9878	12.4315	0	0	13.4706	13.4706	0	0	0	0	0	0	12.4465	12.4465	0
gi|1161364	7294	TXK	P42681	tyrosine kinase [Homo sapiens]	XIGSGQFGVVHLGEWR	14.22	0	1753.98	9.71627	0	0	9.71627	0	0	0	0	0	0	0	0	0	0	0	0	0	0	0	0	0	0	0	0	0	0	0	0	0	0	0	0	0	0	0	0	0	0	9.90774	9.90774	0
gi|116248533	389840	MAP3K15	Q6ZN16	RecName: Full=Mitogen-activated protein kinase kinase kinase 15	DSERR	24.21	0.00670922	662.857	13.5093	13.6452	13.6958	13.6168	13.5491	13.4687	13.3362	13.4514	13.6304	13.5247	13.3355	13.4969	13.3434	13.3567	12.9073	13.2025	13.1163	13.8447	0	13.4805	13.4224	0	13.6699	13.5462	13.2555	0	13.4569	13.3562	13.8803	13.9588	13.6611	13.8334	13.8408	0	0	13.8408	0	0	0	0	13.8814
gi|116292490		IGHV1		immunoglobulin heavy chain variable region, partial [Homo sapiens]	XQSQVQLVQSGAEVK	5.03	0.668791	1601.14	10.1681	10.3686	10.1669	10.2345	0	0	0	0	0	0	0	0	0	0	0	0	0	0	0	0	0	0	0	0	0	0	0	0	16.0483	15.6232	0	15.8357	0	0	0	0	0	0	0	0	0
gi|116496875	221786	FAM200A	Q8TCP9	Chromosome 7 open reading frame 38 [Homo sapiens]	MTPESR	14.2	0.0181686	736.764	0	0	15.6416	15.6416	15.532	0	15.2269	15.3794	0	0	0	0	15.4771	15.5171	0	15.4971	15.4084	15.1951	0	15.3018	15.4241	0	0	15.4241	0	0	0	0	0	0	0	0	0	0	0	0	0	0	0	0	15.4989
gi|1171341682	255631	COL24A1		collagen alpha-1(XXIV) chain isoform 2 [Homo sapiens]	GLSGNKGLPGIKGDK	15.62	0.0291824	1440.69	12.9157	12.8607	12.9023	12.8929	0	0	0	0	0	0	0	0	0	0	0	0	0	0	0	0	0	0	0	0	0	0	0	0	0	0	0	0	0	0	0	0	0	0	0	0	0
gi|1178970250	4524	MTHFR	A0A1W5XGE6	methylenetetrahydrofolate reductase, partial [Homo sapiens]	GSFEADLKHLKEK	8.07	2.35354e-13	1500.74	0	0	0	0	0	0	0	0	0	0	0	0	0	0	13.2809	13.2809	0	13.8167	13.986	13.9013	14.5763	14.6108	13.8162	14.3344	0	0	0	0	14.3126	0	0	14.3126	0	0	0	0	13.7748	0	0	13.7748	0
gi|117956403	79874	RABEP2	Q9H5N1	rab GTPase-binding effector protein 2 [Homo sapiens]	SQEGANGEAESGELSR	7.28	0.915393	1622.83	16.1211	0	0	16.1211	0	0	0	0	0	0	0	0	0	0	0	0	0	0	0	0	0	0	0	0	0	0	0	0	16.2117	0	16.206	16.2089	0	0	0	0	0	0	16.264	16.264	0
gi|1179910193	81669	CCNL2		cyclin-L2 isoform C [Homo sapiens]	MNDSLRTDVFVR	3.2	0.52277	1467.32	7.8769	0	0	7.8769	0	0	0	0	0	0	0	0	0	0	0	0	0	0	0	0	0	0	0	0	0	8.36007	7.82967	8.09487	0	0	0	0	0	0	0	0	0	0	0	0	0
gi|1180231572	9659	PDE4DIP		myomegalin isoform 12 [Homo sapiens]	GLKGLGLDTSPVMK	3.32	0.280684	1416.04	9.94293	0	0	9.94293	0	0	0	0	0	0	0	0	0	0	0	0	0	0	0	0	0	0	0	0	0	9.95807	10.2767	10.1174	0	0	0	0	0	0	0	0	0	0	0	0	0
gi|1182607152				Chain A, Wd Repeat And Hmg-box Dna-binding Protein 1	XLALSCK	1.99	0.0172462	790.802	14.6532	14.6892	14.6038	14.6488	14.6367	14.5375	14.3964	14.5236	14.5054	14.4963	13.6065	14.2028	14.5354	14.345	14.3302	14.4035	0	14.2016	14.3497	14.2756	14.2292	14.2137	14.1636	14.2021	14.17	14.1469	14.0359	14.1176	0	14.0767	0	14.0767	14.1424	14.1197	14.0729	14.1117	14.3738	14.215	14.3644	14.3178	14.4694
gi|1182607163				Chain A, Crystal Structure Of Transcription Factor Tead4 In Complex With M-cat Dna	KIILSDEGKXYGR	16.97	2.38472e-13	1535.77	13.3728	13.678	0	13.5254	0	13.2572	0	13.2572	0	0	0	0	0	0	0	0	0	0	0	0	0	0	0	0	0	0	0	0	0	0	0	0	0	0	0	0	0	0	0	0	0
gi|118341704	388701	C1orf189	Q5VU69	Chromosome 1 open reading frame 189 [Homo sapiens]	TVDRWR	10.08	0.378173	832.907	13.2253	10.5647	10.7116	11.5005	12.7061	13.4915	14.209	13.4689	13.8714	14.0302	13.2678	13.7232	14.1267	14.0091	11.2096	13.1151	14.1059	13.748	13.5901	13.8147	13.3946	13.9125	13.1104	13.4725	13.6267	13.9206	13.8833	13.8102	10.8275	13.6805	13.6795	12.7292	10.4256	13.9486	10.4709	11.615	11.943	13.9676	14.0728	13.3278	10.8816
gi|118406009				immunoglobulin heavy chain variable region, partial [Homo sapiens]	ISAYNGDTKFAQK	11.58	4.73316e-13	1442.68	13.9668	13.9876	13.8084	13.9209	0	14.0433	14.0039	14.0236	0	13.8373	0	13.8373	13.8502	0	0	13.8502	13.7873	13.6415	0	13.7144	13.7877	0	0	13.7877	0	0	0	0	0	0	0	0	0	0	0	0	0	0	0	0	14.1786
gi|118406025				immunoglobulin heavy chain variable region, partial [Homo sapiens]	VQXGAEVKKPGASVK	4.91	0.350715	1498.39	0	0	10.6139	10.6139	0	0	0	0	0	0	0	0	0	0	0	0	0	0	8.28649	8.28649	14.9744	0	15.0997	15.0371	0	0	0	0	0	0	15.1258	15.1258	12.9494	12.7966	0	12.873	9.21789	0	0	9.21789	0
gi|118406314				immunoglobulin heavy chain variable region, partial [Homo sapiens]	SRVTMSVXTSKNQFSLR	4.02	0	2003.78	9.46653	0	9.51277	9.48965	0	0	0	0	0	0	0	0	0	0	0	0	0	11.0355	0	11.0355	11.7661	0	11.6792	11.7227	0	0	0	0	0	0	0	0	0	0	0	0	10.6047	0	10.9627	10.7837	9.9869
gi|118601070	158724	FAM47A	Q5JRC9	protein FAM47A [Homo sapiens]	LRLAPPKTRR	11.75	0.455583	1205.92	9.50577	0	0	9.50577	0	0	0	0	0	0	0	0	0	0	0	0	0	0	0	0	0	10.8583	0	10.8583	0	9.25953	9.27523	9.26738	0	12.9703	0	12.9703	0	0	0	0	0	0	0	0	0
gi|1186227693				Chain F, Ppargamma-rxralpha(s427f) Heterodimer In Complex With Src-1, Rosiglitazone, And 9-cis-retanoic Acid	XCPSSHSSLTER	7.72	0.869491	1389.74	15.869	15.9607	16.0423	15.9573	0	15.9746	0	15.9746	0	0	0	0	0	0	0	0	0	0	0	0	0	0	15.0887	15.0887	0	0	0	0	16.5109	17.2794	0	16.8951	16.0708	16.1212	0	16.096	0	0	0	0	0
gi|1186518006	113146	AHNAK2		protein AHNAK2 isoform 2 [Homo sapiens]	GVTAKDSKFKMPK	2.6	0.0356363	1452.69	0	0	0	0	0	0	0	0	0	0	0	0	0	0	0	0	0	0	0	0	0	0	0	0	0	0	0	0	0	0	0	0	0	0	0	0	0	0	0	0	0
gi|118764386	375248	ANKRD36	A1A5B0	ANKRD36 protein [Homo sapiens]	DSMSKIK	16.52	2.3328e-13	824.797	13.7482	14.4488	14.6691	14.2887	13.5215	13.6725	13.855	13.683	0	0	0	0	0	0	14.4514	14.4514	14.3157	12.9356	13.1573	13.4695	13.11	12.7525	12.941	12.9345	14.5998	0	0	14.5998	0	0	0	0	0	0	0	0	0	0	0	0	14.2504
gi|118918405	29901	SAC3D1	F8WC89	SAC3 domain-containing protein 1 [Homo sapiens]	GQTLPLGFMVNLLALDGLR	13.79	0.58498	2045.71	0	0	0	0	0	0	0	0	0	0	0	0	0	0	0	0	0	0	0	0	0	12.5547	0	12.5547	0	0	0	0	0	0	0	0	0	0	0	0	0	0	0	0	0
gi|118918423	286207	CFAP157	Q5JU67	cilia- and flagella-associated protein 157 [Homo sapiens]	WDELAVQEKMFR	4.78	1	1567.74	0	0	0	0	0	0	0	0	0	0	0	0	0	0	0	0	0	0	0	0	0	0	0	0	0	0	0	0	0	0	0	0	0	0	0	0	0	0	0	0	0
gi|1189432151				Chain B, Galectin-1	XVAFD	3.3	0.0341744	521.209	10.727	10.5831	10.6363	10.6488	11.316	10.9885	11.3809	11.2284	11.3487	11.1665	11.4746	11.3299	10.7697	10.6242	10.4067	10.6002	10.6262	13.3115	13.471	12.4696	0	0	0	0	0	0	0	0	0	0	0	0	0	0	0	0	0	0	0	0	10.6312
gi|119220588	84539	MCHR2	Q969V1	melanin-concentrating hormone receptor 2 [Homo sapiens]	EINNMGNTLK	7.92	0	1147.67	13.1015	0	0	13.1015	0	0	0	0	12.8943	12.8303	14.0874	13.2707	12.9219	12.9534	11.0885	12.3213	11.6889	12.3917	12.349	12.1432	0	14.427	0	14.427	12.9481	12.9107	12.7858	12.8815	13.0377	0	0	13.0377	0	0	0	0	0	0	0	0	0
gi|119395750	3848	KRT1	P04264	keratin, type II cytoskeletal 1 [Homo sapiens]	SLNNQFASFIDK	67.34	0.396469	1384.02	9.41895	9.45492	8.87257	9.24881	9.96308	0	0	9.96308	0	0	0	0	0	0	0	0	0	0	0	0	0	0	0	0	0	0	0	0	0	0	0	0	0	0	0	0	0	0	0	0	10.1297
gi|119395754	3852	KRT5	P13647	keratin, type II cytoskeletal 5 [Homo sapiens]	SFSTASAITPSVSR	26.56	0.343262	1410.68	11.632	0	0	11.632	0	0	0	0	0	0	0	0	0	0	0	0	0	0	0	0	0	0	0	0	0	11.4368	11.4919	11.4643	0	0	0	0	0	0	0	0	0	0	0	0	0
gi|119567836		hCG_2029550		hCG2029550, partial [Homo sapiens]	HDSADVVQRPCSQ	10.97	0.559388	1498.43	11.8439	12.2962	12.7503	12.2968	12.3537	12.2837	12.2444	12.2939	0	0	0	0	0	0	0	0	0	0	0	0	0	0	0	0	0	0	0	0	0	0	0	0	0	0	0	0	0	0	0	0	0
gi|119568109	7432	VIP	P01282	vasoactive intestinal peptide, isoform CRA_a [Homo sapiens]	APSALR	18.29	0.218188	613.946	17.7394	17.7823	17.8007	17.7741	17.0203	17.7752	17.4748	17.4234	17.8421	17.7899	0	17.816	17.7585	17.8386	17.3284	17.6419	0	0	0	0	18.3067	17.9877	0	18.1472	17.8078	17.8366	0	17.8222	0	0	0	0	0	17.7023	0	17.7023	0	17.8193	0	17.8193	0
gi|119568188		hCG_1820803		hCG1820803, isoform CRA_a [Homo sapiens]	MKSGSK	5.72	0	652.19	13.0007	13.0254	13.152	13.0594	12.9145	13.0927	14.979	13.6621	0	0	0	0	0	0	0	0	0	0	0	0	0	0	0	0	0	0	0	0	0	0	0	0	0	0	0	0	0	0	0	0	13.405
gi|119568249		hCG_2030202		hCG2030202, partial [Homo sapiens]	APVALSN	4.26	0	671.362	10.2724	10.355	0	10.3137	0	0	0	0	0	0	0	0	0	0	0	0	0	0	0	0	0	0	0	0	0	0	0	0	0	0	0	0	0	0	11.1456	11.1456	0	0	0	0	0
gi|119568468		hCG_1642478		hCG1642478 [Homo sapiens]	QMNGPVASASR	10.31	0.0026722	1117.68	16.2838	16.3461	16.3872	16.339	16.3271	16.2013	16.1803	16.2362	16.2937	0	14.358	15.3258	16.2801	16.2816	16.2586	16.2734	0	0	0	0	0	0	0	0	0	0	0	0	0	0	0	0	0	0	0	0	0	0	0	0	16.2745
gi|119568923		hCG_1792199		hCG1792199, isoform CRA_a, partial [Homo sapiens]	VQEAAVEPMQVDK	20.59	0.1769	1460.17	8.93503	0	0	8.93503	0	0	0	0	0	0	0	0	0	0	0	0	0	0	0	0	0	11.0659	0	11.0659	0	10.0981	9.95105	10.0245	0	0	0	0	0	0	0	0	0	0	0	0	0
gi|119569169		hCG_1778862		hCG1778862, isoform CRA_a [Homo sapiens]	SHASGVKTSPDPR	6.76	0.352955	1337.07	8.32327	7.2208	0	7.77204	0	0	0	0	0	0	0	0	0	0	0	0	0	11.6593	0	11.6593	0	0	0	0	0	0	0	0	0	0	0	0	0	0	12.7765	12.7765	8.54303	0	0	8.54303	0
gi|119569170		hCG_1778862		hCG1778862, isoform CRA_b, partial [Homo sapiens]	STRSEK	1.74	0.00490736	707.839	16.454	16.486	16.4674	16.4691	16.452	0	16.4515	16.4518	16.4863	16.3019	17.2037	16.664	16.401	16.4474	15.549	16.1325	15.9371	16.3251	16.3003	16.1875	17.0264	17.0079	16.244	16.7594	16.3869	16.5399	16.2938	16.4069	0	0	0	0	0	0	0	0	0	0	0	0	16.3233
gi|119569199	57579	FAM135A		KIAA1411, isoform CRA_a [Homo sapiens]	LELGMLKVAR	11.4	0.628747	1129.01	8.40573	0	0	8.40573	0	0	0	0	0	0	0	0	0	0	0	0	0	0	0	0	0	0	0	0	0	0	0	0	13.1834	0	0	13.1834	0	0	0	0	0	0	0	0	0
gi|119569233	389320	TEX43		FLJ27505 protein, partial [Homo sapiens]	SGMASGK	8.64	0.0125665	636.829	13.9171	13.8852	13.9303	13.9108	14.0228	13.6654	13.9994	13.8959	13.8972	13.7464	12.7892	13.4776	14.0199	13.6612	13.9292	13.8701	13.8984	13.8245	13.8466	13.8565	0	13.5939	0	13.5939	0	0	0	0	0	13.4533	0	13.4533	13.8392	0	0	13.8392	13.3082	13.426	0	13.3671	13.53
gi|119569391		hCG_2031476		hCG2031476, isoform CRA_e [Homo sapiens]	ELNLDSSNFPGR	8.73	0.334251	1348.18	0	9.67411	9.28094	9.47752	9.42337	9.61646	9.84645	9.62876	0	0	0	0	0	0	0	0	0	0	0	0	0	0	0	0	0	13.6063	0	13.6063	0	15.6768	15.5655	15.6212	0	0	0	0	0	0	0	0	8.86782
gi|119569448	1946	EFNA5	P52803	ephrin-A5, isoform CRA_a [Homo sapiens]	RSCLKLK	16.07	0	904.528	8.75294	0	0	8.75294	0	0	0	0	0	0	0	0	0	0	0	0	0	0	0	0	0	0	0	0	0	0	0	0	0	0	0	0	0	0	0	0	0	0	0	0	0
gi|119569510		hCG_2040421		hCG2040421, partial [Homo sapiens]	LGGVSMK	6.86	0.0128315	708.845	16.4233	16.4079	16.5326	16.4546	16.4356	0	16.5006	16.4681	16.5017	0	17.2584	16.88	0	16.5295	15.7767	16.1531	15.9343	0	16.4081	16.1712	17.1236	17.1388	16.3098	16.8574	16.5139	16.4667	16.4111	16.4639	0	0	0	0	0	16.3658	16.2764	16.3211	0	0	0	0	16.3179
gi|119569838		hCG_2041295		hCG2041295 [Homo sapiens]	IGKGR	4.81	0	530.786	10.8843	0	0	10.8843	0	0	0	0	0	0	0	0	0	0	0	0	0	0	0	0	0	9.27753	0	9.27753	0	10.3223	10.8267	10.5745	0	0	0	0	0	0	0	0	0	0	0	0	0
gi|119569948	10285	SMNDC1		survival motor neuron domain containing 1, isoform CRA_b [Homo sapiens]	LPSVSR	6.91	0	657.837	14.5662	0	0	14.5662	0	14.3206	0	14.3206	14.1956	0	0	14.1956	0	14.3161	0	14.3161	0	0	0	0	0	0	0	0	0	0	0	0	0	0	0	0	0	0	0	0	0	0	0	0	14.3613
gi|119570741		hCG_2038626		hCG2038626, partial [Homo sapiens]	QTAHGR	8.57	0	668.836	14.8915	14.9228	0	14.9071	0	0	0	0	0	0	0	0	0	0	0	0	0	0	0	0	0	0	0	0	0	0	0	0	0	0	0	0	0	0	0	0	14.1303	0	0	14.1303	0
gi|119570906	51108	METTL9		DORA reverse strand protein 1, isoform CRA_e [Homo sapiens]	NFGNQRTELGR	8.56	0.50433	1291.32	7.54283	5.85485	5.57244	6.32337	5.28091	6.21049	6.2531	5.91483	0	0	0	0	0	0	0	0	0	0	0	0	14.0475	14.5291	0	14.2883	0	0	0	0	0	0	0	0	0	0	0	0	0	0	0	0	0
gi|119571138		hCG_19844		hCG19844, isoform CRA_b [Homo sapiens]	VSTSPNAK	3.7	0.160225	802.916	16.4723	16.6115	16.6356	16.5732	16.5913	16.5	0	16.5456	16.6201	16.5746	16.3261	16.5069	16.5614	0	16.1076	16.3345	16.2412	16.5624	16.5463	16.45	16.5853	16.5141	16.441	16.5135	16.5934	16.5688	14.8791	16.0138	0	0	16.3786	16.3786	16.4756	16.4487	16.5092	16.4778	0	16.5345	16.5891	16.5618	16.557
gi|119571178		hCG_1640096		hCG1640096, isoform CRA_c, partial [Homo sapiens]	GAHSSK	3.46	0.221982	587.02	9.50527	8.62482	8.64006	8.92338	14.0694	13.894	9.12197	12.3618	13.7643	0	0	13.7643	13.942	0	0	13.942	0	0	0	0	0	0	0	0	13.8498	0	0	13.8498	0	0	13.8684	13.8684	0	0	0	0	0	0	0	0	14.2012
gi|119571632		hCG_2040319		hCG2040319, partial [Homo sapiens]	KARAAR	18.65	0.00915999	669.332	15.2671	15.3845	15.0376	15.2297	16.0004	14.9453	14.0129	14.9862	14.0435	13.9662	14.2237	14.0778	13.3991	13.2335	13.3613	13.3313	13.8028	14.0214	13.977	13.9337	0	0	0	0	0	0	0	0	0	16.4602	0	16.4602	0	16.0809	0	16.0809	15.9866	0	15.9497	15.9682	13.7141
gi|119571712		hCG_2038841		hCG2038841, partial [Homo sapiens]	SGDATSKR	7.5	0.025133	820.836	0	15.0131	15.0209	15.017	14.8537	15.0047	14.9665	14.9416	14.9325	14.8723	0	14.9024	14.2945	14.7742	14.8429	14.6372	14.7686	14.6166	14.4159	14.6003	0	0	0	0	0	0	0	0	0	0	0	0	14.1785	0	0	14.1785	0	0	0	0	15.0799
gi|119571812	388407	C17orf82	Q86X59	hypothetical gene supported by BC046200 [Homo sapiens]	MGRPLEGQPLR	10.82	0	1270.7	15.8084	0	0	15.8084	0	0	0	0	0	0	0	0	0	0	0	0	0	0	0	0	15.752	16.0978	0	15.9249	0	15.5464	15.6035	15.575	0	0	0	0	0	0	0	0	0	0	0	0	0
gi|119571842	400728	FAM87B	A0A024QZ58	hCG1735895, isoform CRA_a [Homo sapiens]	QDLPRSR	10.71	0.906262	871.182	8.78583	0	0	8.78583	0	0	0	0	0	0	0	0	0	0	0	0	0	0	0	0	0	0	0	0	0	0	0	0	0	0	0	0	0	0	0	0	0	0	0	0	0
gi|119572063	1659	DHX8		DEAH (Asp-Glu-Ala-His) box polypeptide 8, isoform CRA_c [Homo sapiens]	LGRRVRDR	14.56	0.131164	1026.84	0	0	16.95	16.95	0	16.6746	16.739	16.7068	17.1378	16.7274	16.982	16.949	0	16.9311	17.0316	16.9813	16.4629	16.6248	16.4613	16.5164	16.9219	16.8588	16.6376	16.8061	0	16.4126	0	16.4126	16.5364	14.5289	0	15.5326	16.8585	0	16.9012	16.8798	16.9906	0	0	16.9906	16.9038
gi|119572071		hCG_1643466		hCG1643466, isoform CRA_b [Homo sapiens]	CQDATLKKYTKK	9.99	0.496283	1483.25	6.40395	0	0	6.40395	0	0	0	0	0	0	0	0	0	0	0	0	0	0	0	0	0	9.79973	0	9.79973	0	6.014	5.87654	5.94527	0	0	0	0	0	0	0	0	0	0	0	0	0
gi|119572078	10630	PDPN		podoplanin, isoform CRA_c [Homo sapiens]	KMSGR	6.63	0.00960027	595.15	21.0188	20.9866	21.0472	21.0175	21.012	21.0686	20.9852	21.0219	20.7251	20.7524	20.7927	20.7567	20.6463	20.5854	20.559	20.5969	16.1855	16.6304	16.5998	16.4719	20.3626	20.272	20.2093	20.2813	19.9071	19.7101	19.5222	19.7131	18.2325	18.0154	17.7416	17.9965	0	17.2231	0	17.2231	0	0	0	0	20.9561
gi|119572181	100130894	VAC14AS1	Q8N9D1	hCG1998535 [Homo sapiens]	ASGLSPGGGLGATSR	8.24	0.226346	1284.53	13.9462	13.7879	13.2507	13.6616	14.0817	13.4317	14.309	13.9408	14.2103	13.2274	12.8797	13.4391	13.4627	12.2466	12.5101	12.7398	13.8866	9.35817	10.4053	11.2167	14.3295	14.4278	11.292	13.3497	14.0814	14.1038	13.6357	13.9403	14.0534	14.2965	13.7541	14.0347	14.4674	0	0	14.4674	9.25517	14.0713	9.5882	10.9716	14.3986
gi|119572282	55503	TRPV6	Q9Y260	transient receptor potential cation channel, subfamily V, member 6, isoform CRA_a [Homo sapiens]	VSEGDRNGSGGGKWG	10.85	0.00255034	1462.7	0	15.5627	0	15.5627	0	0	0	0	0	0	0	0	0	0	0	0	0	0	0	0	0	0	0	0	0	0	0	0	0	0	0	0	15.5024	0	0	15.5024	0	0	0	0	0
gi|119572298				hCG2039511, partial [Homo sapiens]	GLAGG	3.3	0.255563	375.077	13.0531	12.9313	12.9457	12.9767	12.6038	0	0	12.6038	0	0	14.3571	14.3571	0	0	0	0	14.2421	0	0	14.2421	14.3648	0	0	14.3648	0	0	0	0	0	0	0	0	0	0	0	0	0	0	14.8162	14.8162	0
gi|119572723	55260	TMEM143		hypothetical protein FLJ10922, isoform CRA_d [Homo sapiens]	LGPAVPR	16.9	0.0897159	708.825	16.389	16.3991	16.3347	16.3743	16.4661	0	16.3946	16.4304	16.5179	16.468	17.1833	16.7231	16.4616	0	15.7736	16.1176	0	0	16.4115	16.4115	16.994	16.9599	16.2662	16.74	16.4485	16.4692	16.4455	16.4544	16.328	16.9999	16.2109	16.5129	16.4245	16.353	16.2963	16.3579	16.4234	16.4184	16.4293	16.4237	16.3443
gi|119572830	6625	SNRNP70		small nuclear ribonucleoprotein 70kDa polypeptide (RNP antigen), isoform CRA_a [Homo sapiens]	MEQALHR	15.02	2.3328e-13	899.757	15.5626	15.5989	15.5407	15.5674	15.5104	15.5206	15.4714	15.5008	15.3827	0	13.4249	14.4038	15.4093	15.3709	15.427	15.4024	0	0	0	0	0	0	0	0	0	0	0	0	0	0	0	0	0	0	0	0	0	0	0	0	15.4618
gi|119572968	22809	ATF5		activating transcription factor 5, isoform CRA_b [Homo sapiens]	HGIAS	2.67	0.0104503	482.883	16.517	16.5288	16.4455	16.4971	16.5872	16.6637	16.703	16.6513	16.5509	16.5679	16.2366	16.4518	16.3391	16.5009	16.5438	16.4613	16.581	16.5703	16.3717	16.5076	16.8161	16.7349	16.5297	16.6936	16.5473	16.4265	16.5161	16.4966	16.6315	16.2617	16.6718	16.5217	16.4724	16.6388	16.6039	16.5717	0	16.4212	16.5316	16.4764	16.6854
gi|119573121	844	CASQ1	P31415	calsequestrin 1 (fast-twitch, skeletal muscle) [Homo sapiens]	AVPGLR	9.04	0.244003	612.779	10.329	11.4665	13.6071	11.8009	9.94346	12.1197	11.7438	11.269	0	0	0	0	13.8165	0	13.7392	13.7779	13.671	13.6763	13.7547	13.7007	0	0	0	0	13.7643	13.6007	0	13.6825	0	0	0	0	0	13.7927	0	13.7927	0	0	0	0	13.8693
gi|119573211	391107	OR10K2	A0A126GV65	olfactory receptor, family 10, subfamily K, member 2 [Homo sapiens]	SALCK	6.61	0.0951034	578.89	15.2782	15.3233	15.2948	15.2988	15.1724	15.4482	15.1386	15.253	15.3184	15.4236	15.9383	15.5601	15.1896	15.0776	14.7174	14.9948	15.223	15.2317	15.1669	15.2072	15.4746	0	0	15.4746	0	0	15.0406	15.0406	0	0	0	0	15.0622	0	15.0857	15.0739	15.2572	0	15.0649	15.1611	15.1393
gi|119573438	55249	YY1AP1		YY1 associated protein 1, isoform CRA_b [Homo sapiens]	MNRAPDNIIKFYKK	6.66	2.38472e-13	1754.63	0	0	0	0	0	0	0	0	0	0	0	0	0	0	0	0	0	0	0	0	0	0	0	0	0	0	14.6143	14.6143	0	0	0	0	0	0	0	0	0	0	0	0	0
gi|119573492	4580	MTX1		metaxin 1, isoform CRA_c [Homo sapiens]	SSAASR	4.84	0.189946	578.984	9.21928	9.28317	15.2643	11.2556	14.1949	15.2224	9.65385	13.0237	9.36633	10.1783	8.44482	9.32982	8.92195	13.8465	8.71917	10.4959	13.6609	15.2205	14.7099	14.5305	15.1462	14.887	13.0844	14.3725	9.02482	15.0873	15.2608	13.1243	14.7165	14.8504	11.3609	13.6426	15.0319	10.0743	15.0517	13.386	13.637	15.1216	13.7452	14.1679	9.58878
gi|119573497	4582	MUC1		hCG1996357, isoform CRA_b [Homo sapiens]	SPYEKVRLGPTGQGK	9.48	0	1616.63	13.3107	0	0	13.3107	0	0	0	0	0	0	0	0	0	0	0	0	0	0	0	0	0	13.3138	0	13.3138	0	13.1811	13.0472	13.1141	0	0	0	0	0	0	0	0	0	0	0	0	0
gi|119573588		hCG_1997137		hCG1997137, isoform CRA_b [Homo sapiens]	MSRALDVLQMK	6.95	0.759915	1321.41	10.8706	8.41938	0	9.64498	0	0	0	0	0	0	0	0	0	0	0	0	0	0	0	0	0	13.7651	0	13.7651	0	0	0	0	16.3794	0	16.068	16.2237	0	0	0	0	0	0	7.31654	7.31654	0
gi|119573658		hCG_1996527		hCG1996527, isoform CRA_b, partial [Homo sapiens]	GPGRP	1.63	0.0104724	482.884	17.9653	17.9579	17.9538	17.959	17.8749	17.7985	17.8409	17.8381	17.7494	17.7584	15.7641	17.0906	17.7379	17.7721	0	17.755	17.74	17.6785	17.6626	17.6937	17.5724	17.4949	17.6434	17.5702	17.6859	17.6529	17.6704	17.6698	17.3779	17.2921	17.3439	17.338	17.6312	17.5999	17.62	17.617	17.7359	17.6763	17.7169	17.7097	17.8144
gi|119573672		SNAPAP		SNAP-associated protein, isoform CRA_a, partial [Homo sapiens]	LPHAKK	7.73	0.00222136	692.849	14.7631	0	0	14.7631	14.8692	0	0	14.8692	0	0	0	0	0	0	0	0	0	0	0	0	0	15.257	0	15.257	0	0	0	0	0	0	0	0	0	0	0	0	0	0	0	0	0
gi|119573964	81611	ANP32E		acidic (leucine-rich) nuclear phosphoprotein 32 family, member E, isoform CRA_e [Homo sapiens]	KMTRSF	8.48	0.576303	783.588	13.0272	12.425	12.9718	12.808	0	0	0	0	0	0	8.58898	8.58898	0	0	13.3259	13.3259	0	0	0	0	0	0	0	0	0	0	0	0	0	0	0	0	0	0	0	0	0	0	15.1342	15.1342	0
gi|119574517		hCG_1997583		hCG1997583, partial [Homo sapiens]	NTATML	6.64	0.226479	665.913	12.5956	13.3875	12.8244	12.9359	11.0904	13.228	13.1566	12.4917	13.4685	11.0572	12.2325	12.2527	13.5144	13.5214	12.4362	13.1573	12.6611	13.3847	13.1435	13.0631	15.0427	15.051	14.9366	15.0101	13.4453	11.6147	13.3641	12.808	13.9543	14.1304	14.3617	14.1488	13.0667	12.8184	12.8511	12.9121	13.4121	13.4185	13.328	13.3862	11.163
gi|119574559	7019	TFAM		transcription factor A, mitochondrial, isoform CRA_d [Homo sapiens]	AQNPDAK	16.02	0.0378601	742.853	14.8329	14.9702	14.8588	14.8873	14.3528	14.7956	14.7818	14.6434	14.6721	14.6231	15.0035	14.7662	14.4396	14.6017	14.5326	14.5246	13.7468	14.4819	14.4278	14.2188	14.5727	14.4885	14.4479	14.503	14.5179	14.4623	14.2803	14.4202	15.0529	15.2369	14.1233	14.8043	14.0396	14.3742	14.3719	14.2619	14.545	14.1753	14.5302	14.4169	14.7809
gi|119574565		hCG_2024326		hCG2024326, isoform CRA_e [Homo sapiens]	VAYMHPIAMAR	15.94	0.00222988	1260.68	13.3485	0	0	13.3485	0	0	0	0	0	0	0	0	0	0	0	0	0	0	0	0	0	0	0	0	0	0	0	0	0	0	0	0	0	0	0	0	0	0	0	0	0
gi|119574807	728978	UNC5BAS1		hCG1818231 [Homo sapiens]	RIADPK	13.59	0.393342	700.533	14.2948	14.6009	14.5935	14.4964	9.19957	14.1527	9.97324	11.1085	14.2392	14.2029	5.72471	11.3889	14.1765	14.3705	14.2748	14.2739	14.1183	14.2093	14.2494	14.1923	12.345	10.7732	14.0625	12.3936	10.4072	9.6046	14.0295	11.3471	0	0	0	0	0	0	0	0	0	14.1594	0	14.1594	14.3413
gi|119575149		hCG_1817096		hCG1817096, isoform CRA_b, partial [Homo sapiens]	SLGGT	1.51	0.18246	434.931	12.5219	12.9535	11.752	12.4091	12.6667	12.3742	12.7462	12.5957	12.9891	13.0354	0	13.0122	0	12.7944	0	12.7944	13.006	0	0	13.006	13.1072	0	0	13.1072	0	13.0116	0	13.0116	0	0	0	0	0	0	0	0	13.0281	0	12.7671	12.8976	12.1863
gi|119575313	54505	DHX29		DEAH (Asp-Glu-Ala-His) box polypeptide 29, isoform CRA_d [Homo sapiens]	GMISGR	2.25	0.304154	636.47	5.49374	14.5272	7.18988	9.07029	7.70098	0	0	7.70098	0	0	0	0	14.3965	0	0	14.3965	13.8762	0	14.4804	14.1783	0	0	0	0	5.47619	6.18306	5.52477	5.728	0	0	0	0	0	0	0	0	0	0	11.1859	11.1859	0
gi|119575434		hCG_1744899		hCG1744899, partial [Homo sapiens]	GCVGPAQAPRAVGWPR	18.3	0	1677.88	14.9639	14.8676	0	14.9157	0	0	0	0	0	0	0	0	0	0	0	0	0	0	0	0	0	0	0	0	0	0	0	0	0	0	0	0	0	0	0	0	0	0	0	0	0
gi|119575453	27102	EIF2AK1	A0A024QZU1	eukaryotic translation initiation factor 2-alpha kinase 1, isoform CRA_a [Homo sapiens]	DGGVG	14.23	0.0543732	405.191	0	15.3663	15.2246	15.2955	15.7754	15.7265	15.7651	15.7556	15.8992	15.8895	0	15.8943	0	0	0	0	0	15.1638	0	15.1638	15.8311	16.1114	16.1205	16.021	0	0	0	0	13.5972	0	0	13.5972	0	15.5861	0	15.5861	0	0	0	0	15.3386
gi|119576499		hCG_1817226		hCG1817226 [Homo sapiens]	KESTQPKSAK	14.82	0.360906	1102.95	11.2269	0	0	11.2269	0	0	0	0	0	0	0	0	0	0	0	0	0	0	0	0	0	13.4835	0	13.4835	0	11.907	12.3147	12.1109	0	0	0	0	0	0	0	0	0	0	0	0	0
gi|119576855		hCG_2041049		hCG2041049, partial [Homo sapiens]	GIHVGR	1.77	0.153516	638.853	12.2243	12.0928	12.3595	12.2255	17.0965	11.8125	11.8356	13.5815	11.4244	11.4154	11.5532	11.4643	11.9615	11.7996	11.8618	11.8743	11.58	11.2601	11.1006	11.3136	11.0834	10.6287	0	10.856	0	0	0	0	0	0	0	0	0	0	0	0	0	0	0	0	12.2699
gi|119576913		hCG_2038526		hCG2038526, partial [Homo sapiens]	PKSWGAPWTNGLFYKPGR	13.73	0.041392	2062.61	0	0	0	0	0	0	0	0	0	0	0	0	0	0	0	0	0	13.9866	13.835	13.9108	0	0	13.6643	13.6643	0	0	0	0	0	0	0	0	0	0	0	0	0	0	0	0	0
gi|119577067	5738	PTGFRN	A0A024R0J4	prostaglandin F2 receptor negative regulator, isoform CRA_a [Homo sapiens]	YGERSK	5.04	0.0910174	738.753	12.6794	0	0	12.6794	0	0	12.8055	12.8055	0	0	0	0	0	0	0	0	12.8315	10.2957	12.4947	11.874	11.6514	11.973	0	11.8122	0	12.3679	12.5555	12.4617	12.925	12.3769	0	12.6509	0	0	0	0	0	0	0	0	0
gi|119577185	57828	CATSPERG	O75294	chromosome 19 open reading frame 15, isoform CRA_e, partial [Homo sapiens]	NLAGMNINGFLK	5.91	0.553187	1293.54	0	0	0	0	0	0	13.294	13.294	0	0	0	0	0	0	0	0	0	0	0	0	0	0	0	0	0	0	0	0	0	0	0	0	0	0	0	0	0	0	0	0	13.1753
gi|119577274	282616	IFNL2		interleukin 28A (interferon, lambda 2) [Homo sapiens]	VPAVLR	10.75	0.133513	654.817	14.5678	14.6223	14.6397	14.6099	14.5655	14.5565	14.5591	14.5604	14.5898	14.659	14.5281	14.5923	14.2182	14.5769	14.1892	14.3281	14.1892	14.058	13.9927	14.08	0	14.8204	0	14.8204	14.5635	14.5728	14.6551	14.5971	0	14.5712	0	14.5712	0	0	14.8221	14.8221	14.3546	14.3784	14.5379	14.4236	14.5348
gi|119577914	29997	NOP53		glioma tumor suppressor candidate region gene 2, isoform CRA_d [Homo sapiens]	MVRGSQARARGR	10.32	0.4118	1359.44	12.8422	11.8776	11.8192	12.1797	12.6253	12.4209	11.6067	12.2176	0	0	0	0	0	0	0	0	0	0	0	0	0	0	0	0	0	0	0	0	14.5521	0	0	14.5521	0	0	0	0	0	0	0	0	12.6089
gi|119578071		hCG_2006901		hCG2006901, isoform CRA_d [Homo sapiens]	GNLLLIV	15.85	0.27403	740.679	15.8044	15.7913	15.6608	15.7522	15.5799	15.4796	15.6215	15.5603	15.2967	15.5318	11.7444	14.191	15.4371	15.3138	15.5075	15.4194	15.3826	15.414	15.381	15.3925	15.3424	9.51742	15.4847	13.4482	15.2755	15.3457	15.3941	15.3384	0	0	0	0	15.3268	15.1468	15.3863	15.2866	15.3233	15.4357	15.3609	15.3733	15.4425
gi|119578112		hCG_1993129		hCG1993129 [Homo sapiens]	TPISSAPPSSAPLTSPLSNRSPFQK	7.83	0.00425498	2567.18	12.5239	12.35	12.5357	12.4699	12.4257	12.6885	12.7685	12.6276	0	0	0	0	0	0	0	0	0	10.0756	0	10.0756	0	0	0	0	0	0	0	0	0	0	0	0	0	0	0	0	0	0	0	0	12.0995
gi|119578201		hCG_2036996	A0A024R0V7	hCG2036996, isoform CRA_a [Homo sapiens]	VKSAIP	13.4	0.104101	613.873	17.1024	17.2383	17.1894	17.1767	17.2684	17.0739	17.2806	17.2076	17.2561	17.0616	16.9522	17.0899	17.1616	17.184	17.2251	17.1903	17.3337	17.2484	17.2771	17.2864	17.3309	17.463	17.0964	17.2968	17.0248	16.625	17.1407	16.9302	17.1595	17.0418	17.0578	17.0864	17.1068	17.1636	17.0509	17.1071	16.9875	16.9812	17.1123	17.027	17.0906
gi|119578217		hCG_1775001		hCG1775001, isoform CRA_b, partial [Homo sapiens]	MSGNVR	16.35	0.450335	662.987	0	0	0	0	0	0	0	0	0	0	0	0	0	15.076	0	15.076	14.8037	0	0	14.8037	0	0	14.7924	14.7924	0	0	0	0	0	0	0	0	0	14.8983	0	14.8983	0	0	0	0	0
gi|119578291		hCG_2040663		hCG2040663, partial [Homo sapiens]	IPAATR	6.96	0.141625	627.722	10.5372	15.109	15.2122	13.6195	15.1274	10.1196	9.23268	11.4932	15.1743	10.2795	10.1809	11.8782	10.1913	14.8614	9.52583	11.5262	10.91	5.662	5.71292	7.42832	10.3784	10.0116	14.8122	11.7341	11.0781	9.6677	10.6328	10.4595	11.607	10.3445	11.154	11.0352	14.9938	0	0	14.9938	6.72858	10.043	5.6004	7.45734	9.669
gi|119578389	121273	C12orf54		chromosome 12 open reading frame 54, isoform CRA_b [Homo sapiens]	DIQKESTTDLSVQAAKARR	14.82	0.000904634	2115.97	9.18974	9.2642	9.57858	9.34417	9.96758	10.0586	11.05	10.3587	9.59383	10.2198	9.92877	9.91412	9.05621	8.98726	8.53314	8.85887	9.91077	9.42082	10.0696	9.80039	0	0	0	0	11.5856	11.8321	11.6498	11.6892	12.4399	12.1044	12.4646	12.3363	15.9754	0	0	15.9754	0	9.52819	9.62225	9.57522	9.75606
gi|119578589	57228	SMAGP	O95332	small trans-membrane and glycosylated protein, isoform CRA_a [Homo sapiens]	RNISSNDSQAPR	10.74	0.212299	1344.57	0	13.7391	0	13.7391	13.7185	13.8951	13.5871	13.7336	13.7424	13.6967	13.5657	13.6683	13.3744	13.6487	13.1043	13.3758	13.1603	10.1109	10.9202	11.3971	0	0	14.3367	14.3367	0	0	13.7536	13.7536	0	15.6946	0	15.6946	0	0	0	0	0	0	0	0	13.7585
gi|119579118		hCG_2041748		hCG2041748, partial [Homo sapiens]	SAAGK	3.1	0.0151104	432.913	0	0	0	0	14.5806	14.6003	0	14.5904	13.792	14.3575	0	14.0747	14.501	0	14.4793	14.4901	13.7925	13.6645	13.6839	13.7136	13.9392	13.9078	13.8911	13.9127	14.212	0	14.4873	14.3496	0	14.0282	0	14.0282	0	0	0	0	14.1965	0	13.8238	14.0101	0
gi|119579121		hCG_27283		hCG27283 [Homo sapiens]	CTNCARCMPKDK	6.08	0.0039655	1556.68	0	15.0818	15.0324	15.0571	15.0636	14.9682	15.0143	15.0154	0	0	0	0	0	0	0	0	0	0	0	0	0	0	0	0	0	0	0	0	0	0	0	0	0	0	0	0	0	0	0	0	0
gi|119579185	50808	AK3	Q9UIJ7	adenylate kinase 3, isoform CRA_b [Homo sapiens]	LALHELK	13.37	1.17415e-13	822.812	15.2914	15.744	15.7628	15.5994	15.5707	15.6873	15.2646	15.5075	0	0	0	0	0	0	15.7648	15.7648	0	0	0	0	0	0	0	0	0	0	0	0	0	0	0	0	0	0	0	0	0	0	0	0	15.7249
gi|119579338	91283	MSANTD3		chromosome 9 open reading frame 30, isoform CRA_b [Homo sapiens]	VFGPSR	8.81	0.132508	664.159	16.1873	16.3423	16.3258	16.2851	0	16.6035	16.6205	16.612	16.4443	16.4071	16.5761	16.4758	16.1642	16.2475	16.327	16.2463	16.7584	16.5355	16.486	16.5933	16.8439	16.7722	16.9158	16.844	16.4409	16.4742	16.4339	16.4497	0	16.0487	16.1933	16.121	16.722	16.7436	16.6739	16.7132	16.1454	16.0995	16.0556	16.1002	15.971
gi|119579498	64420	SUSD1		sushi domain containing 1, isoform CRA_b [Homo sapiens]	RSRKVGSEHMYQR	10.37	0	1649.62	13.1212	0	0	13.1212	0	0	0	0	0	0	0	0	0	0	0	0	0	0	0	0	0	0	0	0	0	0	0	0	0	0	0	0	0	0	0	0	0	0	0	0	0
gi|119579750	280660	SSX9P		synovial sarcoma, X breakpoint 9, partial [Homo sapiens]	INKASGPK	28.45	0.184074	814.916	11.8307	11.8921	11.9643	11.8957	11.7078	14.0644	11.9691	12.5804	0	0	0	0	0	0	0	0	0	0	0	0	0	0	0	0	0	0	0	0	0	0	0	0	0	0	0	0	13.9048	0	0	13.9048	0
gi|119579837		hCG_1639857		hCG1639857, partial [Homo sapiens]	YMGGALQLLK	24.1	2.33604e-13	1110.63	15.5116	15.5564	0	15.534	0	0	0	0	0	15.3138	13.2148	14.2643	0	15.1279	0	15.1279	15.0757	15.0002	14.9778	15.0179	14.9961	15.0537	15.1264	15.0587	0	15.1985	0	15.1985	0	0	0	0	0	0	0	0	0	0	0	0	15.2807
gi|119579993		hCG_1812916		hCG1812916, isoform CRA_b [Homo sapiens]	MPEDSRVGGSASQGPGSARRLGENAGPAEAHTR	11.73	0.0256139	3321.56	0	0	0	0	0	0	11.5119	11.5119	0	0	0	0	0	0	0	0	0	0	0	0	0	0	0	0	0	0	0	0	0	0	0	0	0	0	0	0	0	0	0	0	11.6082
gi|119580402	9681	DEPDC5		DEP domain containing 5, isoform CRA_c [Homo sapiens]	LTSNR	5.93	0.144817	588.889	16.51	16.5749	16.5758	16.5536	16.5806	16.5179	16.6469	16.5818	16.6429	16.5511	16.3873	16.5271	16.4869	16.6078	16.5783	16.5577	16.7669	16.4113	16.6075	16.5952	16.7191	17.1073	15.5209	16.4491	16.3666	16.4377	16.4258	16.41	16.6303	16.4372	0	16.5337	16.739	0	0	16.739	16.5009	0	16.5159	16.5084	16.7046
gi|119580633		hCG_2014051		hCG2014051, isoform CRA_b [Homo sapiens]	MNRAGLPRISGPGTK	4.78	4.6341e-13	1568.64	16.7521	16.7662	0	16.7591	16.8201	16.6694	16.7464	16.7453	0	16.7085	16.477	16.5927	0	16.6511	16.5156	16.5833	16.6756	11.7195	0	14.1975	0	0	0	0	0	16.7423	0	16.7423	16.8208	16.38	16.6915	16.6307	0	0	0	0	11.3359	16.6673	11.6223	13.2085	16.7256
gi|119580881		hCG_2038071		hCG2038071, partial [Homo sapiens]	RPGGLSR	10.01	0.0194165	742.841	14.476	14.5119	14.6252	14.5377	14.4856	14.4125	14.3744	14.4242	14.3016	14.2846	15.0569	14.5477	14.2542	14.387	13.5169	14.0527	13.7039	14.2317	14.1475	14.0277	14.7828	14.9648	14.0699	14.6058	14.3075	14.349	14.2889	14.3151	14.8565	15.0635	14.4595	14.7932	14.2626	14.2244	14.1494	14.2121	14.2452	14.1983	14.3315	14.2583	14.2855
gi|119580930		hCG_31406		hCG31406, isoform CRA_b, partial [Homo sapiens]	RGRTIYSLHKVSTAR	8.25	1.2245	1743.36	14.4072	14.3866	0	14.3969	0	0	0	0	0	0	0	0	0	0	0	0	0	0	0	0	0	0	0	0	0	0	0	0	0	0	0	0	0	0	0	0	0	0	0	0	0
gi|119581006		hCG_2007181		hCG2007181, partial [Homo sapiens]	DGCSARSGRLVVLRK	3.71	2.43073e-13	1673.77	14.8569	14.8299	0	14.8434	14.7641	0	14.841	14.8026	0	0	0	0	0	0	0	0	0	0	0	0	0	0	0	0	0	0	0	0	0	0	0	0	0	0	0	0	0	0	0	0	0
gi|119581525	27434	POLM		polymerase (DNA directed), mu, isoform CRA_b [Homo sapiens]	ASLLPK	0.87	0.139362	626.601	4.84497	3.36204	14.0488	7.41858	14.0424	0.738941	3.49952	6.09361	4.13392	5.8761	4.61134	4.87379	4.61608	3.60366	13.4163	7.21203	4.27138	5.32943	2.68304	4.09462	8.64778	9.49525	9.25973	9.13426	7.28547	6.9186	6.56491	6.92299	14.4462	6.51336	6.46326	9.14095	12.3235	0	0	12.3235	0.825229	4.70299	3.16362	2.89728	4.23727
gi|119581539		hCG_2040480		hCG2040480 [Homo sapiens]	LLAALDPR	12.32	0.00183501	868.527	7.66771	0	0	7.66771	0	0	0	0	0	0	0	0	0	0	0	0	0	0	0	0	0	0	0	0	0	0	0	0	0	0	0	0	0	0	0	0	0	0	0	0	0
gi|119581574	55658	RNF126		ring finger protein 126, isoform CRA_d, partial [Homo sapiens]	RATDSLLSASSMTASRSPR	13.4	0.290071	2011.32	0	0	0	0	0	0	11.3576	11.3576	0	0	0	0	0	0	0	0	0	0	0	0	14.689	15.0598	15.2425	14.9971	0	0	0	0	0	0	0	0	0	0	0	0	0	0	0	0	11.3418
gi|119581755		hCG_2041900		hCG2041900, partial [Homo sapiens]	AVPTEAR	16.7	0.0155849	741.819	15.0219	14.9426	14.9527	14.9724	14.9826	14.9014	14.8495	14.9112	14.6449	14.6982	0	14.6715	14.643	14.5935	14.576	14.6042	14.4792	14.5418	0	14.5105	14.5481	14.3798	14.5718	14.4999	0	14.6112	0	14.6112	14.1139	0	0	14.1139	0	0	0	0	14.5196	0	0	14.5196	14.8202
gi|119582363	5098	PCDHGC3		hCG1982215, isoform CRA_al [Homo sapiens]	SKLVPL	10.66	0	657.369	9.94218	0	0	9.94218	0	0	0	0	0	0	0	0	0	0	0	0	0	0	0	0	0	0	0	0	0	0	0	0	0	0	0	0	0	0	0	0	0	0	0	0	0
gi|119582442	642531	RPL36P11		hCG1782906 [Homo sapiens]	HAMELLEVSKDNWALK	3.01	7.09974e-13	1899.67	0	0	0	0	0	0	0	0	0	0	0	0	0	0	0	0	0	0	0	0	0	10.9297	0	10.9297	0	9.89026	0	9.89026	0	0	0	0	0	0	0	0	0	0	0	0	0
gi|119582819		hCG_2004312		hCG2004312, isoform CRA_b [Homo sapiens]	FSGAG	5.7	0.0200527	437.195	18.0347	17.9283	18.0761	18.013	19.1757	19.2237	19.1687	19.1894	18.6223	18.3829	18.1764	18.3938	18.408	18.4361	18.3685	18.4042	18.8145	18.5505	18.3038	18.5563	19.1051	19.045	19.2905	19.1469	19.2317	19.1364	19.0747	19.1476	17.2007	17.26	17.3409	17.2672	18.9694	18.8736	18.7697	18.8709	18.2499	18.2334	18.1224	18.2019	18.0871
gi|119582874		hCG_2045163		hCG2045163 [Homo sapiens]	NISEY	11.64	0.0536414	624.873	13.3137	13.4319	13.4253	13.3903	13.4533	13.5826	13.5658	13.5339	13.2473	13.3632	14.2889	13.6331	13.4225	0	12.7298	13.0762	12.9405	13.2741	13.2332	13.1493	14.2195	14.0328	13.279	13.8437	13.3618	13.3827	0	13.3723	0	15.5479	0	15.5479	0	13.2517	13.1909	13.2213	13.3134	13.2451	13.2958	13.2848	0
gi|119583303		hCG_1793638		hCG1793638, partial [Homo sapiens]	SAPGSK	0.3	0.0540043	545.253	0	0	0	0	0	0	0	0	0	0	0	0	0	0	0	0	0	0	0	0	0	0	0	0	0	0	0	0	0	0	0	0	0	0	0	0	0	0	0	0	0
gi|119583327		hCG_1790759		hCG1790759, isoform CRA_a [Homo sapiens]	LPREITPRNK	5.68	0.0102488	1223.62	16.2814	12.9034	15.4491	14.878	16.7218	0	15.3148	16.0183	0	0	0	0	0	0	0	0	0	10.9212	11.6267	11.2739	0	0	0	0	0	0	0	0	0	0	0	0	0	0	0	0	0	0	0	0	16.8449
gi|119583343		hCG_24487		hCG24487, isoform CRA_b [Homo sapiens]	VGGPKR	4.77	0.226574	613.792	17.2839	13.2184	17.3276	15.9433	0	0	0	0	17.3812	0	0	17.3812	0	17.4278	17.3272	17.3775	17.442	17.3523	17.4066	17.4003	17.5081	17.5405	17.2726	17.4404	17.4143	17.4115	17.4765	17.4341	17.385	16.9182	17.2308	17.178	0	17.2874	0	17.2874	17.4444	0	0	17.4444	0
gi|119583467		hCG_1979072	A0A024R2A3	hCG1979072, isoform CRA_b [Homo sapiens]	TGGVGGAKEEPKR	11.94	0.0389901	1284.69	0	0	0	0	0	0	0	0	0	0	0	0	0	0	0	0	0	0	0	0	0	14.379	0	14.379	14.474	0	0	14.474	0	0	0	0	0	14.8554	0	14.8554	0	0	0	0	0
gi|119583474	23327	NEDD4L		neural precursor cell expressed, developmentally down-regulated 4-like, isoform CRA_f, partial [Homo sapiens]	MKEQVGATLR	8.52	0.00251001	1149.67	0	0	0	0	0	0	0	0	0	0	0	0	0	0	0	0	0	0	0	0	0	0	0	0	0	0	0	0	0	0	0	0	0	0	0	0	0	0	0	0	0
gi|119583515		hCG_1978793		hCG1978793, isoform CRA_c [Homo sapiens]	LSVTMTPGIQAK	8.45	0.563755	1248.13	10.2874	0	0	10.2874	0	0	0	0	0	0	0	0	0	0	0	0	0	0	0	0	0	10.7768	0	10.7768	0	10.3001	10.5283	10.4142	0	0	0	0	0	0	0	0	0	0	0	0	0
gi|119583891	23303	KIF13B		kinesin family member 13B, isoform CRA_b, partial [Homo sapiens]	MVWSATEDPTR	16.77	0.957693	1310.65	13.3337	13.5169	13.4134	13.4213	14.1245	0	0	14.1245	0	0	0	0	0	0	0	0	0	14.0047	0	14.0047	0	0	0	0	0	0	0	0	0	0	0	0	0	0	0	0	0	0	0	0	0
gi|119584007		hCG_1993756		hCG1993756, partial [Homo sapiens]	WMSSSRWSESSCT	8.55	0.229052	1589.95	7.39135	0	0	7.39135	0	0	0	0	0	0	0	0	0	0	0	0	0	0	0	0	9.99657	0	0	9.99657	0	0	0	0	0	0	0	0	0	0	0	0	0	0	0	0	0
gi|119584160	11178	LZTS1		leucine zipper, putative tumor suppressor 1, isoform CRA_d [Homo sapiens]	EKHERLVWKEEK	10.56	0.834253	1610.09	10.1697	0	0	10.1697	0	0	0	0	0	0	0	0	0	0	0	0	0	13.8516	13.9888	13.9202	14.1354	14.1125	13.9119	14.0533	0	0	0	0	0	0	0	0	15.1786	0	16.6943	15.9365	13.9376	0	13.9053	13.9214	0
gi|119584180		hCG_2041051		hCG2041051, partial [Homo sapiens]	FQQPKLDDGLK	14.93	0.297298	1287.91	10.2992	0	0	10.2992	0	0	0	0	0	0	0	0	0	0	0	0	0	0	0	0	0	0	0	0	0	0	0	0	0	0	0	0	0	0	10.6861	10.6861	15.1378	0	0	15.1378	0
gi|119584328		hCG_1996741		hCG1996741, partial [Homo sapiens]	GPGLPPTQ	5.09	0.0156025	766.882	15.0752	14.9455	14.8896	14.9701	14.7531	14.8991	14.928	14.8601	14.7345	0	15.4285	15.0815	14.7456	14.8999	14.2499	14.6318	14.3756	14.8589	14.8015	14.6787	15.4355	15.4924	14.8431	15.257	14.7527	14.7785	14.7117	14.7476	0	0	0	0	0	0	0	0	15.0627	0	0	15.0627	0
gi|119584409		hCG_1995701		hCG1995701, isoform CRA_h, partial [Homo sapiens]	GLGDMK	10.1	0.056553	636.912	13.746	13.8562	0	13.8011	13.7605	13.7406	13.8865	13.7959	0	0	0	0	0	13.7836	13.6574	13.7205	0	13.3171	0	13.3171	0	0	0	0	0	14.0719	0	14.0719	0	13.6757	14.0817	13.8787	15.8789	0	0	15.8789	0	0	0	0	13.9461
gi|119584943	9941	EXOG	A0A024R2T8	endonuclease G-like 1, isoform CRA_b [Homo sapiens]	DDGGSDQR	12.08	0.00581221	848.794	0	0	0	0	0	0	0	0	0	0	0	0	0	0	15.6168	15.6168	0	0	0	0	0	0	0	0	0	0	0	0	0	0	0	0	0	0	0	0	0	0	0	0	0
gi|119585235	6599	SMARCC1		SWI/SNF related, matrix associated, actin dependent regulator of chromatin, subfamily c, member 1, isoform CRA_a [Homo sapiens]	LAFMGMNLK	15.07	0	1040.24	11.443	11.2322	11.4409	11.372	11.2583	0	0	11.2583	0	0	0	0	0	0	0	0	0	0	0	0	0	0	0	0	0	0	0	0	0	0	0	0	0	0	0	0	0	0	0	0	0
gi|119585403	4485	MST1		macrophage stimulating 1 (hepatocyte growth factor-like), isoform CRA_a [Homo sapiens]	AAASNPAGRPRVSGAMARNTAAR	16.35	0.00971332	2268.11	0	0	0	0	0	0	0	0	11.3096	11.7897	0	11.5496	11.4656	11.3301	10.2156	11.0038	10.1573	10.6222	10.489	10.4228	12.7064	12.7898	12.2683	12.5882	11.733	11.4282	11.7776	11.6463	17.0835	16.9983	17.0212	17.0343	12.1383	0	0	12.1383	0	0	0	0	0
gi|119585954	123606	NIPA1		non imprinted in Prader-Willi/Angelman syndrome 1, isoform CRA_b, partial [Homo sapiens]	ALCLC	4.27	0.0170174	636.833	13.4512	13.4861	13.4689	13.4687	13.5179	0	0	13.5179	0	13.3374	0	13.3374	0	0	0	0	0	0	13.2094	13.2094	0	0	13.0913	13.0913	13.167	0	0	13.167	0	13.2418	0	13.2418	13.3987	0	0	13.3987	13.164	0	0	13.164	13.4066
gi|119586175		hCG_1791801		hCG1791801, isoform CRA_b, partial [Homo sapiens]	VLMIVLADALK	4.48	0.0291164	1184.67	13.3783	14.0768	13.533	13.6627	13.6605	13.8569	0	13.7587	13.9413	13.9493	13.1908	13.6938	13.8761	13.707	12.4719	13.3517	0	13.8288	13.8029	13.8159	0	0	0	0	0	13.4347	13.9011	13.6679	0	0	0	0	0	0	0	0	13.4982	13.7172	13.8272	13.6809	14.1029
gi|119586330		hCG_1774547		hCG1774547, isoform CRA_b [Homo sapiens]	GVVMSK	7.13	0.021271	636.85	13.9024	13.9142	13.7389	13.8518	13.4831	0	0	13.4831	0	0	0	0	13.0008	0	13.2351	13.118	13.5159	0	0	13.5159	13.3366	0	0	13.3366	0	0	0	0	0	0	0	0	0	14.5648	14.3852	14.475	13.2171	0	0	13.2171	0
gi|119587610	4684	NCAM1		neural cell adhesion molecule 1, isoform CRA_f [Homo sapiens]	GTQCT	3.23	0	566.852	14.7537	0	14.6939	14.7238	0	0	0	0	0	0	0	0	0	0	0	0	0	0	0	0	0	0	0	0	0	14.3501	0	14.3501	0	0	0	0	0	0	0	0	0	0	0	0	0
gi|119587908		hCG_2032677		hCG2032677, partial [Homo sapiens]	KPGKRMER	7.05	0.211758	1015.37	8.10572	0	0	8.10572	0	0	0	0	0	0	0	0	0	0	0	0	0	0	0	0	0	8.13297	0	8.13297	0	7.9918	7.91083	7.95131	0	0	0	0	0	0	0	0	0	0	0	0	0
gi|119588075	338667	VSIG10L2		hCG2032690 [Homo sapiens]	SKGTNR	14.03	0.0131415	662.855	0	13.3605	13.616	13.4883	13.7753	13.4216	13.5332	13.5767	0	0	0	0	0	0	0	0	0	0	13.1236	13.1236	0	0	0	0	13.4093	13.2811	0	13.3452	0	0	0	0	0	0	13.4405	13.4405	0	13.6893	13.8682	13.7787	13.4752
gi|119588192		hCG_1820421		hCG1820421 [Homo sapiens]	MGSVRDGR	3.05	1	894.294	0	0	0	0	0	0	0	0	0	0	0	0	0	0	0	0	0	0	0	0	0	0	0	0	0	0	0	0	0	0	0	0	0	0	0	0	0	0	0	0	0
gi|119588193		hCG_1643410		hCG1643410 [Homo sapiens]	FVVFMLQQGIAR	7.4	0	1425.7	13.7735	0	0	13.7735	0	0	0	0	0	0	0	0	0	0	0	0	0	0	0	0	0	0	0	0	0	0	0	0	0	0	0	0	0	14.7054	14.5964	14.6509	0	0	0	0	0
gi|119588210		hCG_2032754		hCG2032754 [Homo sapiens]	GTCPLARLASEMGR	8.31	0.53419	1517.14	0	0	0	0	0	0	0	0	0	0	0	0	0	0	0	0	0	0	0	0	0	0	0	0	0	0	0	0	0	0	0	0	0	0	0	0	0	0	0	0	0
gi|119588250		hCG_2032850		hCG2032850 [Homo sapiens]	LSFVNRGGGLR	18.08	0.210362	1177.04	10.5596	0	0	10.5596	0	0	0	0	0	0	0	0	0	0	0	0	0	0	0	0	0	11.7348	0	11.7348	0	10.7888	10.7861	10.7875	0	0	0	0	0	0	0	0	0	0	0	0	0
gi|119588678		hCG_2042666		hCG2042666, partial [Homo sapiens]	LDPSYV	6.25	0.0397688	693.87	14.7263	14.6229	14.6623	14.6705	14.8839	14.891	14.886	14.887	14.6647	14.8267	14.4826	14.658	14.9297	14.7798	15.004	14.9045	15.1042	14.8546	14.6636	14.8741	14.9058	15.4002	0	15.153	14.7571	14.9594	14.8824	14.8663	15.1226	15.1364	0	15.1295	14.8904	0	0	14.8904	14.7118	14.3841	14.3688	14.4883	14.8294
gi|119588834		hCG_2040821		hCG2040821, partial [Homo sapiens]	TKAGPR	5.95	0.140478	627.823	15.5233	15.5802	15.5258	15.5431	15.4581	15.6266	15.5122	15.5323	0	15.3869	0	15.3869	0	0	14.535	14.535	0	0	0	0	0	0	0	0	15.1162	0	0	15.1162	0	0	0	0	14.8476	0	0	14.8476	0	15.0879	0	15.0879	15.5534
gi|119588852		hCG_2041276		hCG2041276, partial [Homo sapiens]	SSPQAA	13.48	0.18275	560.919	17.1689	17.3465	16.7627	17.0927	17.2208	0	17.2922	17.2565	17.3681	17.2837	17.1957	17.2825	17.2751	17.3559	16.5397	17.0569	16.7758	17.3429	17.33	17.1496	18.1518	16.9366	17.0439	17.3774	17.4138	17.408	17.3466	17.3894	0	17.8345	0	17.8345	17.3218	0	17.2282	17.275	17.3863	17.336	17.3979	17.3734	14.732
gi|119589288		hCG_1998934		hCG1998934, partial [Homo sapiens]	MYDAWCHLKK	16.15	2.41166e-13	1348.7	14.3998	14.4636	14.4642	14.4425	14.4814	14.6358	14.5588	14.5587	0	0	0	0	0	0	0	0	0	0	0	0	0	0	0	0	0	0	0	0	0	0	15.6411	15.6411	0	0	0	0	0	14.2773	14.2751	14.2762	0
gi|119589516		hCG_2004880		hCG2004880 [Homo sapiens]	SLGMVPPKSHIQ	8.62	0.464666	1309.13	9.87784	10.3087	9.72106	9.96919	11.1687	11.017	11.7843	11.3233	0	0	0	0	0	0	0	0	0	0	0	0	14.3546	0	0	14.3546	0	0	0	0	0	0	0	0	0	0	0	0	0	0	0	0	9.85409
gi|119589936		hCG_1789393		hCG1789393, partial [Homo sapiens]	GGAAAGAPR	4.2	0.0692869	726.848	15.6806	15.7287	15.7109	15.7067	15.777	15.6471	15.8699	15.7647	15.8864	15.879	15.498	15.7545	15.7132	15.8607	15.6619	15.7453	15.9102	15.6887	15.8679	15.8223	15.8454	16.0169	0	15.9311	15.5865	15.6533	15.952	15.7306	15.8049	15.4855	15.7967	15.6957	15.925	0	15.8169	15.8709	15.6816	15.6317	15.6265	15.6466	15.7204
gi|119589968	10347	ABCA7		ATP-binding cassette, sub-family A (ABC1), member 7, isoform CRA_g [Homo sapiens]	VGTGLLLTPDPR	11.56	0	1234.63	14.3199	14.5501	0	14.435	0	0	0	0	0	0	0	0	0	0	0	0	0	0	0	0	0	0	0	0	0	0	0	0	16.6884	0	0	16.6884	0	0	0	0	0	0	0	0	0
gi|119590221		hCG_2042187		hCG2042187, partial [Homo sapiens]	SASMGK	8.51	0.112948	595.901	16.9404	16.8843	16.9376	16.9208	16.9209	16.8978	0	16.9094	16.7907	16.7823	16.0973	16.5567	16.9048	16.8943	16.8321	16.8771	16.9033	0	16.8658	16.8846	16.7847	16.6177	16.7902	16.7309	16.7524	16.828	16.7913	16.7906	16.4029	16.3439	16.5746	16.4405	16.6069	16.4987	16.7985	16.6347	16.8786	16.9016	16.8652	16.8818	16.8703
gi|119590405		hCG_2045268		hCG2045268 [Homo sapiens]	VSPGA	5.84	0.300789	429.191	13.7049	0	0	13.7049	0	17.2901	17.4466	17.3683	0	0	0	0	17.706	17.5971	17.2732	17.5254	17.2366	0	16.467	16.8518	0	0	0	0	17.7651	0	16.4335	17.0993	0	0	17.2769	17.2769	16.9076	0	16.3418	16.6247	17.2422	0	0	17.2422	0
gi|119590407		hCG_2045271		hCG2045271 [Homo sapiens]	SPAFG	11.08	0.166443	477.85	12.7573	17.3761	13.019	14.3841	16.5894	17.3131	12.7971	15.5665	16.889	12.286	13.9866	14.3872	0	16.3288	16.3787	16.3538	0	0	0	0	16.3648	0	0	16.3648	16.5054	0	16.4886	16.497	0	0	0	0	0	0	16.3154	16.3154	0	0	0	0	16.5665
gi|119590617		hCG_1811467		hCG1811467, partial [Homo sapiens]	NYWKKKGIAIIPMK	3.55	0	1690.81	13.9143	13.4679	12.767	13.383	13.3785	13.6521	0	13.5153	0	0	0	0	0	0	0	0	0	0	0	0	0	0	0	0	0	0	0	0	0	0	0	0	0	0	0	0	0	0	0	0	0
gi|119590704	8324	FZD7	O75084	frizzled homolog 7 (Drosophila) [Homo sapiens]	GETAV	2.34	0.0254105	477.003	12.0195	12.1181	11.4902	11.876	17.0763	11.7886	11.8561	13.5737	11.6983	11.8558	12.3521	11.9687	11.7359	11.6083	10.9126	11.4189	11.5616	12.4076	14.9192	12.9628	12.9909	12.7899	12.1022	12.6277	11.4239	11.7325	11.7039	11.6201	11.7362	16.7516	16.6261	15.038	16.9982	11.6786	11.3149	13.3306	11.1184	11.6315	14.9358	12.5619	11.6958
gi|119591064	7475	WNT6	Q9Y6F9	wingless-type MMTV integration site family, member 6 [Homo sapiens]	TLKPPGR	17.4	0.0200183	766.868	15.0531	0	15.0247	15.0389	0	15.071	15.044	15.0575	15.0104	15.1802	15.8266	15.3391	14.9372	15.0109	14.3275	14.7585	14.5766	15.069	14.969	14.8716	15.7675	15.4703	14.8632	15.367	15.1189	0	14.966	15.0425	0	0	0	0	0	0	0	0	14.9596	14.9255	15.0622	14.9824	0
gi|119591982		hCG_2005418		hCG2005418 [Homo sapiens]	CPPPTR	4.45	0.196288	724.752	0	14.8443	16.6274	15.7358	16.2045	16.0092	15.8216	16.0118	0	16.6883	14.8173	15.7528	16.3927	0	0	16.3927	0	14.0592	0	14.0592	0	0	0	0	0	16.0579	0	16.0579	0	0	0	0	0	0	0	0	0	0	0	0	16.5292
gi|119592112		hCG_1740238		hCG1740238, partial [Homo sapiens]	MQAGPGSPPSRR	7.25	0.287692	1244.13	8.13081	0	0	8.13081	0	0	0	0	0	0	0	0	0	0	0	0	0	0	0	0	0	9.79057	0	9.79057	0	0	0	0	0	0	0	0	0	0	0	0	0	0	0	0	0
gi|119592166		hCG_1801195	A0A024R4H2	hCG1801195, isoform CRA_a, partial [Homo sapiens]	WQAASGMAAR	25.95	0.0406336	1048.77	14.3673	14.3423	14.4633	14.391	14.4263	14.3883	14.5292	14.4479	14.3263	14.4927	14.4118	14.4103	14.179	14.2033	14.135	14.1724	14.2964	14.2985	14.2908	14.2952	14.2601	14.451	14.1362	14.2824	14.3576	14.2876	14.2635	14.3029	14.613	14.2537	14.3265	14.3977	14.3459	0	0	14.3459	14.3161	14.3011	14.3663	14.3278	14.6114
gi|119592411	125875	CLDND2		hypothetical protein MGC33839, partial [Homo sapiens]	GTAFFS	7.71	0.171163	627.801	15.2033	15.484	15.4921	15.3931	15.4174	15.2509	15.3903	15.3529	0	0	14.9943	14.9943	14.8666	0	14.5783	14.7225	0	0	14.9591	14.9591	14.8237	0	0	14.8237	15.0386	0	0	15.0386	0	0	0	0	0	0	0	0	0	0	0	0	15.3367
gi|119593281		hCG_2005011		hCG2005011, isoform CRA_g [Homo sapiens]	MDDCGSR	9.09	0.0737376	856.78	12.9953	13.2355	13.1511	13.1273	13.1679	13.2653	13.1215	13.1849	13.2802	13.166	14.1869	13.5444	13.1466	13.2131	12.5179	12.9592	12.7628	12.9858	13.0292	12.9259	14.1952	14.0549	12.8882	13.7128	13.132	13.1809	13.1317	13.1482	13.2543	13.9549	13.1505	13.4532	13.0122	12.9904	13.0533	13.0186	13.2499	13.196	12.7315	13.0591	13.0878
gi|119593704	80274	SCUBE1		signal peptide, CUB domain, EGF-like 1, isoform CRA_d, partial [Homo sapiens]	ETGGAADGAGADEK	21.05	0	1248.62	14.8108	0	14.8233	14.8171	14.7779	14.8124	0	14.7951	0	0	0	0	0	0	0	0	0	0	0	0	0	0	0	0	0	0	0	0	0	0	0	0	0	0	0	0	0	0	0	0	14.7416
gi|119593868	25817	TAFA5		family with sequence similarity 19 (chemokine (C-C motif)-like), member A5, isoform CRA_a, partial [Homo sapiens]	GVGPAVLRGGGGGGSSGSHRR	8.32	9.27506e-13	1877.85	14.5094	15.8154	16.2315	15.5188	16.5585	16.4986	16.5525	16.5365	15.3941	15.6742	15.9881	15.6855	15.8504	15.854	15.8099	15.8381	14.7976	14.1661	12.0916	13.6851	14.0786	13.9805	0	14.0295	0	0	0	0	0	0	0	0	0	0	0	0	0	0	0	0	16.2973
gi|119594238	643637	GLYATL1P4		hCG1729961, partial [Homo sapiens]	APRASHSAQLPR	19.06	0	1290.73	15.5014	15.4325	0	15.4669	0	0	0	0	0	0	0	0	0	0	0	0	0	0	0	0	0	0	0	0	0	0	0	0	0	0	0	0	0	0	0	0	0	0	0	0	0
gi|119594466		hCG_1734929		hCG1734929, isoform CRA_b [Homo sapiens]	VDASHK	13.94	0.24365	654.913	13.3498	12.8659	14.4723	13.5627	14.2929	12.4852	12.4986	13.0922	0	0	0	0	0	0	14.3257	14.3257	14.5491	0	0	14.5491	0	0	0	0	0	14.129	0	14.129	0	0	0	0	0	0	0	0	0	0	0	0	13.2754
gi|119594597	55611	OTUB1		OTU domain, ubiquitin aldehyde binding 1, isoform CRA_e, partial [Homo sapiens]	TEFSKR	16.69	0.0955066	766.854	15.5012	15.244	15.4854	15.4102	0	15.3601	0	15.3601	14.9183	0	14.4152	14.6667	15.4208	15.294	0	15.3574	14.7062	15.2111	15.3101	15.0758	15.346	15.1991	15.3098	15.285	15.1963	0	14.9002	15.0483	14.8864	15.3315	15.0105	15.0761	15.2216	0	15.2585	15.2401	15.2537	15.3468	15.3173	15.3059	15.4358
gi|119594775	823	CAPN1		calpain 1, (mu/I) large subunit, isoform CRA_d, partial [Homo sapiens]	VPQELGGMTDG	19.67	0.0179157	1104.66	15.3661	15.4421	0	15.4041	0	15.3508	15.3778	15.3643	15.2096	15.2245	13.5014	14.6452	0	15.348	15.3185	15.3332	0	0	0	0	0	0	0	0	0	0	0	0	0	0	0	0	0	0	0	0	0	0	15.2064	15.2064	15.2513
gi|119594798		hCG_2040984		hCG2040984, partial [Homo sapiens]	KKSNLAMLQVVR	12.39	0.242579	1403.84	12.4041	12.8361	12.0175	12.4193	12.1386	12.411	11.8844	12.1447	11.8523	11.9605	14.5455	12.7861	11.8811	11.9977	11.6942	11.8577	12.9722	13.5663	13.515	13.3511	13.3108	13.1617	0	13.2363	13.6642	0	0	13.6642	0	0	0	0	0	0	0	0	13.6265	0	0	13.6265	13.1567
gi|119594814	10534	ZNRD2		Sjogren's syndrome/scleroderma autoantigen 1, isoform CRA_c [Homo sapiens]	TMPVTSGCR	17.7	0	1024.55	11.1655	10.6986	0	10.9321	0	0	0	0	0	0	0	0	0	0	0	0	0	0	0	0	0	0	0	0	0	0	0	0	0	0	0	0	0	13.5298	0	13.5298	10.1625	0	0	10.1625	0
gi|119594843	91056	AP5B1		DKFZp761E198 protein, isoform CRA_a [Homo sapiens]	QPPTSYCVAIHLPPDSK	7.76	2.37484e-13	1907.92	8.89171	0	0	8.89171	0	9.6295	0	9.6295	0	0	0	0	0	0	0	0	0	0	0	0	0	0	0	0	0	0	0	0	13.5634	13.752	13.8711	13.7288	0	0	11.7272	11.7272	0	0	0	0	0
gi|119594962	5936	RBM4		RNA binding motif protein 4, isoform CRA_c [Homo sapiens]	ASSQV	1.72	0.0106016	490.925	15.5945	15.7709	0	15.6827	15.6852	0	0	15.6852	0	0	0	0	0	0	15.323	15.323	0	15.607	0	15.607	0	0	0	0	0	15.6608	15.639	15.6499	16.1375	16.0736	0	16.1055	15.6093	0	15.6253	15.6173	15.6237	0	0	15.6237	0
gi|119595139		hCG_2038411		hCG2038411, partial [Homo sapiens]	VHVQAGQEGR	24.43	0.0267442	1080.61	0	0	0	0	0	0	0	0	0	0	0	0	0	15.7471	15.9141	15.8306	15.7606	0	15.9037	15.8322	16.0597	0	15.9814	16.0206	15.8689	0	0	15.8689	15.9239	15.8717	15.959	15.9182	0	15.9084	0	15.9084	15.6985	0	0	15.6985	0
gi|119595166	8772	FADD		Fas (TNFRSF6)-associated via death domain, isoform CRA_a [Homo sapiens]	SGAMSPMSWNSDASTSEASK	8	1.27399	2050.15	0	0	0	0	0	0	0	0	0	0	0	0	0	0	0	0	0	0	0	0	0	0	0	0	0	0	0	0	0	0	0	0	0	0	0	0	0	0	0	0	0
gi|119595983		hCG_1784587		hCG1784587, partial [Homo sapiens]	ATPLTR	20.56	0.189989	658.077	9.67833	9.52576	11.1223	10.1088	11.002	10.411	15.9323	12.4484	9.57571	0	10.4295	10.0026	15.542	9.64359	9.83603	11.6739	0	0	0	0	0	0	0	0	0	0	0	0	0	0	0	0	0	0	0	0	0	0	0	0	8.33143
gi|119596878	7205	TRIP6	Q15654	thyroid hormone receptor interactor 6, isoform CRA_b [Homo sapiens]	GHASR	1.26	0.0278422	527.915	14.6326	14.6732	0	14.6529	14.7265	0	0	14.7265	0	0	0	0	0	0	0	0	0	0	0	0	0	0	0	0	0	0	14.6654	14.6654	0	0	0	0	0	15.1159	15.0585	15.0872	14.5528	0	0	14.5528	0
gi|119597090		hCG_2041581		hCG2041581, partial [Homo sapiens]	LKKKLEMEK	7.62	0.0127942	1161.56	9.52591	10.5567	0	10.0413	0	0	0	0	0	0	0	0	0	0	0	0	0	0	0	0	0	0	0	0	0	0	0	0	17.6821	17.994	0	17.838	0	0	0	0	0	0	0	0	0
gi|119597131		hCG_2023245	D6W5R7	hCG2023245, isoform CRA_a [Homo sapiens]	CLSME	1.57	0.340185	654.577	7.65427	6.91851	7.73706	7.43662	7.56536	13.8393	5.90477	9.10315	6.40186	4.35991	3.5475	4.76976	13.6998	13.7467	6.88846	11.445	7.48226	14.2632	6.05488	9.26677	8.30842	6.7466	0	7.52751	0	0	0	0	0	0	0	0	0	0	0	0	0	13.9986	0	13.9986	5.71908
gi|119597465		hCG_1980622		hCG1980622, isoform CRA_a [Homo sapiens]	LSLQMT	14.27	0.217308	708.771	16.3796	15.59	16.3979	16.1225	16.448	16.443	16.3494	16.4135	16.7316	0	0	16.7316	16.5699	0	0	16.5699	0	0	16.7565	16.7565	0	0	0	0	16.5456	0	17.6832	17.1144	0	0	0	0	0	0	16.3384	16.3384	0	16.6602	0	16.6602	16.648
gi|119597552		hCG_1806822		hCG1806822 [Homo sapiens]	AIVSGLGKAIVSSLGK	10.92	0.49314	1499.51	15.479	15.5349	15.5355	15.5164	15.4477	15.4878	0	15.4677	0	0	0	0	0	0	0	0	0	0	0	0	0	0	0	0	0	14.7788	0	14.7788	17.7496	17.9333	17.737	17.8067	0	0	0	0	0	14.8686	12.2273	13.548	0
gi|119597916	145783	LOC145783		hCG1820887 [Homo sapiens]	TGMER	16.09	0.278137	608.785	16.0609	16.4232	16.304	16.2627	16.3614	15.4679	16.2986	16.0426	16.2518	16.2385	14.7531	15.7478	16.3251	16.3196	16.2941	16.3129	16.2746	16.2207	16.304	16.2664	16.1874	16.1537	16.1814	16.1742	16.1899	16.1591	16.3216	16.2235	16.1116	0	0	16.1116	16.2163	0	0	16.2163	16.2829	16.2266	16.2525	16.254	16.2261
gi|119598016		hCG_2004625		hCG2004625, partial [Homo sapiens]	SASSDVGK	7.22	0.0766506	749.85	15.5093	0	0	15.5093	15.4908	15.429	0	15.4599	15.4665	15.3444	16.0746	15.6285	15.378	15.4978	14.5888	15.1549	14.906	15.2879	15.2557	15.1499	15.9625	16.1181	15.27	15.7835	15.5181	15.47	15.2318	15.4066	15.2177	15.8271	15.2917	15.4455	15.1414	15.4082	0	15.2748	0	0	0	0	0
gi|119598703		hCG_2022018		hCG2022018 [Homo sapiens]	VMASGK	12.56	0.142967	608.86	15.6611	15.7236	15.7162	15.7003	15.7649	15.7661	15.8485	15.7932	15.7896	15.8324	0	15.811	15.7911	15.818	15.7033	15.7708	15.8655	15.7936	15.7259	15.795	15.9095	16.1177	0	16.0136	15.8074	15.8555	0	15.8314	15.9794	15.4955	0	15.7375	0	0	0	0	15.7723	15.6445	15.8149	15.7439	15.8497
gi|119599362		hCG_27481		hCG27481, isoform CRA_b [Homo sapiens]	MDASGPSDSDMPSR	18.39	0.506494	1484.73	16.9115	16.9353	16.9881	16.945	16.9336	16.8207	16.905	16.8864	0	0	0	0	0	0	0	0	0	16.9233	17.2669	17.0951	16.5704	16.5805	0	16.5755	0	0	0	0	0	0	0	0	0	0	0	0	0	0	0	0	17.0827
gi|119599536		hCG_2022394		hCG2022394, partial [Homo sapiens]	NAAGSELSERGLR	3.04	0.355334	1360.49	11.485	11.0847	0	11.2848	0	0	0	0	0	0	0	0	0	0	0	0	0	0	0	0	0	0	0	0	0	0	0	0	13.1237	0	0	13.1237	0	0	0	0	0	0	0	0	0
gi|119599561	6259	RYK		RYK receptor-like tyrosine kinase, partial [Homo sapiens]	TSALDK	3.96	0.195079	635.152	14.0215	13.9926	11.6767	13.2303	11.8911	11.8966	11.7953	11.861	0	0	0	0	0	0	0	0	0	0	0	0	0	15.1198	0	15.1198	0	0	0	0	0	0	0	0	0	0	0	0	0	0	0	0	11.2106
gi|119599834		hCG_2022530		hCG2022530, isoform CRA_b, partial [Homo sapiens]	GSTALLLKKGGR	10.05	0.318395	1200.02	11.0394	10.5256	10.0282	10.5311	10.951	10.7962	11.1145	10.9539	10.3621	10.5517	11.1075	10.6738	10.7068	10.3147	9.73424	10.2519	9.69823	10.812	10.6669	10.3924	0	0	0	0	0	0	0	0	15.739	15.9809	0	15.86	0	0	0	0	0	0	0	0	10.7047
gi|119600142		hCG_2038572		hCG2038572, partial [Homo sapiens]	RELVRDTLQPR	8.72	0.252789	1381.18	7.71527	7.98356	0	7.84941	0	0	0	0	0	0	0	0	0	0	0	0	0	0	0	0	0	0	0	0	0	0	0	0	0	0	0	0	0	13.2962	13.387	13.3416	8.49728	0	0	8.49728	0
gi|119600189	6152	RPL24		ribosomal protein L24, isoform CRA_d [Homo sapiens]	LLLGASKGLTQR	12.93	0.350608	1256.68	14.8646	0	15	14.9323	0	14.9091	0	14.9091	0	15.0103	14.6681	14.8392	14.6488	0	0	14.6488	14.5829	14.5662	14.017	14.3887	14.6363	14.9429	14.6388	14.7393	14.8407	14.8691	14.8524	14.8541	14.761	14.5834	14.8108	14.7184	15.2936	0	0	15.2936	13.9952	14.7401	14.7339	14.4898	14.9508
gi|119600338		hCG_2041090		hCG2041090, partial [Homo sapiens]	YALIILSTKK	2.07	0.23868	1149.4	6.30487	6.60121	0	6.45304	0	0	0	0	0	13.3589	0	13.3589	0	0	0	0	0	0	0	0	0	0	0	0	0	0	0	0	0	0	0	0	0	10.8191	9.74972	10.2844	7.9619	0	0	7.9619	0
gi|119600467	155054	ZNF425		zinc finger protein 425 [Homo sapiens]	DMPGAHTASAPPAGR	10.61	0.25178	1452.56	15.2817	15.5977	15.1343	15.3379	15.747	15.6088	15.231	15.529	0	0	0	0	0	0	0	0	0	0	0	0	0	0	0	0	0	0	0	0	0	0	0	0	0	0	15.9632	15.9632	0	0	0	0	15.8823
gi|119601084		hCG_1660224		hCG1660224, isoform CRA_a [Homo sapiens]	ASSSSK	3.65	0.00484782	564.874	0	0	14.6734	14.6734	0	0	0	0	0	0	0	0	14.7002	14.5558	0	14.628	0	0	0	0	0	14.3258	14.5052	14.4155	14.5687	0	0	14.5687	0	0	0	0	0	0	0	0	0	0	0	0	14.734
gi|119601100		hCG_1647993		hCG1647993, partial [Homo sapiens]	GLEGPPGPK	7.66	0.458559	852.824	0	14.9087	14.9099	14.9093	0	0	15.6123	15.6123	0	0	16.2531	16.2531	0	0	16.2151	16.2151	15.8114	0	0	15.8114	16.1163	16.0781	15.694	15.9628	0	0	15.3991	15.3991	0	0	0	0	15.9727	16.1878	0	16.0803	15.5175	15.3036	0	15.4105	15.5877
gi|119601227	57381	RHOJ		ras homolog gene family, member J, isoform CRA_b [Homo sapiens]	GKQTPGK	4.49	0.0198152	714.803	0	15.3404	15.4798	15.4101	15.1463	0	15.1565	15.1514	0	0	0	0	0	15.095	0	15.095	0	0	0	0	0	0	0	0	0	0	0	0	0	0	0	0	0	0	0	0	0	0	14.8628	14.8628	0
gi|119601630	10972	TMED10		transmembrane emp24-like trafficking protein 10 (yeast), isoform CRA_b, partial [Homo sapiens]	SPTSLGALAACAATSR	15.72	0.00523866	1532.68	14.3187	14.272	14.2968	14.2958	14.1855	14.2398	14.1541	14.1931	14.1262	14.1671	12.5179	13.6037	14.1778	14.0164	13.9738	14.056	14.2039	14.2585	14.2955	14.2526	14.1054	0	14.197	14.1512	13.6867	13.8015	13.7916	13.7599	0	0	0	0	0	0	0	0	0	0	0	0	0
gi|119601915	3705	ITPK1		inositol 1,3,4-triphosphate 5/6 kinase, isoform CRA_b, partial [Homo sapiens]	LSLPVVGGAAAGQRQLNFKGLGSR	5.03	0	2395.7	0	0	0	0	0	0	0	0	0	0	0	0	0	0	0	0	0	0	0	0	13.6359	13.9622	0	13.7991	0	12.8341	12.8627	12.8484	0	0	0	0	0	0	0	0	0	0	0	0	0
gi|119601999	388007	SERPINA13P		serpin peptidase inhibitor, clade A (alpha-1 antiproteinase, antitrypsin), member 13, partial [Homo sapiens]	EKASHR	11.41	0.0166758	726.855	16.3403	16.362	16.1306	16.2776	16.3172	16.3198	0	16.3185	16.3107	16.2473	17.0973	16.5518	16.4106	16.4422	15.4901	16.1143	15.7907	16.3848	16.3352	16.1702	16.9824	17.1419	16.2307	16.785	16.3062	16.4312	16.299	16.3455	16.1738	0	16.3842	16.279	16.2233	16.344	16.2633	16.2769	16.2886	16.3834	16.4018	16.3579	16.2476
gi|119602088		hCG_1785581		hCG1785581, isoform CRA_a, partial [Homo sapiens]	KLLMMAGIKDCHTSVRGCTATLGNFTK	12.31	9.31955e-13	3043.46	0	14.8747	14.9722	14.9234	14.8492	15.0781	0	14.9636	0	14.9843	14.652	14.8182	14.9213	15.0656	13.9821	14.6563	14.2502	0	15.042	14.6461	14.9275	0	0	14.9275	0	0	0	0	0	0	0	0	0	0	0	0	0	0	0	0	15.0092
gi|119602181	5891	MOK		renal tumor antigen, isoform CRA_d [Homo sapiens]	SAEGP	7.87	1.73549e-13	458.86	15.8517	15.8548	15.7944	15.8336	15.5795	15.2583	15.7728	15.5369	15.2203	15.2967	15.0311	15.1827	15.6996	15.5762	15.5247	15.6002	15.6104	12.8053	12.503	13.6396	12.5782	13.2891	12.9244	12.9306	15.458	0	0	15.458	0	0	0	0	0	0	0	0	0	0	0	0	15.7014
gi|119602208		hCG_24748		hCG24748 [Homo sapiens]	GHMVQPAGPK	15.67	0.00248586	1036.89	17.5844	17.6054	17.6331	17.6076	17.5102	17.4351	17.4889	17.478	17.4266	17.4751	17.6066	17.5028	17.6429	17.6939	17.6874	17.6748	17.764	17.7733	17.7432	17.7602	16.9062	16.899	0	16.9026	0	0	0	0	0	0	0	0	0	0	0	0	0	0	0	0	17.6202
gi|119602351		hCG_2043079		hCG2043079, partial [Homo sapiens]	LTGDT	7.34	0.410825	506.553	7.16333	6.10282	6.93846	6.73487	5.60003	15.3531	7.43372	9.46229	0	15.7899	0	15.7899	0	15.4232	15.287	15.3551	0	15.3543	15.6427	15.4985	0	15.5474	15.698	15.6227	15.1068	15.2281	15.6074	15.3141	0	0	0	0	15.177	15.2445	0	15.2108	15.6793	15.1817	15.2267	15.3626	15.38
gi|119602903	10227	MFSD10		tetracycline transporter-like protein, isoform CRA_b [Homo sapiens]	AQTMGDRLR	10.86	0.00628056	1062.79	0	0	0	0	0	0	0	0	0	0	0	0	0	0	0	0	0	0	0	0	0	14.6248	0	14.6248	0	0	0	0	0	0	0	0	0	0	0	0	14.9402	0	0	14.9402	0
gi|119602941	10608	MXD4	D3DVQ5	MAX dimerization protein 4, isoform CRA_e [Homo sapiens]	RVAAERR	11.09	0.186808	856.701	13.1018	12.1258	13.0865	12.7714	13.0506	12.782	13.3327	13.0551	13.3808	0	13.1721	13.2764	0	13.2813	12.9529	13.1171	13.1947	13.134	13.3936	13.2408	0	13.4623	0	13.4623	0	0	13.4131	13.4131	0	0	0	0	0	0	0	0	13.1489	13.2297	13.3194	13.2327	13.3438
gi|119603680	7014	TERF2		telomeric repeat binding factor 2, isoform CRA_b, partial [Homo sapiens]	MAGGGGSSDGSGRAAGR	6.06	0.484001	1450.4	9.55189	9.62883	9.95698	9.71257	9.82177	9.85337	9.84558	9.84024	0	0	0	0	0	0	0	0	0	0	0	0	0	0	0	0	0	0	0	0	0	15.2673	0	15.2673	0	15.6754	0	15.6754	0	0	0	0	0
gi|119603802	10466	COG5	Q9UP83	component of oligomeric golgi complex 5, isoform CRA_b [Homo sapiens]	AMSALQ	8.14	0.101387	634.927	12.4603	12.6109	11.9737	12.3483	12.422	11.8291	11.8043	12.0185	12.179	12.4746	12.1696	12.2744	11.9153	11.7911	11.8209	11.8424	11.5825	12.6181	12.7925	12.331	12.7683	12.6952	12.6777	12.7137	11.6641	11.7563	11.7899	11.7368	12.9331	11.7212	11.6901	12.1148	11.4588	0	0	11.4588	12.6142	11.6667	12.5107	12.2638	0
gi|119604316		hCG_2040214		hCG2040214, partial [Homo sapiens]	GYSGSRSGPGYSASR	7.01	0.219725	1489.66	12.5263	12.5214	0	12.5238	0	0	0	0	0	0	0	0	0	0	0	0	0	0	0	0	0	0	0	0	0	0	0	0	0	0	0	0	0	0	13.6708	13.6708	11.8641	0	0	11.8641	0
gi|119604470	388503	C3P1		similar to Complement C3 precursor, isoform CRA_b [Homo sapiens]	HQDPK	4	0.0641503	624.876	13.7526	13.9142	13.8874	13.8514	13.8063	13.6343	13.7051	13.7152	13.7882	13.5604	14.549	13.9658	13.679	13.5779	12.9755	13.4108	13.0694	13.6055	13.5175	13.3975	14.6942	14.0624	13.6375	14.1314	13.7201	13.7491	13.8355	13.7682	14.8799	14.7213	14.7899	14.7971	13.5255	13.4673	13.5566	13.5165	13.6899	13.5031	13.6338	13.6089	13.7694
gi|119604749		hCG_1817710		hCG1817710 [Homo sapiens]	RALGWHRGTRAR	5.38	6.98966e-13	1436.6	0	0	0	0	14.8414	0	0	14.8414	0	0	15.8621	15.8621	0	0	14.0367	14.0367	0	14.3989	14.7356	14.5673	15.6905	15.6891	14.6472	15.3423	14.8042	0	0	14.8042	14.8779	0	14.7637	14.8208	0	0	14.6478	14.6478	14.6772	14.6791	0	14.6781	0
gi|119605364		hCG_1804533		hCG1804533, isoform CRA_b, partial [Homo sapiens]	QPTRPVDLTPSPQR	11.06	0.341453	1592.8	11.5554	11.8178	11.4138	11.5957	11.3949	11.9398	11.7936	11.7094	0	0	0	0	0	0	0	0	0	0	0	0	0	0	0	0	0	0	0	0	0	0	0	0	0	0	0	0	0	0	0	0	11.8117
gi|119605589	80063	ATF7IP2		activating transcription factor 7 interacting protein 2, isoform CRA_a, partial [Homo sapiens]	GDGFQKD	5.04	0.106052	767.272	14.4037	15.4641	15.4427	15.1035	0	0	15.5735	15.5735	0	0	0	0	0	0	0	0	0	0	0	0	0	0	0	0	0	0	0	0	0	0	0	0	0	0	0	0	0	0	0	0	15.3996
gi|119605620		hCG_1811871		hCG1811871 [Homo sapiens]	NVPFLPVDMAMNGR	9.82	0.144637	1576.93	9.95397	10.1793	11.0538	10.3957	9.95501	10.3409	10.9224	10.4061	12.1715	10.8409	11.2944	11.4356	8.46398	11.7904	11.8159	10.6901	9.23592	13.434	13.4181	12.0293	13.2827	13.8256	13.1645	13.4243	9.71684	10.1502	11.9122	10.5931	12.8224	13.083	13.0727	12.9927	12.5935	12.814	10.89	12.0991	13.1125	12.4258	0	12.7692	8.75282
gi|119606096		hCG_1983849		hCG1983849, partial [Homo sapiens]	TPKPGR	13.03	0.0169603	654.846	14.7575	14.8396	14.8267	14.8079	14.7254	14.7784	14.7395	14.7478	14.5116	14.5537	15.0117	14.6923	14.563	14.6822	13.855	14.3667	14.2272	14.4829	14.5561	14.4221	15.1941	15.4491	0	15.3216	14.7496	14.5366	14.6018	14.6294	15.2921	15.4161	0	15.3541	0	14.6874	0	14.6874	14.457	14.5095	14.5744	14.5136	14.6555
gi|119606369	79741	CCDC7		chromosome 10 open reading frame 68, isoform CRA_b [Homo sapiens]	TFPLEIKKK	34.17	0.0101079	1104.65	15.6952	0	15.6245	15.6599	0	0	0	0	0	0	0	0	0	0	0	0	0	0	0	0	0	0	0	0	0	0	0	0	0	0	0	0	0	0	0	0	0	0	0	0	0
gi|119606894		hCG_2045472		hCG2045472 [Homo sapiens]	MTTSPPPSALQKK	2.66	0.440775	1401.3	7.71723	6.47426	7.82976	7.34042	0	0	0	0	0	0	0	0	0	0	0	0	0	0	0	0	0	0	0	0	0	0	0	0	0	0	0	0	0	0	12.0976	12.0976	7.0778	0	0	7.0778	0
gi|119606953		hCG_1742442		hCG1742442, isoform CRA_a, partial [Homo sapiens]	LFAPTAPRRFARR	8.66	0.266974	1558.54	14.1426	14.2154	13.8752	14.0777	13.1391	11.8752	12.3729	12.4624	0	0	0	0	0	0	0	0	0	0	0	0	0	0	0	0	0	0	0	0	0	0	0	0	0	0	0	0	0	0	0	0	12.9903
gi|119607000	53828	FXYD4		FXYD domain containing ion transport regulator 4, isoform CRA_c, partial [Homo sapiens]	CKSSQK	6.38	0.0193626	736.802	13.4562	13.5634	13.3962	13.4719	13.5425	13.7978	13.7911	13.7105	13.434	13.8562	13.1253	13.4718	13.4836	13.5952	13.3746	13.4845	13.6287	0	13.4297	13.5292	0	13.7962	0	13.7962	0	0	0	0	14.0754	0	0	14.0754	0	14.2442	0	14.2442	0	0	13.7656	13.7656	13.8741
gi|119607209		hCG_2041535		hCG2041535, partial [Homo sapiens]	NALCSRK	5.27	0.183913	848.829	14.2819	14.3637	14.4129	14.3528	14.512	14.5188	14.6132	14.548	14.4446	14.5497	14.1296	14.3746	13.428	14.3909	14.047	13.9553	14.2364	14.4936	14.4754	14.4018	14.0672	14.2506	14.2275	14.1818	14.4905	14.4297	14.52	14.48	14.8886	14.1086	14.3395	14.4456	14.5136	14.6653	14.7589	14.6459	14.5214	14.5082	14.5497	14.5264	14.5535
gi|119607305		hCG_2040692		hCG2040692, partial [Homo sapiens]	ASPAMLN	8.7	0.11541	718.804	14.6508	14.7326	14.7627	14.7154	14.9107	14.8751	15.0113	14.9324	14.9797	15.023	14.7505	14.9177	14.8795	14.9738	14.4916	14.7816	14.7401	14.8782	14.8767	14.8317	14.5328	14.7373	14.7216	14.6639	14.9252	15.006	15.0499	14.9937	15.4503	14.8396	14.9976	15.0958	15.0727	14.9646	0	15.0187	15.0176	14.9339	15.0498	15.0004	15.1254
gi|119607381	2138	EYA1		eyes absent homolog 1 (Drosophila), isoform CRA_c [Homo sapiens]	NNVGGNSSCAFK	13.16	0.705959	1256.16	10.926	10.7234	8.08505	9.91149	9.511	0	0	9.511	0	0	0	0	0	0	0	0	0	0	0	0	0	0	0	0	0	0	0	0	0	0	0	0	0	0	0	0	0	0	0	0	0
gi|119608243	2021	ENDOG		endonuclease G [Homo sapiens]	GSGFDR	8.3	0.000358177	637.385	0	15.2011	15.2479	15.2245	15.2424	15.1068	15.004	15.1177	0	0	0	0	15.5066	0	0	15.5066	0	0	0	0	0	0	0	0	0	0	0	0	0	0	0	0	0	0	0	0	0	0	0	0	14.9453
gi|119608894		hCG_2040440		hCG2040440, partial [Homo sapiens]	KSPGLSQSRAK	3.21	0.00995312	1157.6	12.2617	12.3481	0	12.3049	0	0	0	0	0	0	0	0	0	0	0	0	0	0	0	0	0	0	0	0	0	0	0	0	0	0	0	0	0	0	0	0	0	0	0	0	0
gi|119609323		hCG_2002101		hCG2002101 [Homo sapiens]	LKAEHSR	12.82	0.0765424	840.769	12.6749	12.7609	12.6062	12.6807	12.8873	12.8612	13.1194	12.956	12.8904	13.0777	12.6647	12.8776	12.7561	12.7697	0	12.7629	12.662	12.7978	12.8496	12.7698	0	0	0	0	12.9263	12.9713	12.9247	12.9408	0	0	0	0	0	0	0	0	12.7507	0	12.9632	12.857	13.0603
gi|119609506		hCG_1985897		hCG1985897 [Homo sapiens]	WLKSEAESASVMESLNLTVSTDK	5.99	0.289349	2542.71	10.9991	10.3756	10.3243	10.5663	11.4363	11.1502	11.5165	11.3677	0	0	0	0	0	0	0	0	0	0	0	0	0	0	0	0	0	0	0	0	0	0	0	0	0	0	15.4207	15.4207	0	0	0	0	0
gi|119609817		hCG_1821181		hCG1821181, isoform CRA_c [Homo sapiens]	RGTDSK	17.04	0.313866	662.905	0	14.9408	14.7684	14.8546	14.898	14.8709	14.8873	14.8854	14.6062	14.6027	13.192	14.1336	14.9162	0	0	14.9162	0	0	0	0	14.6773	14.6327	0	14.655	14.8285	0	0	14.8285	14.3922	0	0	14.3922	13.5556	14.651	14.7054	14.304	0	14.7391	0	14.7391	0
gi|119610069	55666	NPLOC4		nuclear protein localization 4 homolog (S. cerevisiae), isoform CRA_b, partial [Homo sapiens]	LTGGADK	9.88	0.81374	660.169	10.0459	0	0	10.0459	0	0	0	0	0	0	0	0	0	0	0	0	0	0	0	0	0	0	0	0	0	0	0	0	0	0	0	0	0	0	0	0	0	14.967	0	14.967	0
gi|119610426		hCG_1985103		hCG1985103, isoform CRA_b [Homo sapiens]	GTVLYAMKL	15.43	0.321592	1013.07	9.18229	9.40728	8.57337	9.05431	9.38546	9.24595	9.4484	9.35994	0	0	0	0	0	0	0	0	0	0	0	0	0	0	0	0	14.6699	0	0	14.6699	0	0	0	0	0	0	0	0	0	0	0	0	0
gi|119610803		hCG_32702		hCG32702 [Homo sapiens]	VAQAAGQGVR	6.78	2.35354e-13	957.151	11.1769	10.8746	11.0849	11.0455	11.757	11.8611	11.8576	11.8252	0	0	0	0	0	0	0	0	0	0	0	0	0	0	0	0	0	0	0	0	0	0	0	0	0	0	0	0	0	0	0	0	10.8518
gi|119610956	55720	TSR1		TSR1, 20S rRNA accumulation, homolog (yeast), isoform CRA_c [Homo sapiens]	GGRHR	8.83	0.148639	582.863	15.7508	15.7829	15.8155	15.7831	15.7403	15.8478	15.7388	15.7756	15.7345	15.7395	15.6424	15.7055	15.4642	15.7162	15.0101	15.3968	15.1609	15.6684	15.6614	15.4969	15.165	15.2736	15.4438	15.2942	14.4237	14.3373	15.7072	14.8227	15.9355	15.9385	15.6545	15.8428	15.5196	15.5471	15.5776	15.5481	15.6607	15.6658	15.6827	15.6697	15.7825
gi|119611058	100131454	DBIL5P		hCG1646635, isoform CRA_b [Homo sapiens]	MDAMRGYAAKVEELTK	3.83	0	1829.61	12.6209	12.6476	0	12.6342	0	0	0	0	0	0	0	0	0	0	0	0	0	0	0	0	0	0	0	0	0	0	0	0	0	0	0	0	0	0	13.0721	13.0721	0	0	0	0	0
gi|119611104	25903	OLFML2B	A0A024R8X7	olfactomedin-like 2B, isoform CRA_b [Homo sapiens]	MTSVTRRPAATR	9.27	0.359616	1348.44	9.85173	10.1263	0	9.98902	0	0	0	0	0	0	0	0	0	0	0	0	0	0	0	0	0	0	0	0	0	0	0	0	0	0	0	0	0	0	11.8135	11.8135	7.80213	0	0	7.80213	0
gi|119611601		hCG_1749881		hCG1749881 [Homo sapiens]	ETFGVKLSL	17.44	1.24538e-13	993.666	14.0064	14.1972	13.9225	14.042	0	0	0	0	0	0	0	0	0	0	0	0	0	0	0	0	0	0	0	0	0	0	0	0	0	0	0	0	0	0	0	0	0	0	0	0	0
gi|119611775	23612	PHLDA3	Q9Y5J5	pleckstrin homology-like domain, family A, member 3 [Homo sapiens]	GTGGRPK	15.99	0.0155374	672.838	13.8268	14.0134	14.0147	13.9517	13.9339	13.8823	14.1316	13.9826	13.6958	13.9297	13.6352	13.7535	13.8386	13.7157	13.9685	13.841	13.9475	13.7022	13.4775	13.7091	13.9548	14.4323	13.9056	14.0975	13.7612	13.625	14.0571	13.8144	13.9913	13.6886	14.0708	13.9169	14.1712	14.0473	14.022	14.0802	13.5499	13.5842	13.6597	13.598	13.841
gi|119612080		hCG_2045543		hCG2045543 [Homo sapiens]	KTVVEDFQLMPK	1.72	0.51666	1450.6	0	0	0	0	0	0	0	0	0	0	0	0	0	0	0	0	0	0	0	0	0	0	0	0	0	0	0	0	0	16.0107	16.5135	16.2621	0	0	0	0	0	0	0	0	0
gi|119612101		hCG_2038154		hCG2038154, partial [Homo sapiens]	KRLLPAGVR	21.54	0.0569293	1010.44	10.2691	0	0	10.2691	0	0	0	0	0	0	0	0	0	0	0	0	0	0	0	0	0	0	0	0	0	0	0	0	0	0	15.7893	15.7893	0	0	0	0	0	0	0	0	0
gi|119612344	27012	KCNV1	Q6PIU1	potassium channel, subfamily V, member 1 [Homo sapiens]	MPSSGR	4.49	0.0028424	651.137	0	0	0	0	0	0	0	0	0	0	16.5491	16.5491	0	0	0	0	0	0	0	0	0	0	0	0	0	0	0	0	0	0	0	0	0	0	0	0	0	0	0	0	0
gi|119612384	4982	TNFRSF11B		tumor necrosis factor receptor superfamily, member 11b (osteoprotegerin) [Homo sapiens]	FAVPTK	12.93	0.0133239	662.861	13.5516	13.7653	13.7645	13.6938	13.734	13.5848	13.5178	13.6122	0	0	13.472	13.472	0	0	0	0	13.3772	13.6413	13.3441	13.4542	0	0	0	0	0	13.5966	0	13.5966	0	0	0	0	0	0	0	0	13.4054	0	0	13.4054	13.6336
gi|119612451	340359	KLHL38	Q2WGJ6	hCG1642147 [Homo sapiens]	TSGLP	10.85	0.081605	473.348	18.0456	18.3568	17.9608	18.1211	18.244	18.3775	18.4869	18.3695	17.3348	17.7466	17.6593	17.5803	18.0616	18.1617	17.5324	17.9186	17.1009	15.6081	17.1775	16.6288	16.1058	16.0503	15.1602	15.7721	15.3122	17.9444	17.9351	17.0639	16.6266	0	15.4203	16.0234	0	0	0	0	0	0	17.2898	17.2898	18.5399
gi|119612495		hCG_1645224		hCG1645224 [Homo sapiens]	QVLGHLKFLSGEKKK	12.17	4.79346e-13	1711.72	11.7209	11.5245	11.463	11.5694	11.3282	11.1803	11.4648	11.3244	0	0	0	0	0	0	0	0	0	0	0	0	0	0	0	0	0	0	0	0	0	0	0	0	0	0	0	0	0	0	0	0	0
gi|119612783		hCG_2038111		hCG2038111, partial [Homo sapiens]	VEMRPESNILR	13.4	0.0367611	1344.68	13.5576	0	0	13.5576	0	0	0	0	0	0	0	0	0	0	0	0	0	0	0	0	0	0	0	0	0	0	0	0	0	0	0	0	0	0	0	0	0	0	13.7184	13.7184	0
gi|119612811	388115	CCDC9B	Q6ZUT6	FLJ43339 protein, isoform CRA_b [Homo sapiens]	TGRPGPAGR	4.14	0.125898	868.732	14.3761	14.1493	14.2031	14.2429	13.9234	13.9112	14.0892	13.9746	0	13.9356	12.3331	13.1343	14.2222	14.1497	13.9017	14.0912	13.8818	13.8393	13.7131	13.8114	13.6017	13.4292	0	13.5155	13.8318	0	13.901	13.8664	0	0	0	0	0	0	0	0	14.0757	0	0	14.0757	14.0772
gi|119612885		hCG_1998670	A0A024R9P8	hCG1998670, isoform CRA_a [Homo sapiens]	VKPLFMLLVSR	5.37	0.00154156	1302.71	0	0	0	0	0	0	0	0	0	13.2834	0	13.2834	13.4487	13.4118	12.759	13.2065	12.745	13.3479	13.2776	13.1235	14.625	14.349	13.784	14.2526	13.349	13.5045	13.0498	13.3011	0	0	0	0	0	0	0	0	0	0	0	0	0
gi|119612922	23005	MAPKBP1	O60336	mitogen activated protein kinase binding protein 1, isoform CRA_c [Homo sapiens]	FWYLDDSKTSKVRC	6.12	1	1805.65	0	0	0	0	0	0	0	0	0	0	0	0	0	0	0	0	0	0	0	0	0	0	0	0	0	0	0	0	0	0	0	0	0	0	0	0	0	0	0	0	0
gi|119613388	7345	UCHL1		ubiquitin carboxyl-terminal esterase L1 (ubiquitin thiolesterase), isoform CRA_d, partial [Homo sapiens]	EDAAQADGDQPR	6.58	0.302837	1272.51	11.7666	11.4727	12.0204	11.7532	11.5601	0	0	11.5601	0	0	0	0	0	0	0	0	10.8716	8.97187	9.38619	9.74321	0	0	0	0	0	0	0	0	0	0	0	0	0	0	14.8747	14.8747	0	0	9.74723	9.74723	0
gi|119613781	149643	SPATA45		hypothetical LOC149643, partial [Homo sapiens]	NNAIFG	11.71	0.00222024	634.826	0	0	0	0	0	0	15.0204	15.0204	0	0	0	0	0	0	0	0	0	0	0	0	0	0	0	0	14.7322	0	0	14.7322	0	0	0	0	0	0	0	0	0	0	0	0	0
gi|119614169	54543	TOMM7		translocase of outer mitochondrial membrane 7 homolog (yeast), isoform CRA_d, partial [Homo sapiens]	GVLPAPHGR	8.52	0.0504927	901.748	13.9789	14.139	14.0831	14.067	14.0097	13.7321	14.0678	13.9365	0	14.2029	15.0264	14.6147	14.237	14.3232	13.0512	13.8705	13.2499	12.4313	12.4976	12.7263	13.4179	13.4224	12.5613	13.1338	14.2514	14.2935	14.2921	14.279	14.1338	14.0453	13.7846	13.9879	13.6797	13.6178	13.3318	13.5431	0	0	0	0	14.1255
gi|119614238		hCG_2036687		hCG2036687 [Homo sapiens]	RVDGKNFPGK	1.19	0	1116.99	11.452	11.5847	11.4231	11.4866	0	0	0	0	0	0	0	0	0	0	0	0	0	0	0	0	0	0	0	0	0	0	0	0	0	0	0	0	0	0	0	0	0	0	0	0	0
gi|119614277		hCG_2009934	A0A024RA64	hCG2009934, isoform CRA_a [Homo sapiens]	MMSPDERRK	2.98	0.276084	1180.23	9.98123	9.52293	8.88724	9.4638	10.0655	9.53816	9.83808	9.81393	0	0	0	0	0	0	9.45026	9.45026	0	10.3555	10.4437	10.3996	0	0	0	0	0	0	0	0	0	0	0	0	0	0	0	0	0	0	0	0	9.81781
gi|119614437	404744	NPSR1AS1		AAA1 protein, isoform CRA_d [Homo sapiens]	HRPAYVRRNAGR	7.24	0.475823	1452.29	6.43608	7.57913	0	7.00761	0	0	0	0	0	0	0	0	0	0	0	0	0	0	0	0	0	15.9702	0	15.9702	0	0	0	0	0	0	0	0	15.9564	15.9082	0	15.9323	0	0	0	0	0
gi|119614518		hCG_1645872		hCG1645872 [Homo sapiens]	RPAAK	3.44	1.17978e-13	541.874	0	0	16.1437	16.1437	16.0662	16.0824	16.0546	16.0677	0	0	16.0707	16.0707	0	0	0	0	0	0	0	0	0	0	0	0	0	0	0	0	0	0	0	0	0	0	0	0	0	0	0	0	16.0719
gi|119614626	3384	ICAM2		intercellular adhesion molecule 2, isoform CRA_d [Homo sapiens]	SPVLWLR	13.41	0.618635	870.305	6.5118	6.88454	13.8351	9.07713	7.81743	7.68863	0	7.75303	0	0	0	0	0	0	14.438	14.438	0	0	0	0	0	0	0	0	0	14.3349	0	14.3349	0	0	0	0	0	0	0	0	0	0	0	0	0
gi|119614680	117246	FTSJ3	Q8IY81	FtsJ homolog 3 (E. coli), isoform CRA_a [Homo sapiens]	RRMLK	10.82	0.456276	702.313	9.90457	9.51578	10.0249	9.81508	11.0877	0	10.8682	10.9779	0	0	0	0	0	0	0	0	0	0	0	0	0	0	0	0	0	0	0	0	0	0	0	0	0	0	0	0	0	0	14.1883	14.1883	0
gi|119614868		hCG_2003031		hCG2003031, isoform CRA_c [Homo sapiens]	GGSPGS	4.98	0.00128213	460.93	15.2384	15.2662	15.2678	15.2575	15.052	15.178	15.1834	15.1378	0	0	0	0	0	15.2143	0	15.2143	0	0	0	0	0	0	0	0	0	0	0	0	0	0	0	0	0	0	0	0	0	15.1625	0	15.1625	15.1899
gi|119615152	3211	HOXB1		homeobox B1 [Homo sapiens]	NPPKTAK	4.24	2.33604e-13	753.648	0	16.4758	0	16.4758	16.5561	16.654	16.4382	16.5494	14.3873	15.186	0	14.7867	0	15.7222	15.6083	15.6653	0	12.8533	11.9044	12.3788	11.3001	11.5595	0	11.4298	0	0	0	0	0	0	0	0	0	0	0	0	0	0	0	0	16.4494
gi|119615330	55450	CAMK2N1		calcium/calmodulin-dependent protein kinase II inhibitor 1, isoform CRA_b, partial [Homo sapiens]	GTMEGLRKAR	8.85	0	1118.68	0	0	0	0	0	0	0	0	0	0	0	0	0	0	0	0	0	0	0	0	0	0	0	0	0	0	0	0	0	0	0	0	0	0	0	0	0	0	0	0	0
gi|119615590		hCG_1649732		hCG1649732, isoform CRA_b, partial [Homo sapiens]	ASESGR	1.89	0.0135772	606.854	15.5846	15.9037	15.9496	15.8126	15.8427	16.011	15.8457	15.8998	15.8357	15.8975	16.4353	16.0561	16.1656	15.5504	15.5633	15.7598	16.0295	16.0179	15.6101	15.8858	0	15.9115	15.4722	15.6918	15.625	15.6128	16.0196	15.7525	15.7962	15.8823	0	15.8393	0	0	0	0	15.5051	15.7619	16.025	15.764	16.1793
gi|119615776	54971	BANP		BTG3 associated nuclear protein, isoform CRA_e [Homo sapiens]	RGLLGPR	8.78	0.0204936	768.818	14.795	14.6629	14.6502	14.7027	14.7064	0	0	14.7064	14.488	14.7299	0	14.6089	0	0	0	0	0	14.4997	0	14.4997	0	0	14.4774	14.4774	0	0	0	0	0	0	0	0	0	0	0	0	14.4979	14.495	14.5152	14.5027	14.6706
gi|119616197	84327	ZBED3	Q53EL5	zinc finger, BED-type containing 3, isoform CRA_a [Homo sapiens]	REAAVEQGER	6	0.248232	1141.05	8.4405	0	0	8.4405	0	0	0	0	0	0	0	0	0	0	0	0	0	0	0	0	0	11.1954	0	11.1954	0	8.60601	8.66592	8.63596	0	0	0	0	0	0	0	0	0	0	0	0	0
gi|119616219	8546	AP3B1		adaptor-related protein complex 3, beta 1 subunit, isoform CRA_c [Homo sapiens]	QPAQHGEIIKHMAK	8.61	0.53629	1604.55	13.1983	0	0	13.1983	0	0	0	0	0	0	0	0	0	0	0	0	0	0	0	0	0	0	0	0	0	0	0	0	0	0	16.5793	16.5793	0	0	16.5153	16.5153	0	12.9825	0	12.9825	0
gi|119616301		hCG_2039080		hCG2039080, partial [Homo sapiens]	ELGPGMGASSLR	10.69	0.488747	1172.92	8.53478	8.84168	0	8.68823	0	0	0	0	0	0	12.5747	12.5747	0	0	0	0	0	0	0	0	0	0	0	0	0	0	0	0	0	0	0	0	0	0	11.8228	11.8228	11.6997	0	13.0839	12.3918	0
gi|119616497		hCG_1643494		hCG1643494, isoform CRA_b, partial [Homo sapiens]	ITQISR	0.72	0.364573	715.792	11.915	11.3401	0	11.6276	0	0	0	0	0	0	0	0	0	0	0	0	0	0	0	0	0	0	0	0	0	14.4785	0	14.4785	0	0	0	0	0	0	0	0	0	0	0	0	0
gi|119616887		hCG_2041479		hCG2041479, partial [Homo sapiens]	SARGF	2.55	0.172718	537.137	11.6163	11.3424	10.9681	11.3089	17.0576	10.8597	10.8317	12.9163	0	17.1977	0	17.1977	0	9.94879	9.34532	9.64705	9.80819	10.1944	10.1434	10.0487	11.2447	11.4718	12.2569	11.6578	12.8012	0	0	12.8012	0	0	0	0	0	0	0	0	0	0	0	0	17.1628
gi|119617041	3852	KRT5		keratin 5 (epidermolysis bullosa simplex, Dowling-Meara/Kobner/Weber-Cockayne types), isoform CRA_d [Homo sapiens]	SGGSR	6.54	0.370846	463.521	0	0	0	0	17.0919	0	0	17.0919	0	17.4126	17.333	17.3728	17.4793	17.587	17.6058	17.5573	17.0038	0	17.3314	17.1676	17.1476	17.0926	17.8709	17.3704	17.2088	17.1412	17.5963	17.3154	18.2113	18.2559	18.0867	18.1846	17.7875	17.2105	17.0432	17.3471	17.1934	17.5219	17.6141	17.4431	0
gi|119618145	4801	NFYB		nuclear transcription factor Y, beta, isoform CRA_b [Homo sapiens]	MLYSLMMIAKDAK	3.51	0.329823	1547.5	0	0	0	0	0	0	0	0	0	0	0	0	0	0	0	0	0	0	0	0	0	0	0	0	0	0	0	0	0	0	0	0	0	0	0	0	0	0	0	0	0
gi|119618149	7296	TXNRD1	A0A024RBK9	thioredoxin reductase 1 [Homo sapiens]	AAVVLAK	20.21	0.217575	671.652	9.99062	9.84081	9.76739	9.86628	9.89653	10.5249	9.78092	10.0675	15.0232	10.3679	10.4867	11.9592	10.7552	11.3188	9.03278	10.3689	9.33976	11.8083	11.334	10.8273	0	0	0	0	0	0	15.9542	15.9542	0	0	0	0	0	14.7717	0	14.7717	0	14.5429	16.0193	15.2811	9.31777
gi|119618212		hCG_16515		hCG16515 [Homo sapiens]	LKKILKMNPR	16.68	0.421089	1253.5	11.8817	0	0	11.8817	0	0	0	0	0	0	0	0	0	0	0	0	13.2005	0	0	13.2005	0	0	13.9357	13.9357	0	0	0	0	0	0	0	0	0	0	0	0	0	0	0	0	0
gi|119618493		hCG_2015392		hCG2015392 [Homo sapiens]	GAPGS	0.07	0.0160044	387.187	16.9778	16.9193	17.0324	16.9765	0	0	17.9075	17.9075	17.1738	0	0	17.1738	16.9679	17.01	17.1657	17.0479	16.6608	17.1794	16.4795	16.7732	0	0	18.5216	18.5216	17.4143	18.2628	17.3506	17.6759	0	0	19.3339	19.3339	17.7469	17.6301	18.4475	17.9415	17.1306	16.9862	17.1625	17.0931	0
gi|119618567	92558	BICDL1		coiled-coil domain containing 64, isoform CRA_c [Homo sapiens]	MQVHALREDFR	12.54	0.0195747	1416.69	0	0	0	0	0	16.2977	0	16.2977	0	0	0	0	0	0	0	0	15.8051	16.2775	0	16.0413	0	0	0	0	0	0	0	0	0	0	16.5634	16.5634	0	0	0	0	0	0	0	0	0
gi|119618875	57647	DHX37		DEAH (Asp-Glu-Ala-His) box polypeptide 37, isoform CRA_c [Homo sapiens]	AKVAQEAGAGEPR	9.44	1.22272e-05	1282.66	13.8683	13.9357	13.9357	13.9132	13.9437	14.0258	14.144	14.0378	0	0	0	0	0	0	0	0	0	0	0	0	0	0	0	0	0	0	0	0	0	0	0	0	0	0	0	0	0	0	0	0	0
gi|119619423		hCG_1645061		hCG1645061, partial [Homo sapiens]	DVKPGPR	24.46	0.0169195	768.815	15.0443	15.1123	14.9608	15.0391	14.9301	14.7971	14.7892	14.8388	14.8515	14.7888	13.8075	14.4826	14.5392	14.8041	14.4827	14.6087	14.7148	14.7535	14.6874	14.7186	14.351	14.3749	14.5445	14.4234	14.8266	14.6226	0	14.7246	0	0	0	0	14.6756	14.5769	0	14.6262	14.4949	14.8016	14.6678	14.6547	14.7074
gi|119619585	55466	DNAJA4		DnaJ (Hsp40) homolog, subfamily A, member 4, isoform CRA_d [Homo sapiens]	HKMVK	28.41	3.49087e-13	657.834	15.6247	15.6112	15.5964	15.6108	15.5039	15.5329	15.4609	15.4993	0	0	0	0	0	15.3995	15.3837	15.3916	15.4391	12.8075	12.1751	13.4739	13.814	11.2816	11.3553	12.1503	15.3596	0	0	15.3596	0	0	0	0	0	0	0	0	0	0	0	0	15.2226
gi|119619876		hCG_1985971		hCG1985971 [Homo sapiens]	RPGGPAR	15.58	0.213661	710.999	9.53358	9.32037	9.91976	9.59124	9.82623	9.75221	9.86498	9.81447	0	0	0	0	0	0	0	0	0	0	0	0	0	0	0	0	0	0	0	0	0	0	14.7771	14.7771	0	0	0	0	0	0	0	0	10.3125
gi|119619994	6936	GCFC2		chromosome 2 open reading frame 3, isoform CRA_c [Homo sapiens]	LIPATAMAPRSRLLSLGRR	7.17	1	2096.03	0	0	0	0	0	0	0	0	0	0	0	0	0	0	0	0	0	0	0	0	0	0	0	0	0	0	0	0	15.6791	0	0	15.6791	0	0	0	0	0	0	0	0	0
gi|119620123		hCG_1989538		hCG1989538, partial [Homo sapiens]	ASAHQPEMVMVLK	3.92	6.91277e-13	1456.69	13.0518	13.0564	13.2441	13.1174	12.9954	13.1154	13.069	13.0599	12.9771	13.429	13.1709	13.1923	12.9871	13.1306	12.7071	12.9416	12.9941	13.1391	13.2221	13.1184	13.7788	13.8752	13.8327	13.8289	13.2434	13.3476	13.1523	13.2478	14.0311	13.5003	13.6107	13.714	14.3185	0	0	14.3185	13.1461	13.0559	13.2309	13.1443	13.2155
gi|119620303		hCG_1808373		hCG1808373 [Homo sapiens]	ALNVGPGMK	14.41	0.0169707	901.796	14.3596	14.3791	14.4895	14.4094	14.3175	14.3714	14.3732	14.354	14.2791	14.2845	15.1567	14.5734	14.399	14.4259	13.3989	14.0746	13.5929	13.9307	13.8361	13.7866	0	0	0	0	0	0	0	0	0	0	0	0	0	0	0	0	0	14.5222	0	14.5222	14.1753
gi|119620305		hCG_21219		hCG21219, partial [Homo sapiens]	QSMESDIHGLRK	6.56	0.326783	1416.18	9.54149	0	0	9.54149	0	0	0	0	0	0	0	0	0	0	0	0	0	0	0	0	0	0	0	0	0	0	0	0	0	0	0	0	0	12.3002	12.2703	12.2853	10.455	0	0	10.455	0
gi|119620447		hCG_1660539		hCG1660539 [Homo sapiens]	AKDGAS	10.41	0.120623	547.828	13.6671	13.753	13.7191	13.7131	13.7145	13.7009	0	13.7077	13.775	0	0	13.775	13.7555	0	13.1335	13.4445	0	13.588	13.6943	13.6412	13.6187	13.5287	0	13.5737	13.7742	13.8153	13.726	13.7718	0	0	0	0	0	0	0	0	13.6296	13.571	13.6537	13.6181	13.7852
gi|119620493		hCG_2038499		hCG2038499, partial [Homo sapiens]	YWVERASTTL	16.84	0.376104	1226.59	15.0637	12.3056	12.3803	13.2499	12.5196	12.289	12.3934	12.4007	0	0	0	0	0	0	17.2852	17.2852	17.588	17.8727	17.8352	17.7653	18.2782	0	17.9895	18.1338	17.8958	17.8175	17.8303	17.8479	17.5356	0	0	17.5356	17.8279	17.7588	17.8006	17.7958	17.9099	17.8411	17.9258	17.8923	12.4253
gi|119620511	6233	RPS27A		ribosomal protein S27a, isoform CRA_a [Homo sapiens]	EGKNSS	14.91	0.341771	621.55	9.00782	9.19993	14.7488	10.9855	9.20009	9.30287	9.28802	9.26366	0	0	0	0	0	0	0	0	0	0	14.2295	14.2295	0	0	0	0	0	0	0	0	0	0	0	0	0	0	0	0	0	14.4024	0	14.4024	14.4702
gi|119620702		hCG_1659520		hCG1659520, partial [Homo sapiens]	SPSTASPR	8.88	0.015068	802.886	16.523	16.5986	16.6217	16.5811	16.534	16.5453	16.6073	16.5622	16.6369	16.5519	17.0647	16.7512	16.568	16.6447	15.9122	16.375	16.241	16.5189	16.5768	16.4456	17.1706	16.8196	16.478	16.8227	16.5777	16.6118	16.5998	16.5965	0	16.9148	16.5538	16.7343	16.5476	0	16.4862	16.5169	16.6302	16.5165	16.6445	16.5971	16.5475
gi|119620794		hCG_2039093		hCG2039093, partial [Homo sapiens]	GMRILVMDSALP	2.89	0.467688	1320.3	6.99555	7.72364	6.06401	6.92773	0	0	0	0	0	0	0	0	0	0	0	0	0	0	0	0	0	13.8613	0	13.8613	0	0	0	0	0	0	14.346	14.346	14.4699	0	0	14.4699	0	0	0	0	0
gi|119620840	4052	LTBP1		latent transforming growth factor beta binding protein 1, isoform CRA_a, partial [Homo sapiens]	HVNKEK	2.32	0	752.813	0	0	0	0	0	0	0	0	0	0	0	0	0	0	0	0	0	0	0	0	0	13.7168	0	13.7168	0	0	0	0	0	0	0	0	0	0	0	0	0	0	0	0	0
gi|119621268	343930	MSGN1		hCG1648308, partial [Homo sapiens]	MYQRAPECR	19.49	0.407579	1226.56	12.3706	12.3912	12.2724	12.3447	17.7591	12.3378	12.363	14.1533	17.8539	0	18.284	18.0689	17.8163	0	17.2882	17.5522	17.5389	17.8855	17.874	17.7661	18.2974	0	17.6686	17.983	17.8184	17.8944	17.8102	17.841	17.7187	18.1264	17.447	17.764	17.7574	17.8686	17.7097	17.7786	17.8688	17.7764	17.8797	17.8416	17.6996
gi|119621360	79954	NOL10	Q9BSC4	nucleolar protein 10, isoform CRA_c [Homo sapiens]	SAGHLK	9.5	0.645339	612.573	14.0202	7.8218	8.20951	10.0172	14.043	5.86138	8.42361	9.44267	13.7569	0	1.9473	7.85212	13.8203	13.8559	0	13.8381	0	13.9285	13.9871	13.9578	0	0	0	0	13.725	0	0	13.725	14.4233	0	0	14.4233	0	0	0	0	14.0898	13.7301	14.0916	13.9705	13.9268
gi|119621480		hCG_1817846		hCG1817846, partial [Homo sapiens]	HPSSR	6.3	0.203902	584.938	11.2568	10.9733	11.5257	11.2519	10.7491	11.0531	14.1481	11.9834	0	0	0	0	0	14.0102	0	14.0102	0	0	0	0	0	0	0	0	0	0	0	0	0	0	0	0	0	0	0	0	13.9059	13.951	14.0603	13.9724	10.9953
gi|119621635		hCG_2020457		hCG2020457 [Homo sapiens]	IKTTIKNLK	23.06	0.257652	1060.09	8.55969	8.86456	8.36036	8.59487	9.2752	8.65518	8.6562	8.86219	0	0	0	0	0	0	0	0	0	0	0	0	0	0	0	0	0	0	0	0	0	0	0	0	0	0	0	0	0	0	0	0	0
gi|119621904	162655	ZNF519		zinc finger protein 519, isoform CRA_c, partial [Homo sapiens]	AMGGMR	9.46	0.0185841	637.23	16.4618	17.0447	15.4656	16.324	15.4026	15.4207	15.8954	15.5729	14.9799	0	15.0988	15.0393	15.0766	15.9173	0	15.4969	13.9752	16.0168	16.0233	15.3384	17.1174	17.0789	0	17.0982	0	0	0	0	0	0	0	0	0	0	0	0	0	0	0	0	16.0735
gi|119622008	10928	RALBP1		ralA binding protein 1, isoform CRA_b [Homo sapiens]	SAGWDK	21.31	0.011221	662.856	13.647	0	13.4758	13.5614	13.3566	13.6303	13.4999	13.4956	0	0	0	0	0	0	0	0	13.2801	0	0	13.2801	0	13.9491	0	13.9491	0	0	0	0	0	13.1254	0	13.1254	13.3352	0	0	13.3352	0	13.7031	0	13.7031	0
gi|119622047		hCG_2036578		hCG2036578, partial [Homo sapiens]	LGAPGVPPGGGRALQPQGWR	6.41	1	1969.97	0	0	0	0	0	0	0	0	0	0	0	0	0	0	0	0	0	0	0	0	0	0	0	0	0	0	0	0	0	0	0	0	0	0	0	0	0	0	0	0	0
gi|119622078		hCG_1994437		hCG1994437 [Homo sapiens]	RAMERNQSRPR	10.54	0.35827	1416.19	13.24	13.0169	13.3452	13.2007	12.711	12.9157	12.8782	12.8349	12.2149	11.9605	13.8214	12.6656	12.4436	13.1048	10.4417	11.9967	10.5819	10.8636	11.1109	10.8522	12.0583	12.3058	0	12.182	0	0	0	0	0	0	16.8127	16.8127	0	0	0	0	0	0	0	0	12.1015
gi|119622087		hCG_2045686		hCG2045686 [Homo sapiens]	GKATWR	7.93	0.16465	717.998	11.7356	10.8783	10.8445	11.1528	11.0203	10.8445	10.4768	10.7806	9.31003	10.4899	10.2475	10.0158	10.371	0	9.29246	9.83171	8.37442	10.2152	0	9.2948	0	0	0	0	0	0	0	0	0	0	0	0	0	0	0	0	0	0	0	0	10.5616
gi|119622500	440307	TTLL13P		tubulin tyrosine ligase-like family, member 13, isoform CRA_b [Homo sapiens]	DQNQGESAGEK	5.96	0.633766	1161.76	14.1288	14.3713	0	14.25	0	0	0	0	0	0	0	0	0	0	0	0	0	0	0	0	0	0	0	0	0	0	0	0	0	0	0	0	0	0	0	0	0	0	0	0	0
gi|119622606		hCG_2041453		hCG2041453 [Homo sapiens]	RHLGELSFR	25.35	0.35424	1114.37	12.6586	0	0	12.6586	0	0	0	0	0	0	0	0	0	0	0	0	0	0	0	0	0	0	0	0	0	0	0	0	0	0	0	0	0	13.1109	12.9718	13.0413	11.2725	0	0	11.2725	0
gi|119622719	80213	TM2D3		TM2 domain containing 3, isoform CRA_b [Homo sapiens]	MTFNRSPAVEPGVRASSK	5.56	0	1949.77	11.9555	0	0	11.9555	0	0	0	0	0	0	0	0	0	0	0	0	0	0	0	0	0	0	0	0	0	0	0	0	0	0	0	0	0	0	0	0	0	0	0	0	0
gi|119622822	161	AP2A2		adaptor-related protein complex 2, alpha 2 subunit, isoform CRA_b [Homo sapiens]	CPNLQAQMYR	20.11	0.000538439	1296.68	14.441	14.1096	14.177	14.2425	14.2501	14.3552	14.4415	14.3489	13.8938	13.8586	13.8161	13.8561	14.3154	14.474	13.6794	14.1562	13.7903	13.6807	13.6722	13.7144	13.7426	0	0	13.7426	0	0	0	0	14.9203	14.4999	0	14.7101	0	0	0	0	0	0	0	0	14.2042
gi|119622996		hCG_1744742		hCG1744742 [Homo sapiens]	IKRTGEGNYKSG	10.43	0.181706	1308.64	14.2774	0	14.5108	14.3941	0	0	14.1033	14.1033	0	14.2668	14.7583	14.5125	14.0811	14.0571	13.7057	13.9479	0	0	13.6388	13.6388	14.901	13.9599	0	14.4304	0	0	0	0	0	0	0	0	0	14.2655	14.1916	14.2285	0	0	14.3132	14.3132	14.1046
gi|119623487	8970	H2BC11		histone 1, H2bj, isoform CRA_b [Homo sapiens]	IAGLP	0.18	0.317859	469.258	9.38063	0	0	9.38063	0	0	0	0	0	0	0	0	0	0	0	0	0	0	0	0	0	0	14.0617	14.0617	0	13.9997	0	13.9997	0	0	0	0	0	0	0	0	0	0	0	0	0
gi|119623503		LOC441136		hypothetical gene supported by AK092633, partial [Homo sapiens]	VAGGLAAGRVR	10.27	0.0182913	1026.87	0	16.8472	16.9525	16.8998	0	0	0	0	0	0	0	0	0	0	0	0	0	16.5501	16.5223	16.5362	16.2724	16.1373	15.659	16.0229	0	0	0	0	16.186	0	0	16.186	0	0	16.6685	16.6685	0	0	0	0	0
gi|119624311	1026	CDKN1A		cyclin-dependent kinase inhibitor 1A (p21, Cip1), isoform CRA_b [Homo sapiens]	MVGDR	7.38	0.0265466	593.165	22.3582	22.6064	22.3206	22.4284	22.3816	22.3503	22.3512	22.361	22.105	22.0414	22.1637	22.1034	22.011	21.9671	21.932	21.97	17.544	17.5459	17.2972	17.4624	21.7372	21.6552	21.5879	21.6601	21.2982	21.1316	20.9664	21.1321	19.6549	19.407	19.2423	19.4347	19.0047	18.5257	18.5152	18.6819	18.0363	18.0623	17.754	17.9509	22.3183
gi|119624391		hCG_1999777		hCG1999777, partial [Homo sapiens]	MTDPR	15.05	0.185937	634.799	14.4754	14.5624	14.5563	14.5314	14.586	0	0	14.586	14.3834	0	0	14.3834	0	14.4012	14.4359	14.4186	14.2161	11.8679	14.298	13.4607	14.2876	14.2591	14.1054	14.2174	0	14.3069	0	14.3069	0	0	0	0	0	14.357	14.3137	14.3354	14.2356	0	14.3069	14.2712	14.4372
gi|119624398		hCG_2041191		hCG2041191, isoform CRA_a [Homo sapiens]	SAVPK	2.09	0.138038	500.895	16.7729	16.789	16.7544	16.7721	17.1407	16.3888	16.542	16.6905	16.16	15.9214	15.8935	15.9916	0	17.0753	17.1059	17.0906	0	0	17.0915	17.0915	0	16.7574	16.994	16.8757	17.226	17.4505	17.14	17.2722	0	0	0	0	16.2743	0	17.043	16.6587	17.0953	0	17.1499	17.1226	16.8844
gi|119624677		hCG_2041342		hCG2041342 [Homo sapiens]	HGSQNER	4.82	0.211974	828.308	8.98553	0	0	8.98553	0	0	0	0	0	0	0	0	0	0	0	0	0	0	9.98668	9.98668	9.26208	14.1461	0	11.7041	0	9.89201	9.65644	9.77422	0	0	0	0	0	0	0	0	0	8.89106	0	8.89106	0
gi|119624943		hCG_2000782		hCG2000782 [Homo sapiens]	TGGSPEVR	11.79	0.0566306	802.893	16.5906	16.6254	16.6259	16.614	16.5935	16.6855	16.6041	16.6277	16.5905	16.6007	17.0183	16.7365	16.594	16.6432	16.0531	16.4301	16.2274	16.5103	16.565	16.4342	17.0718	16.504	16.4567	16.6775	16.5825	16.5819	16.5259	16.5634	16.5896	16.9633	16.5327	16.6952	16.5391	16.5104	16.4994	16.5163	16.6174	16.5295	16.5981	16.5817	16.5868
gi|119624991	54892	NCAPG2		leucine zipper protein 5, isoform CRA_b, partial [Homo sapiens]	AAPDDDR	11.18	0	758.819	0	0	0	0	0	0	0	0	0	0	0	0	0	0	0	0	0	0	0	0	0	0	0	0	0	0	0	0	0	0	0	0	0	0	0	0	13.1002	0	0	13.1002	0
gi|119625360		hCG_2026315		hCG2026315 [Homo sapiens]	LVELHR	19.48	0.0334152	766.855	0	0	0	0	0	0	0	0	14.7483	0	14.2699	14.5091	15.113	0	0	15.113	14.9993	0	0	14.9993	0	14.9152	0	14.9152	0	0	0	0	0	0	0	0	0	0	0	0	0	0	0	0	0
gi|119625462		hCG_2026259		hCG2026259, isoform CRA_b [Homo sapiens]	ITKQQGK	9.61	0.0491442	802.898	16.3896	16.4026	16.4093	16.4005	16.4744	16.3483	16.4836	16.4354	16.414	16.4479	16.2495	16.3705	16.2899	16.3718	16.1886	16.2834	16.3244	16.313	16.3786	16.3387	16.498	16.6018	16.2772	16.459	16.3987	16.3117	16.4617	16.3907	16.4985	15.935	16.3987	16.2774	16.4516	16.3831	16.392	16.4089	16.2941	16.2478	16.5339	16.3586	16.4603
gi|119625660	132332	TMEM155		hypothetical protein FLJ30834, isoform CRA_b, partial [Homo sapiens]	ALGLLPRASGVTRVRALAGGHR	15.81	0.627278	2228.77	11.8718	13.2783	11.2114	12.1205	0	0	0	0	0	0	0	0	0	0	0	0	0	0	0	0	0	0	0	0	0	0	0	0	0	0	0	0	0	0	15.957	15.957	0	0	0	0	0
gi|119625784		hCG_2041372		hCG2041372 [Homo sapiens]	ASDSAESK	2.33	0.0652216	794.773	13.0186	13.1355	13.2054	13.1198	13.2719	13.2919	13.2305	13.2648	13.2901	13.3367	12.8799	13.1689	13.0862	13.3127	12.865	13.088	13.1574	13.145	13.1471	13.1498	13.2233	0	0	13.2233	13.1612	13.2864	13.4191	13.2889	13.5775	0	0	13.5775	0	13.7127	0	13.7127	12.7559	13.1332	13.2465	13.0452	13.5579
gi|119625885		hCG_2038540		hCG2038540, partial [Homo sapiens]	KGMAQDSAAAQTMR	12.13	2.38472e-13	1482.49	14.2958	14.0569	14.0329	14.1285	14.1346	14.1474	13.8557	14.0459	0	0	0	0	0	0	0	0	0	0	0	0	0	0	0	0	0	0	0	0	0	0	0	0	0	0	0	0	0	0	0	0	14.0116
gi|119625920	6691	SPINK2		serine peptidase inhibitor, Kazal type 2 (acrosin-trypsin inhibitor), isoform CRA_c, partial [Homo sapiens]	GPAREGGHNIK	3.11	0.023513	1136.69	13.0189	12.6567	12.7596	12.8117	12.6826	12.9476	12.9041	12.8447	12.6446	12.2622	14.1138	13.0069	12.6982	12.7525	11.4257	12.2921	11.4407	12.5682	12.4517	12.1535	14.3175	14.099	0	14.2083	0	0	0	0	0	0	0	0	0	0	0	0	12.5813	12.7251	12.5641	12.6235	12.5591
gi|119626446		hCG_1777785		hCG1777785, partial [Homo sapiens]	KLTQNRSTTWK	2.5	0.759998	1363.42	0	0	0	0	0	0	0	0	0	0	0	0	0	0	0	0	0	0	0	0	0	0	0	0	0	0	0	0	12.4701	0	0	12.4701	0	0	0	0	0	0	0	0	0
gi|119626567		hCG_2028210		hCG2028210 [Homo sapiens]	AGGLLEPKSLR	11.33	0.314048	1141.38	7.13895	6.90809	6.47789	6.84164	5.94639	6.94686	6.28153	6.39159	0	0	0	0	0	0	13.0463	13.0463	0	0	0	0	0	0	0	0	0	0	0	0	0	0	13.0385	13.0385	0	0	0	0	0	0	0	0	0
gi|119626629	51176	LEF1	A0A024RDI7	lymphoid enhancer-binding factor 1, isoform CRA_b [Homo sapiens]	MTAAYI	8.63	0.319681	668.557	10.059	14.2459	14.3451	12.8833	9.79496	9.51377	9.62475	9.64449	9.24848	9.09816	5.48115	7.9426	13.9634	9.35343	8.82224	10.713	9.26562	10.9612	11.3473	10.5247	9.16989	10.0653	9.40801	9.54774	9.05721	8.81285	13.8819	10.584	0	0	0	0	0	0	0	0	0	0	0	0	9.98899
gi|119626879	55635	DEPDC1		DEP domain containing 1, isoform CRA_d [Homo sapiens]	YNMANTSKR	12.66	0.569676	1086.9	13.1973	13.2246	12.5814	13.0011	0	0	0	0	0	0	0	0	0	0	0	0	0	0	0	0	0	0	0	0	0	0	0	0	0	0	0	0	0	0	13.2766	13.2766	0	0	0	0	0
gi|119626898	26135	SERBP1		SERPINE1 mRNA binding protein 1, isoform CRA_e [Homo sapiens]	SFVSSFSHYSGLKHEDK	10.55	2.33966e-13	1954.06	11.8985	11.124	11.0077	11.3434	10.7139	11.1035	11.8122	11.2099	0	0	0	0	0	0	0	0	0	0	11.2625	11.2625	0	0	0	0	0	0	0	0	0	0	16.6565	16.6565	0	0	0	0	0	11.3499	11.1396	11.2448	10.8735
gi|119626989		hCG_24180		hCG24180 [Homo sapiens]	ASIINR	13.89	0.073264	672.848	13.8675	13.9209	13.9354	13.9079	14.0238	14.0411	14.1443	14.0698	13.9931	13.9694	13.6349	13.8658	13.8086	13.8723	13.8294	13.8368	14.0364	13.8746	13.7894	13.9001	14.0579	14.4203	13.9914	14.1565	14.0883	14.1752	14.1305	14.1313	14.3327	13.9054	14.1377	14.1253	0	0	0	0	13.9019	13.8711	13.9523	13.9084	14.1302
gi|119627576		hCG_1641872		hCG1641872, isoform CRA_b, partial [Homo sapiens]	MARPGPDLSRMR	11.81	0.503865	1386.17	13.5677	13.4376	13.2376	13.4143	13.2403	13.2637	13.032	13.1787	12.3691	11.9057	13.1778	12.4842	11.9918	0	9.39022	10.691	13.8259	9.68229	10.533	11.3471	12.7491	0	0	12.7491	14.3103	0	13.9501	14.1302	0	15.952	0	15.952	0	0	0	0	14.3602	14.0244	0	14.1923	14.1317
gi|119627709	10946	SF3A3	Q12874	splicing factor 3a, subunit 3, 60kDa, isoform CRA_a [Homo sapiens]	HAHGMR	5.46	0.102504	706.885	16.1972	16.3356	16.2012	16.2446	16.2988	16.211	16.1298	16.2132	16.1724	16.08	16.965	16.4058	16.2154	16.2237	15.4103	15.9498	15.6459	16.3129	16.327	16.0953	16.833	16.8577	16.0258	16.5722	16.3681	0	16.2074	16.2878	0	0	0	0	0	0	0	0	0	0	16.1654	16.1654	15.9955
gi|119628028	51538	ZCCHC17		zinc finger, CCHC domain containing 17, isoform CRA_c, partial [Homo sapiens]	DSKAA	3.94	0.12189	490.97	13.2808	12.5652	13.3529	13.0663	12.2856	14.8034	14.701	13.93	12.058	13.4805	13.5477	13.0287	16.2522	0	0	16.2522	14.4778	0	0	14.4778	14.4181	0	0	14.4181	14.5836	14.9494	14.6259	14.7196	0	0	0	0	14.4603	0	14.4612	14.4608	0	0	0	0	12.8934
gi|119628242		hCG_2038634		hCG2038634, partial [Homo sapiens]	TRLGGIAPGR	9.61	0	998.385	8.47495	9.17955	0	8.82725	0	0	0	0	0	0	0	0	0	0	0	0	0	0	0	0	0	0	0	0	0	0	0	0	0	0	0	0	0	0	0	0	0	0	0	0	0
gi|119628296		hCG_2036659		hCG2036659, isoform CRA_b [Homo sapiens]	TEPAVPGAVS	10.57	0.0240669	927.527	9.65491	0	0	9.65491	0	0	0	0	0	0	0	0	0	0	0	0	0	0	0	0	0	9.80906	0	9.80906	0	9.13114	9.11793	9.12454	0	0	0	0	0	0	0	0	0	0	0	0	0
gi|119628461	1611	DAP		death-associated protein, isoform CRA_a [Homo sapiens]	KSQHAEE	4.32	0.174567	828.28	15.8673	10.6916	0	13.2795	0	10.8079	11.9568	11.3823	11.1778	11.1355	0	11.1567	10.7086	10.8152	15.6942	12.406	10.8728	0	11.2787	11.0758	0	0	0	0	0	0	0	0	0	0	0	0	0	0	0	0	0	0	0	0	10.7621
gi|119629431		hCG_2011944		hCG2011944, partial [Homo sapiens]	MEMEPAGTKCEK	32.79	0.342885	1443.42	0	0	0	0	0	0	0	0	0	0	0	0	0	0	0	0	0	0	0	0	0	8.54205	0	8.54205	0	0	0	0	0	0	0	0	0	0	0	0	0	0	0	0	0
gi|119629543		hCG_1811463		hCG1811463, isoform CRA_a, partial [Homo sapiens]	VKKTADAGGVTGKGQNGIGSK	7.09	0	1972.93	0	0	0	0	0	0	0	0	0	0	0	0	0	0	0	0	0	0	0	0	0	0	0	0	0	0	0	0	0	0	0	0	0	0	0	0	0	0	0	0	0
gi|119629858		hCG_1750329		hCG1750329, isoform CRA_c [Homo sapiens]	GSSASR	3.05	0.101741	565.424	15.597	15.6724	15.413	15.5608	15.6114	15.5401	15.7117	15.6211	14.1992	14.9874	14.8922	14.6929	15.1269	15.3859	15.2517	15.2548	16.4146	16.3162	14.2559	15.6622	14.4487	14.0588	13.2141	13.9072	12.0817	0	0	12.0817	16.0755	0	14.9047	15.4901	0	0	0	0	0	0	0	0	15.4682
gi|119630144		hCG_1650458		hCG1650458, partial [Homo sapiens]	HQQSPATMRPKK	11.01	0.00640648	1424.68	14.1188	14.0842	14.0573	14.0867	14.0733	14.0985	0	14.0859	0	0	0	0	0	0	13.353	13.353	0	13.9081	13.8954	13.9017	14.6915	14.7033	13.8978	14.4308	14.0072	0	0	14.0072	14.5222	14.9672	14.2494	14.5796	13.9975	0	0	13.9975	13.996	13.9448	13.9262	13.9557	0
gi|119630418		hCG_1779648		hCG1779648, isoform CRA_b [Homo sapiens]	WESEEMVTKEK	23.31	0.000931426	1410.65	0	14.7187	14.7312	14.725	14.7778	14.7869	0	14.7824	0	0	15.4832	15.4832	0	0	14.1446	14.1446	0	0	0	0	15.2903	0	14.6542	14.9722	14.7689	14.7505	14.7089	14.7428	0	15.317	0	15.317	0	14.7185	14.6532	14.6858	15.0184	14.9955	0	15.0069	0
gi|119630442	388815	MIR99AHG		chromosome 21 open reading frame 34, isoform CRA_a [Homo sapiens]	QQERQKVSGSTAAR	17.58	0.282213	1544.49	13.0002	13.0679	13.2122	13.0934	13.0415	0	15.0207	14.0311	0	0	0	0	0	0	0	0	0	0	0	0	0	0	0	0	13.0548	13.0967	0	13.0757	0	0	0	0	0	0	0	0	0	0	10.2232	10.2232	0
gi|119630694	55614	KIF16B		chromosome 20 open reading frame 23, isoform CRA_c [Homo sapiens]	LKEGGTGDSGR	9.61	0.371176	1077.9	12.5081	0	0	12.5081	0	0	0	0	0	0	0	0	0	0	0	0	0	0	0	0	0	13.9403	0	13.9403	0	12.5559	12.6654	12.6106	0	0	0	0	0	0	0	0	0	0	0	0	0
gi|119630768		hCG_2045822		hCG2045822 [Homo sapiens]	HSTVGR	7.22	1.16362e-13	655.363	11.9294	0	0	11.9294	12.2985	0	0	12.2985	0	0	0	0	0	0	0	0	0	12.5611	12.4205	12.4908	12.9981	13.1383	12.6776	12.938	12.55	0	12.5584	12.5542	12.8878	12.8877	12.8159	12.8638	0	0	0	0	13.5062	0	0	13.5062	12.1366
gi|119631019		hCG_2019710		hCG2019710, isoform CRA_c [Homo sapiens]	ALAEPLK	4.58	0.25659	740.883	14.4073	13.4733	14.3807	14.0871	14.3963	13.3933	14.2589	14.0162	14.176	14.1253	12.7048	13.6687	14.2955	14.1597	12.993	13.816	13.8152	0	13.7078	13.7615	13.2658	0	13.9973	13.6315	0	0	0	0	0	0	0	0	0	0	0	0	0	13.9659	13.9922	13.9791	13.3077
gi|119631132	30818	KCNIP3		Kv channel interacting protein 3, calsenilin, isoform CRA_d [Homo sapiens]	MATSPK	12.77	0.35833	634.909	14.2796	14.3432	12.5458	13.7229	14.2995	14.6489	14.1528	14.3671	13.9532	14.3475	13.6384	13.9797	14.2203	14.1093	14.1383	14.156	13.9718	14.0604	14.1434	14.0585	14.0117	13.8564	13.9481	13.9388	14.2253	13.944	14.2674	14.1456	12.3149	13.6798	13.6955	13.2301	14.2756	13.0291	13.3671	13.5573	14.0508	13.9374	13.9157	13.968	14.2982
gi|119631210		hCG_1643203		hCG1643203, isoform CRA_a [Homo sapiens]	YMGTK	10.79	0.261538	617.009	19.7034	19.9493	19.5371	19.7299	20.3215	19.9359	20.3008	20.1861	13.6723	13.7644	13.4869	13.6412	19.9131	19.8465	19.801	19.8535	12.2423	12.3281	12.3875	12.3193	0	19.5677	19.4724	19.5201	18.9929	18.7503	18.6708	18.8047	0	0	0	0	0	0	0	0	0	0	0	0	20.0449
gi|119631352		hCG_1776264	Q9P138	hCG1776264 [Homo sapiens]	NISIST	14.31	0	634.856	15.1577	0	15.2296	15.1936	0	0	0	0	0	0	0	0	0	0	0	0	0	0	0	0	0	0	0	0	0	0	0	0	0	0	0	0	0	0	0	0	0	0	15.0728	15.0728	0
gi|119631463	8540	AGPS		alkylglycerone phosphate synthase, isoform CRA_b [Homo sapiens]	ASGMK	3.85	0.000940755	508.859	14.9858	15.5204	15.1969	15.2344	14.8665	15.4863	15.2725	15.2084	0	0	0	0	0	0	0	0	0	0	0	0	0	0	0	0	0	0	0	0	0	0	0	0	0	0	0	0	0	0	0	0	15.2022
gi|119631465	100130691	LOC100130691	Q86TA4	hypothetical protein DKFZp451M2119, isoform CRA_b [Homo sapiens]	ICLHLGWDEGLVEGKVVRLGQGIGK	4.91	0	2730.16	0	0	0	0	0	0	0	0	0	0	0	0	0	0	0	0	0	0	0	0	0	0	0	0	0	11.6819	11.8683	11.7751	0	0	0	0	0	0	0	0	0	0	0	0	0
gi|119631584		hCG_1811598		hCG1811598 [Homo sapiens]	MDTEAR	10.34	0.00195587	723.142	16.6417	16.6668	16.7005	16.6697	16.5062	16.443	0	16.4746	0	16.0143	0	16.0143	0	0	16.2524	16.2524	16.0038	16.0163	0	16.0101	16.0871	16.0229	0	16.055	0	0	0	0	0	0	0	0	0	0	0	0	0	0	0	0	16.457
gi|119631674	9360	PPIG	Q13427	peptidylprolyl isomerase G (cyclophilin G), isoform CRA_c [Homo sapiens]	QSDSKGK	5.1	0.0195144	747.853	15.3223	0	0	15.3223	0	0	0	0	0	0	0	0	0	0	0	0	0	15.1869	0	15.1869	0	0	0	0	0	0	0	0	0	0	0	0	15.1213	14.9895	0	15.0554	0	15.3239	0	15.3239	0
gi|119631909	4703	NEB		nebulin, isoform CRA_f [Homo sapiens]	QGLTLSPR	19.95	0.823744	869.562	7.99468	0	0	7.99468	0	0	0	0	12.9004	0	0	12.9004	0	0	0	0	12.9139	0	0	12.9139	0	0	0	0	0	0	0	0	0	13.4726	12.9271	13.1998	0	0	0	0	12.9066	0	0	12.9066	0
gi|119632077		hCG_25298		hCG25298, partial [Homo sapiens]	ALKSAAPGVQTMK	3.3	0.276101	1299.86	11.0011	0	0	11.0011	0	0	0	0	0	0	0	0	0	0	0	0	0	0	0	0	0	13.0382	0	13.0382	0	10.4714	10.8549	10.6631	0	0	0	0	0	0	0	0	0	0	0	0	0
gi|119632257	100129231	HSPA8P20		hCG1644369 [Homo sapiens]	GGEDFNK	17.49	0.0114033	765.287	11.5844	11.2912	11.1487	11.3414	11.0865	12.027	11.8535	11.6557	0	0	0	0	0	0	0	0	0	11.6957	11.8098	11.7528	0	0	0	0	0	0	0	0	0	0	0	0	0	0	0	0	0	0	0	0	0
gi|119632274		hCG_1980694		hCG1980694, isoform CRA_b [Homo sapiens]	LKKSKDTVSEGTIR	9.44	0.629911	1563.32	8.10837	9.02322	0	8.5658	0	0	0	0	0	0	0	0	0	0	0	0	0	0	0	0	0	0	0	0	0	0	0	0	15.0067	0	0	15.0067	0	0	0	0	0	0	0	0	0
gi|1196397	729020	RPEL1	V9GZS1	unknown protein [Homo sapiens]	TVSGSAIMRSEDPR	3.4	0.643688	1521.99	0	0	0	0	0	0	0	0	0	0	0	0	0	0	0	0	0	0	0	0	0	0	0	0	0	0	9.51115	9.51115	0	0	0	0	0	0	0	0	0	0	0	0	0
gi|119850958	57616	TSHZ3	Q63HK5	Teashirt zinc finger homeobox 3 [Homo sapiens]	VAKVEEK	16.33	0.16985	802.93	16.0304	15.991	16.111	16.0441	16.1681	15.9353	16.1164	16.0733	16.1462	16.1503	15.9291	16.0752	16.0099	15.8515	15.9559	15.9391	16.2586	16.1111	15.8464	16.0721	16.4229	16.5619	16.0456	16.3435	16.0852	16.0534	16.0574	16.0653	15.9175	14.2873	16.117	15.4406	16.0908	15.8271	16.1601	16.026	15.9643	15.6734	15.9794	15.8724	15.9683
gi|120587027	57478	USP31	Q70CQ4	ubiquitin carboxyl-terminal hydrolase 31 [Homo sapiens]	GAGKHVR	12.27	0.0164431	722.798	0	15.0078	15.0159	15.0119	14.7845	14.8836	14.9041	14.8574	14.8336	14.74	15.6993	15.091	14.7662	14.8336	13.7367	14.4455	13.9441	14.624	14.628	14.3987	15.6047	15.2098	14.5485	15.121	14.7702	14.786	14.6598	14.7387	15.6322	16.1392	15.4007	15.7241	14.6653	14.6576	14.4994	14.6074	14.7454	14.557	14.6906	14.6643	14.8704
gi|1205999	347598	RBMY2DP	Q13384	YRRM, partial [Homo sapiens]	SAXSAMAR	7.11	0.0755562	779.865	15.2218	15.2877	15.2265	15.2453	0	15.1786	15.2769	15.2278	15.1365	15.4047	15.1424	15.2279	15.1476	15.262	15.3497	15.2531	15.4355	15.1592	15.0575	15.2174	15.6716	15.7902	15.2676	15.5765	15.037	15.2038	15.2008	15.1472	15.3587	15.1157	15.4402	15.3049	15.4087	15.4122	15.3285	15.3831	15.1902	15.1764	15.1371	15.1679	0
gi|120660412	374393	FAM111B	Q6SJ93	Family with sequence similarity 111, member B [Homo sapiens]	DVEHSR	7.28	0.09665	741.212	15.5705	15.9026	15.7905	15.7546	15.826	15.8971	15.9857	15.9029	15.7375	15.7808	16.7619	16.0934	15.9632	15.6254	16.014	15.8675	0	15.7863	16.3635	16.0749	16.6476	16.6631	16.0698	16.4601	16.2176	15.9855	16.0872	16.0968	15.8756	16.6808	16.0372	16.1979	16.1289	15.8012	15.9919	15.974	15.9729	16.1584	16.0002	16.0438	14.0821
gi|1214581241	388960	C2orf78		uncharacterized protein C2orf78 [Homo sapiens]	TGFSSSR	13.48	0.133809	740.868	14.3067	14.5124	14.6274	14.4822	13.8957	14.5013	13.994	14.1303	13.8498	14.4145	14.9173	14.3939	13.9913	14.2064	14.1759	14.1245	14.132	0	0	14.132	0	0	13.7184	13.7184	0	14.0416	0	14.0416	0	0	0	0	14.4744	13.9376	0	14.206	0	13.9579	0	13.9579	14.1826
gi|1214653823				Chain B, Crystal Structure Of Tdp-43 N-terminal Domain At 2.1 A Resolution	NPVSQXMR	13.81	0.174473	889.194	14.941	14.9826	14.961	14.9615	14.7947	14.8135	14.4305	14.6796	14.345	14.5644	0	14.4547	14.2835	14.2456	0	14.2645	0	0	0	0	0	0	0	0	0	0	0	0	0	0	0	0	0	0	0	0	13.7442	13.9387	13.877	13.8533	14.7454
gi|121941799	168850	ZNF800	Q2TB10	RecName: Full=Zinc finger protein 800	HITVVHK	3.82	0.0112997	832.794	13.7352	13.9242	13.9142	13.8579	13.8316	14.0254	13.2952	13.7174	0	13.4006	0	13.4006	13.2454	0	14.0305	13.6379	0	13.6204	13.4619	13.5412	13.1679	12.8578	12.7973	12.941	12.913	0	0	12.913	0	0	0	0	0	0	0	0	0	0	0	0	13.804
gi|1227419801				NADH dehydrogenase subunit 2 (mitochondrion) [Homo sapiens]	KTNPRSTEAAIK	13.98	0.385668	1315.31	9.48115	0	0	9.48115	0	0	0	0	0	0	0	0	0	0	0	0	0	0	0	0	0	9.48521	0	9.48521	0	9.03982	9.46972	9.25477	0	0	0	0	0	0	0	0	0	0	0	0	0
gi|1228317761				NADH dehydrogenase subunit 3, partial (mitochondrion) [Homo sapiens]	XPFSMK	4.81	0.00347594	693.113	17.2656	17.3656	17.2969	17.3094	17.2302	0	17.0034	17.1168	0	16.2953	0	16.2953	0	16.3566	16.418	16.3873	0	13.0938	14.2302	13.662	16.0853	16.017	15.9371	16.0131	15.7851	0	0	15.7851	0	0	0	0	0	0	0	0	0	0	0	0	17.1203
gi|122937424	390874	ONECUT3	O60422	one cut domain family member 3 [Homo sapiens]	SAAAQHR	12.88	0.0154339	740.808	0	0	14.7505	14.7505	0	0	0	0	0	0	0	0	0	0	14.2952	14.2952	0	14.0421	13.8898	13.966	13.9557	13.6038	0	13.7798	13.7282	0	0	13.7282	0	0	0	0	14.2159	0	0	14.2159	0	14.1778	0	14.1778	0
gi|1230839444	100130742	LRRC69		leucine-rich repeat-containing protein 69 isoform 2 [Homo sapiens]	IITLNGKKMTKMPSALGK	9.08	0	1962.75	0	0	0	0	0	0	0	0	0	0	0	0	0	0	0	0	0	0	0	0	0	0	0	0	0	13.3278	0	13.3278	0	0	0	0	0	0	0	0	0	13.6625	14.1887	13.9256	0
gi|1237938094				uncharacterized protein LOC401478 precursor [Homo sapiens]	VLLLLFTSLCLK	19.01	0.709992	1418.05	10.411	10.695	10.2517	10.4526	10.3369	10.7792	10.2626	10.4595	0	0	0	0	0	0	0	0	0	0	0	0	0	0	0	0	0	0	0	0	0	0	16.4787	16.4787	0	0	0	0	0	0	9.75435	9.75435	0
gi|1237938116	324	APC		adenomatous polyposis coli protein isoform g [Homo sapiens]	APTAEK	3.23	0.74969	617.106	0	14.4349	14.5345	14.4847	14.4196	0	0	14.4196	0	0	0	0	0	0	0	0	0	0	0	0	0	0	0	0	0	0	0	0	13.9868	0	0	13.9868	0	0	0	0	14.1833	0	0	14.1833	14.3052
gi|1237938304	65217	PCDH15		protocadherin-15 isoform CD1-a precursor [Homo sapiens]	SSMTQLSTTTVCKTDPQR	12.78	0.255398	2056.44	10.8932	11.0006	10.6719	10.8552	10.9089	10.9982	11.2013	11.0361	11.0536	11.1569	11.2308	11.1471	10.9598	11.2367	10.9603	11.0523	10.8168	10.6606	0	10.7387	11.5549	0	11.4049	11.4799	11.083	10.9351	11.2683	11.0955	11.7865	11.3473	0	11.5669	15.0787	15.1138	12.0661	14.0862	10.6373	10.88	0	10.7587	11.145
gi|1240390596				immunoglobulin heavy chain variable region, partial [Homo sapiens]	GPIGVQR	8.46	0.00306581	725.825	0	16.0997	0	16.0997	0	0	0	0	0	0	16.908	16.908	16.2372	0	0	16.2372	0	0	0	0	16.3458	0	0	16.3458	0	0	16.2021	16.2021	16.0929	0	0	16.0929	16.0699	0	16.069	16.0694	15.8059	15.8126	0	15.8093	0
gi|1241781270				putative zinc finger protein 66 [Homo sapiens]	CGKAFISSSNLSR	13	4.67208e-13	1426.67	13.7414	0	13.9109	13.8261	13.886	0	0	13.886	0	13.9965	13.7831	13.8898	0	0	13.6089	13.6089	13.801	0	0	13.801	0	0	0	0	13.9569	13.9965	0	13.9767	14.3117	13.988	14.1382	14.1459	14.7408	0	0	14.7408	0	0	0	0	14.0001
gi|1241781371	81458	OR2T7		olfactory receptor 2T7 [Homo sapiens]	MLVDQVMSQR	6.98	0	1221.61	13.787	13.7414	13.8259	13.7848	13.7893	0	0	13.7893	0	0	0	0	0	0	0	0	0	0	0	0	0	0	0	0	0	0	0	0	0	0	0	0	0	0	0	0	0	0	0	0	0
gi|1242013517	345630	FBLL1		rRNA/tRNA 2'-O-methyltransferase fibrillarin-like protein 1 [Homo sapiens]	GGGGDGGGQGGK	6.86	0.0166667	902.847	14.517	14.3787	0	14.4478	14.2055	14.4331	0	14.3193	0	14.3811	0	14.3811	0	0	0	0	0	14.4989	0	14.4989	0	0	0	0	0	0	0	0	0	0	0	0	0	0	0	0	0	0	0	0	0
gi|1243457588	100132015	TEX13D		TEX13 family member D [Homo sapiens]	AQEMATLVFIRR	18.55	1.15773e-12	1450.67	15.8526	0	15.8117	15.8322	15.862	15.8297	15.9123	15.868	0	0	16.731	16.731	16.0649	0	15.2775	15.6712	0	0	15.9582	15.9582	16.5976	16.5135	15.8505	16.3205	16.0183	16.0545	16.0506	16.0411	16.0432	16.5956	15.8965	16.1784	0	15.848	0	15.848	15.7775	0	0	15.7775	0
gi|1244518238	105371346	CPHXL		cytoplasmic polyadenylated homeobox like [Homo sapiens]	MNLDGTSGGFPAEEDHHNEER	11.53	0.364416	2341.73	0	0	0	0	0	0	0	0	0	0	0	0	0	0	0	0	0	0	0	0	0	0	0	0	0	0	0	0	0	0	0	0	0	0	0	0	0	0	0	0	0
gi|1248310694	110806296	C1orf232	A0A0U1RR37	RecName: Full=Uncharacterized protein C1orf232	VKAAPK	18.17	0.121366	611.827	17.6938	17.7249	17.7613	17.7267	17.6962	17.7204	17.6802	17.699	17.7616	17.393	18.1871	17.7805	17.6447	17.7779	17.1519	17.5249	17.351	17.6983	17.6899	17.5797	14.2767	13.7803	13.9452	14.0007	17.7307	0	17.6812	17.7059	0	0	0	0	0	0	0	0	17.69	17.6228	0	17.6564	17.6536
gi|1248694005				Chain L, Crystal structure of PD-L1 complexed with atezolizumab fab at 2.9A	APKLLIYSASFLYSGVPSR	4.91	0.00274696	2068.06	10.9053	0	0	10.9053	0	0	0	0	0	0	0	0	0	0	0	0	0	0	0	0	0	0	0	0	0	0	0	0	0	0	0	0	0	0	0	0	0	0	0	0	0
gi|1248694040				Chain F, Hla-drb1*1402 In Complex With Citrullinated Fibrinogen Peptide	AXPAKAAT	9.49	0.0168952	726.856	15.6601	15.7057	15.6554	15.6737	15.7146	0	15.5383	15.6264	15.5395	15.5691	15.4583	15.5223	15.6624	0	15.5808	15.6216	15.9083	15.5377	15.4211	15.6224	15.6795	16.1659	0	15.9227	15.4023	15.5971	15.6231	15.5409	15.8125	15.855	15.685	15.7841	15.8381	15.7973	0	15.8177	15.5263	15.2853	15.2813	15.3643	15.5753
gi|1251775589		CRYZL2PSEC16B		protein transport protein Sec16B [Homo sapiens]	SKPTK	10.95	0.200124	560.919	17.0437	17.1051	17.1717	17.1068	16.9822	17.2009	17.2291	17.1374	17.3527	0	17.3723	17.3625	0	17.3462	16.6758	17.011	16.9031	17.2875	17.298	17.1628	0	0	0	0	17.2849	17.2554	17.2602	17.2668	0	17.2067	17.0846	17.1457	17.2061	17.1606	0	17.1833	0	17.2637	17.319	17.2913	0
gi|1258171514				cytochrome b (mitochondrion) [Homo sapiens]	MTPXRK	6.13	0.0379858	768.839	14.5748	0	14.8095	14.6922	0	14.7468	14.7117	14.7292	0	0	0	0	0	0	0	0	0	0	0	0	0	0	0	0	0	0	0	0	0	0	0	0	0	0	0	0	14.3467	0	14.0544	14.2006	0
gi|1258500772				Chain P, p53 C-terminal domain	XEGPDSD	4.26	0	766.139	15.2345	0	0	15.2345	15.1578	14.8919	0	15.0248	0	0	0	0	0	0	0	0	0	0	0	0	0	0	0	0	0	0	0	0	0	0	0	0	0	0	0	0	0	0	0	0	0
gi|126031653	3267	AGFG1	P52594	Chain A, Nucleoporin-like Protein Rip	VVASVHA	11.26	0.346898	681.812	14.8744	15.0767	15.0817	15.0109	14.6731	14.8393	14.9783	14.8302	0	0	0	0	0	14.2738	0	14.2738	0	0	0	0	0	0	0	0	0	0	0	0	0	0	0	0	0	0	0	0	13.9463	14.7196	14.5756	14.4139	0
gi|12652741	78995	C17orf53	Q8N3J3	C17orf53 protein [Homo sapiens]	MTWMDS	6.84	0	785.402	11.1	10.9304	11.0974	11.0426	0	0	0	0	0	0	0	0	0	0	0	0	0	0	0	0	0	0	0	0	0	0	0	0	0	0	0	0	0	0	0	0	0	0	0	0	0
gi|126634842				unnamed protein product [Homo sapiens]	QNNHWFQTSDY	17.98	0.203628	1440.56	12.9946	12.9444	0	12.9695	12.9842	13.1895	13.2189	13.1309	13.0477	13.2053	13.1894	13.1475	12.9581	13.0553	0	13.0067	12.9238	0	0	12.9238	0	0	0	0	13.1549	13.2358	13.3623	13.251	13.779	13.5239	13.6212	13.6414	0	0	0	0	0	13.0223	0	13.0223	13.245
gi|1269692115	6007	RHD	A0A2D1LVQ3	RhD, partial [Homo sapiens]	RMPCSTPTML	5.69	0.264707	1205.13	7.90047	0	0	7.90047	0	0	0	0	0	0	0	0	0	0	0	0	0	0	0	0	0	10.2014	0	10.2014	0	8.60513	7.77263	8.18888	0	0	0	0	0	0	0	0	0	0	0	0	0
gi|1270117126				immunoglobulin heavy chain varible region, partial [Homo sapiens]	XXPGK	9.28	0.0106983	523.117	19.074	19.1086	19.0607	19.0811	18.9076	18.8923	18.7173	18.8391	18.348	18.2965	18.3088	18.3177	0	18.2919	18.2944	18.2931	0	0	17.3548	17.3548	0	0	0	0	18.0609	17.9843	18.0152	18.0202	0	0	0	0	17.7699	0	0	17.7699	17.6244	0	17.5845	17.6045	0
gi|1272616057				Chain B, Myosin Light Chain Kinase, Smooth Muscle	LSSMX	2.18	0.146283	509.07	9.37758	9.76146	9.23972	9.45959	10.1777	9.94138	10.3845	10.1679	14.0002	0	0	14.0002	0	0	0	0	0	0	0	0	0	0	0	0	0	0	0	0	0	0	0	0	0	0	0	0	0	0	0	0	0
gi|1272616559				Chain A, 14-3-3 protein sigma,Heat shock protein beta-6	AXAPL	8.68	0.0375268	470.897	15.5814	15.6161	15.6068	15.6014	15.6575	15.5544	15.697	15.6363	15.5826	15.6385	15.4367	15.5526	15.564	15.6374	15.6335	15.6116	15.7209	15.5285	15.5268	15.5921	15.9423	16.0738	15.6386	15.8849	15.3923	15.6522	15.6941	15.5795	15.66	15.5807	15.7833	15.6747	15.8192	15.8168	15.8367	15.8242	15.5312	15.5266	15.4344	15.4974	15.747
gi|127802765	5584	PRKCI	P41743	Protein kinase C, iota [Homo sapiens]	QIRIPRSMSVK	10.4	0.685762	1329.78	10.7182	11.5478	12.5541	11.6067	10.1077	0	0	10.1077	0	0	0	0	0	0	0	0	0	0	0	0	0	0	0	0	0	0	0	0	0	0	0	0	0	0	14.0508	14.0508	0	0	0	0	0
gi|1279527334				Chain D, Isocitrate dehydrogenase [NADP] cytoplasmic	GPGMSKK	8.5	1	720.731	0	0	0	0	0	0	0	0	0	0	0	0	0	0	0	0	0	0	0	0	0	0	0	0	0	0	0	0	0	0	0	0	0	0	15.6433	15.6433	0	0	0	0	0
gi|12803385	1965	EIF2S1	Q53XC0	EIF2S1 protein [Homo sapiens]	LIRIGR	2.69	0.0158852	726.854	15.6783	15.7556	15.7275	15.7205	15.7189	15.7602	0	15.7396	15.5415	15.5944	15.6362	15.5907	15.7742	15.7643	15.7102	15.7496	15.9004	15.8483	15.6855	15.8114	15.931	16.1379	15.6299	15.8996	15.6799	15.9395	15.748	15.7892	0	15.6523	15.7786	15.7154	16.026	0	0	16.026	15.8824	15.4811	0	15.6818	15.9943
gi|1284806200	4337	MOCS1		molybdenum cofactor biosynthesis protein 1 isoform 9 [Homo sapiens]	QHAGMFSISQMK	5.91	0.713711	1365.36	11.3397	0	0	11.3397	0	0	0	0	0	0	0	0	0	0	0	0	0	0	0	0	0	13.3665	0	13.3665	0	0	0	0	15.5239	0	15.5515	15.5377	13.3872	0	0	13.3872	0	0	8.471	8.471	0
gi|129561235	54535	CCHCR1	A9XAD7	alpha-helix coiled-coil rod homologue, partial [Homo sapiens]	SWGLEGSQXLSQQAEVIVRQLQELR	7.61	0.834487	2868.36	12.2317	0	0	12.2317	0	0	0	0	0	0	0	0	0	0	0	0	0	0	0	0	0	0	0	0	0	0	0	0	0	0	0	0	0	0	0	0	0	0	0	0	0
gi|12963465	420	ART4	A0A166IZP3	Dombrock blood group glycoprotein, partial [Homo sapiens]	AMASVAR	26.16	1.17415e-13	719.346	10.7157	0	0	10.7157	0	0	0	0	0	0	0	0	0	0	0	0	0	0	0	0	0	10.5615	0	10.5615	0	10.4755	10.4346	10.455	0	0	0	0	0	0	0	0	0	0	0	0	0
gi|13027612	65997	RASL11B	Q9BPW5	ras-like protein family member 11B [Homo sapiens]	TVTSV	5.43	0.313951	506.207	0	0	0	0	0	0	0	0	0	0	0	0	0	0	0	0	0	0	0	0	0	0	0	0	0	0	0	0	0	0	0	0	0	0	0	0	0	0	0	0	15.7727
gi|130370			P22103	RecName: Full=Pneumadin; Short=PNM	LDAGV	1.47	0.0756924	475.024	13.798	11.0361	11.0251	11.953	11.6824	13.8698	11.1003	12.2175	11.3029	11.2062	12.0104	11.5065	11.0585	11.2979	10.5147	10.957	11.088	10.4578	13.5964	11.7141	11.3313	11.4848	10.6811	11.1657	11.0894	11.3904	11.108	11.196	11.4728	10.8007	15.5026	12.592	10.8753	11.0533	11.3334	11.0873	10.9538	13.6994	13.5587	12.7373	11.0508
gi|13096425	7298	TYMS	P04818	Chain A, Structure Of Thymidylate Synthase Suggests Advantages Of Chemotherapy With Noncompetitive Inhibitors	NVMPVAGSELPR	5.84	6.95115e-13	1286.71	13.1924	13.3529	13.2429	13.2627	13.1363	13.1135	13.253	13.1676	0	13.3137	13.9224	13.6181	13.1578	0	12.5958	12.8768	0	0	0	0	13.8586	0	0	13.8586	13.1585	13.2821	0	13.2203	14.8595	0	14.794	14.8268	0	0	0	0	13.2887	13.1711	0	13.2299	13.3723
gi|1311643				MSN14=HSP70 homolog {N-terminal} [human, breast epithelial cells, Peptide Partial, 20 aa]	APEAIKGAVVGIDLGTTNXS	6.39	0.315709	1911.32	0	0	0	0	0	0	0	0	0	0	0	0	0	0	0	0	0	0	0	0	0	0	0	0	0	0	0	0	0	0	0	0	0	0	0	0	0	0	0	0	0
gi|1321391557				Chain E, Cryo-EM structure of CENP-A nucleosome in complex with kinetochore protein CENP-N	GSHMGPRR	8.33	0.00300106	896.706	14.7392	0	0	14.7392	14.6434	14.7569	14.7887	14.7297	0	0	0	0	14.4852	0	14.6323	14.5588	0	0	0	0	0	0	0	0	0	0	0	0	0	0	0	0	0	0	0	0	0	0	0	0	14.6662
gi|1322192				immunoglobulin heavy chain, partial [Homo sapiens]	EFGLSWLFLVAIVK	14.54	0	1620.81	16.1339	16.1308	16.1564	16.1404	16.0754	16.1296	0	16.1025	16.1096	0	0	16.1096	0	16.1097	0	16.1097	0	0	15.8908	15.8908	0	0	0	0	0	0	0	0	15.9363	0	0	15.9363	0	0	0	0	0	0	0	0	0
gi|13276486		BV24S1J2.5		T-cell receptor beta chain VJ region, partial [Homo sapiens]	GPGLGETQYFGPGTR	10.28	0.486003	1537.11	9.58544	0	0	9.58544	0	0	0	0	0	0	0	0	0	0	0	0	0	0	0	0	0	0	0	0	0	0	0	0	0	0	0	0	0	0	0	0	0	0	9.82283	9.82283	0
gi|13276506		BV13S6J2.1		T-cell receptor beta chain VJ region, partial [Homo sapiens]	TQDSNHNYMYWYRQDPGMGLK	2.25	0	2635.2	0	0	0	0	0	0	0	0	0	0	0	0	0	0	0	0	0	0	0	0	0	0	0	0	0	0	0	0	0	0	0	0	0	0	0	0	0	0	0	0	0
gi|1330313		uPA		uPA, partial [Homo sapiens]	TTPPS	2.74	1.19236e-13	501.961	16.3279	16.3963	0	16.3621	16.3278	16.3407	0	16.3342	0	0	0	0	0	16.3004	0	16.3004	0	16.4656	0	16.4656	0	16.6512	16.463	16.5571	0	0	0	0	0	0	0	0	0	0	0	0	16.22	0	0	16.22	0
gi|133908621	5551	PRF1	P14222	perforin-1 precursor [Homo sapiens]	AVELGGRISALTALR	4.1	0.413708	1526.44	11.8618	11.7851	11.9664	11.8711	11.8056	11.9835	11.7772	11.8554	0	0	0	0	0	0	0	0	0	0	0	0	0	0	0	0	0	0	0	0	0	0	0	0	0	0	0	0	0	0	0	0	12.1072
gi|134031945	23145	SSPO	A2VEC9	SCO-spondin precursor [Homo sapiens]	NGGAPCAGERHQAR	21.94	2.43073e-13	1479.8	11.4921	10.7744	11.1671	11.1445	10.6745	11.2518	10.9914	10.9726	0	0	0	0	0	0	0	0	0	0	0	0	0	0	0	0	0	0	0	0	0	0	0	0	0	0	0	0	0	0	12.8334	12.8334	0
gi|134104098	5957	RCVRN	P35243	Chain A, Recoverin	EKXKNA	2.18	0.0100163	701.404	0	0	0	0	0	10.6806	10.7101	10.6953	11.2203	11.5202	10.9056	11.2154	11.6242	11.0863	10.6524	11.121	11.6002	11.531	11.7503	11.6272	10.9611	11.3406	11.593	11.2983	11.2755	11.2369	11.3348	11.2824	12.6285	12.3601	12.0348	12.3411	11.6381	0	0	11.6381	11.7979	11.4115	11.6903	11.6332	0
gi|134268640	7007	TECTA	O75443	alpha-tectorin precursor [Homo sapiens]	NASYK	3.58	0.0610563	582.85	15.1268	15.1202	14.9324	15.0598	15.1242	15.1399	15.0214	15.0952	15.104	15.2073	14.8522	15.0545	15.03	0	14.9377	14.9839	15.1478	0	15.1286	15.1382	15.0646	15.231	14.9644	15.0867	15.0868	15.19	14.821	15.0326	15.2801	14.7285	0	15.0043	15.2591	15.1759	15.2433	15.2261	15.2001	0	15.234	15.2171	15.3748
gi|13436377	11124	FAF1	Q9UNN5	Fas (TNFRSF6) associated factor 1 [Homo sapiens]	SLHLPK	6.2	0.0459278	693.883	14.361	14.3092	14.4007	14.3569	14.1833	14.2401	14.3265	14.2499	14.0972	14.1164	15.1298	14.4478	14.1461	14.0466	13.777	13.9899	14.2024	14.2814	13.9609	14.1482	15.0387	14.9643	14.2097	14.7376	14.031	14.4435	14.3755	14.2833	0	0	0	0	14.4297	14.1757	14.1636	14.2563	14.1601	0	14.2299	14.195	14.1623
gi|13529083	383	ARG1	P05089	ARG1 protein [Homo sapiens]	YFSMTEVTR	7.15	0	1150.55	0	11.5865	0	11.5865	12.2594	0	0	12.2594	0	12.2954	0	12.2954	0	0	0	0	0	0	0	0	0	0	0	0	0	0	0	0	0	0	0	0	0	0	0	0	0	0	0	0	12.0116
gi|1354453			Q13590	unknown, partial [Homo sapiens]	QPLLLKTXVFSQR	12.4	0.266415	1542.36	8.97913	8.97083	11.225	9.72498	9.66032	9.32688	9.44315	9.47678	0	0	0	0	0	0	0	0	0	0	0	0	0	0	0	0	0	0	0	0	0	0	0	0	0	0	0	0	0	0	0	0	9.63551
gi|1362858				MAPK/ERK kinase 5 - human	GPREAAAGH	14.74	2.32264e-13	864.702	13.5285	0	13.6088	13.5687	13.6672	13.5789	12.7094	13.3185	0	13.0662	0	13.0662	14.0818	13.5531	13.9785	13.8712	13.8186	9.62515	9.14212	10.862	10.0403	10.9626	11.2974	10.7668	13.3266	0	0	13.3266	0	0	0	0	0	0	0	0	0	0	0	0	13.5283
gi|13699809	1553	CYP2A13	Q16696	cytochrome P450 2A13 [Homo sapiens]	FGDMLPMGLAHR	3.28	0.190445	1362.46	10.5799	0	0	10.5799	0	0	0	0	0	0	0	0	0	0	0	0	0	0	7.55165	7.55165	8.01209	8.52228	0	8.26718	0	10.0892	10.2177	10.1534	0	0	0	0	0	0	0	0	0	10.2085	0	10.2085	0
gi|1389764	2006	ELN	Q13626	elastin, partial [Homo sapiens]	AAKYG	6.21	0.131463	509.997	17.1173	10.8576	14.3541	14.1097	8.43237	9.15844	7.97338	8.5214	14.0523	8.51883	14.2861	12.2857	8.0126	8.08038	14.4822	10.1917	9.44394	15.4006	15.4136	13.4194	14.7739	14.6248	0	14.6993	0	0	0	0	0	0	0	0	0	0	0	0	0	0	0	0	9.15714
gi|13938170	23363	OBSL1	O75147	OBSL1 protein, partial [Homo sapiens]	SAAAMK	9	0.218292	577.198	20.9234	20.9622	20.9593	20.9483	20.9127	20.9732	20.9153	20.9337	17.7376	20.67	20.7553	19.721	20.5604	18.6137	20.4869	19.887	14.3284	16.0226	15.8527	15.4012	20.311	20.1665	20.13	20.2025	19.7943	17.7614	17.4506	18.3354	17.3643	17.1114	17.7791	17.4183	13.9651	15.2708	14.0078	14.4145	0	0	0	0	20.8549
gi|13938597	28511	NKIRAS2	A0A024R1Z4	NFKB inhibitor interacting Ras-like 2 [Homo sapiens]	EIDKSK	21.42	0.247417	718.265	9.67705	10.3312	9.92081	9.97637	10.8057	11.1076	10.1307	10.6813	9.77146	9.60737	10.1237	9.83417	9.0077	15.4005	8.45743	10.9552	9.35786	9.84395	9.34959	9.51714	10.3866	10.6055	10.3097	10.4339	9.64989	15.6343	10.1524	11.8122	10.7002	11.9101	11.889	11.4998	11.1304	11.0601	11.6648	11.2851	15.1899	0	0	15.1899	8.94558
gi|14009667	55343	SLC35C1	B3KQH0	GDP-fucose transporter [Homo sapiens]	SAMGV	5.47	0.0295597	481.141	0	16.6637	16.3932	16.5285	0	16.0942	16.0493	16.0717	0	0	0	0	15.2701	0	0	15.2701	0	0	0	0	0	15.8158	0	15.8158	0	0	0	0	0	0	0	0	0	0	0	0	0	0	0	0	15.8305
gi|14149675	23283	CSTF2T	Q9H0L4	cleavage stimulation factor subunit 2 tau variant [Homo sapiens]	GMEARGMDAR	12.81	0.415646	1094.39	13.7596	13.8205	13.6663	13.7488	6.89772	13.7932	6.56945	9.08679	0	6.1779	0	6.1779	0	0	6.77747	6.77747	13.6375	13.7537	13.6618	13.6843	6.5222	7.99475	7.76439	7.42711	13.8679	8.39306	9.29749	10.5195	9.61909	9.33242	0	9.47576	0	0	0	0	0	0	0	0	6.83607
gi|14149696	25956	SEC31B	Q9NQW1	protein transport protein Sec31B [Homo sapiens]	TQNISDYR	6.18	0.111318	996.75	14.6906	14.6152	14.8191	14.7083	14.6336	14.7822	14.7241	14.7133	14.7016	14.7012	15.0427	14.8152	14.6831	14.5635	13.5516	14.2661	13.8901	14.2815	14.481	14.2175	15.5518	15.2264	14.4214	15.0665	14.6755	14.7568	14.6574	14.6966	14.3659	15.418	14.3997	14.7279	14.6574	14.4449	14.3299	14.4774	14.5966	14.5152	14.6136	14.5751	14.7719
gi|14150128	84300	UQCC2	Q9BRT2	ubiquinol-cytochrome-c reductase complex assembly factor 2 [Homo sapiens]	MAASRYR	6.04	0.0186554	870.76	14.6753	14.5545	14.6091	14.613	14.5357	14.4037	14.442	14.4604	14.4145	14.5022	13.2821	14.0663	14.4957	14.4795	14.5257	14.5003	14.3313	14.4297	14.4378	14.3996	14.3054	14.1684	14.2714	14.2484	14.4012	14.2036	14.4182	14.341	13.78	13.8514	13.8638	13.8317	14.3205	14.073	14.2663	14.2199	14.3136	14.3789	14.4272	14.3732	14.5456
gi|14194179	56891	LGALS14	Q8TCE9	placental protein 13-like, partial [Homo sapiens]	EYKVMV	3.07	0.0303047	768.78	0	0	0	0	0	0	0	0	0	0	0	0	0	0	0	0	0	0	0	0	0	0	0	0	0	14.6575	0	14.6575	0	0	0	0	0	0	0	0	0	14.5419	14.5431	14.5425	14.9742
gi|14336774	6123	RPL3L	Q92901	60S ribosomal protein L3 like, partial [Homo sapiens]	DTDGK	0.38	0.100705	534.909	17.2541	17.2309	17.2757	17.2536	17.2695	17.2205	17.2217	17.2372	17.2485	17.0547	16.9334	17.0789	17.0345	17.0662	17.1885	17.0964	17.1847	16.9758	15.4336	16.5313	17.2957	17.4399	16.9381	17.2246	16.9496	16.9992	17.0335	16.9941	16.8165	16.6711	16.9	16.7959	16.8717	16.8458	16.8664	16.8613	16.9805	16.9504	16.986	16.9723	17.1524
gi|14348900	908	CCT6A	A0A024RDL1	heat shock protein [Homo sapiens]	AQAALAVNISAAR	14.52	0.495364	1257.29	11.2218	11.3883	0	11.3051	15.3201	0	0	15.3201	0	0	0	0	0	0	0	0	0	0	0	0	0	0	0	0	0	0	0	0	0	0	0	0	0	0	0	0	0	0	0	0	0
gi|145207305	58489	ABHD17C	Q6PCB6	FAM108C1 protein [Homo sapiens]	LGCMFVR	11.94	1.17677e-13	898.482	10.0134	10.1566	9.98915	10.0531	10.4334	9.99978	10.2058	10.213	0	10.3513	10.6019	10.4766	10.1524	0	0	10.1524	0	9.92194	0	9.92194	0	0	0	0	0	0	0	0	0	0	0	0	0	0	0	0	0	0	0	0	9.64564
gi|14522882	84816	RTN4IP1	Q96RL8	NOGO-interacting mitochondrial protein [Homo sapiens]	RNPPGK	4.66	0.0160344	667.179	0	0	17.8505	17.8505	0	17.7884	18.0161	17.9022	0	17.7272	17.8318	17.7795	0	17.7553	17.4459	17.6006	17.4886	17.4094	16.7367	17.2116	0	17.5547	0	17.5547	17.6941	17.4438	17.3488	17.4956	0	0	17.5114	17.5114	17.2879	17.5196	0	17.4037	17.0863	0	17.7529	17.4196	18.005
gi|145312241	50619	DEF6	Q9H4E7	differentially expressed in FDCP 6 homolog [Homo sapiens]	LDPAPEN	13.52	0.418406	755.905	9.72558	0	0	9.72558	13.8034	0	0	13.8034	0	0	0	0	0	0	0	0	0	0	0	0	0	12.3259	0	12.3259	0	10.2209	10.5164	10.3686	0	0	0	0	0	0	0	0	0	0	0	0	0
gi|145585255				unnamed protein product, partial [Homo sapiens]	DPIWK	2.24	0.00540924	657.846	13.2915	0	0	13.2915	0	0	0	0	0	0	0	0	0	0	0	0	0	0	0	0	0	0	0	0	0	0	0	0	0	0	0	0	0	0	0	0	0	0	0	0	0
gi|145611434	79575	ABHD8	Q96I13	protein ABHD8 [Homo sapiens]	LAPGSAGSGSGSGSGGRRR	3.76	1	1673.68	0	0	0	0	0	0	0	0	0	0	0	0	0	0	0	0	0	0	0	0	0	0	0	0	0	0	0	0	0	0	0	0	0	0	0	0	0	0	0	0	0
gi|14574568	199	AIF1	P55008	allograft inflammatory factor 1 isoform 3 [Homo sapiens]	AISELP	12.76	0.0450532	629.88	16.6449	16.661	16.634	16.6466	16.5005	16.6305	16.4292	16.5201	16.4153	16.4262	15.6194	16.1537	16.3926	16.1837	16.4427	16.3397	16.3	16.3413	16.3064	16.3159	16.1496	16.28	16.3068	16.2455	16.3303	16.1323	16.1674	16.21	16.9215	16.0808	0	16.5011	15.8874	16.231	16.0709	16.0631	16.1257	16.3446	0	16.2351	16.3848
gi|14575679	83872	HMCN1	Q96RW7	hemicentin [Homo sapiens]	AKVSDGGEYTCIAINXAGESKK	2.65	0	2285.89	8.30188	0	0	8.30188	0	0	0	0	0	0	0	0	0	0	0	0	0	0	0	0	0	0	0	0	0	0	0	0	0	0	0	0	0	0	0	0	0	0	0	0	0
gi|145938486				immunoglobulin heavy chain variable region, partial [Homo sapiens]	VVVALLR	2.23	0.145288	769.27	0	14.5184	0	14.5184	15.1769	0	0	15.1769	15.2558	15.3151	13.9497	14.8402	15.3116	13.04	11.8624	13.4047	13.5037	9.17676	8.93477	10.5384	16.0653	8.49546	0	12.2804	15.4446	0	15.4196	15.4321	0	0	0	0	0	15.5598	0	15.5598	15.4956	0	0	15.4956	12.6213
gi|145939619				immunoglobulin heavy chain variable region, partial [Homo sapiens]	RATTGA	5.55	0.176434	577.727	10.7777	10.1805	10.7236	10.5606	14.4033	14.7395	10.2521	13.1317	0	0	0	0	0	0	0	0	0	0	0	0	0	14.626	0	14.626	0	0	0	0	0	0	0	0	0	0	0	0	0	0	0	0	10.2711
gi|145977198	768239	PSAPL1	Q6NUJ1	proactivator polypeptide-like 1 preproprotein [Homo sapiens]	CGAVGYCQGAVWNKPTAK	12.7	0.390777	1966.79	8.98477	9.34974	9.63803	9.32418	0	9.77073	9.91094	9.84083	9.14552	10.3436	9.8821	9.7904	0	9.36458	0	9.36458	0	0	0	0	0	0	0	0	0	0	11.1652	11.1652	11.9637	11.5284	0	11.7461	0	0	0	0	0	0	0	0	9.31714
gi|14625887		IGVK		immunoglobulin kappa light chain variable region, partial [Homo sapiens]	ASESVK	14.68	0.229376	621.756	14.4015	14.6057	14.6522	14.5532	12.6665	0	0	12.6665	14.4999	14.0855	8.67818	12.4212	14.5169	0	14.2483	14.3826	14.3841	14.3786	14.0906	14.2845	0	0	0	0	0	0	0	0	0	0	0	0	0	0	0	0	0	14.2503	0	14.2503	14.4619
gi|1470323		V<beta>21.3-J<beta>2.7		T-cell receptor beta chain, partial [Homo sapiens]	GEQYF	13.3	0.00133624	643.821	14.7975	14.8688	14.825	14.8304	14.3634	14.7919	0	14.5777	0	0	0	0	0	0	0	0	0	0	0	0	0	0	0	0	14.9785	14.882	0	14.9303	0	0	0	0	14.9836	0	0	14.9836	0	0	0	0	0
gi|1470343				defensin HNP1 [human, wound and blister fluid, Peptide Partial, 18 aa]	IPACIAGERRYGT	6.86	0.366318	1459.45	12.8352	0	0	12.8352	0	0	0	0	0	0	0	0	0	0	0	0	0	0	0	0	0	9.02775	0	9.02775	0	12.2604	13.7468	13.0036	0	0	0	0	0	15.5718	0	15.5718	0	0	0	0	0
gi|14715574	112858	TP53RK	Q96S44	PRPK mutant1 [Homo sapiens]	QGAEAR	6	0	630.364	0	0	0	0	0	0	0	0	0	0	0	0	0	0	0	0	0	0	0	0	0	6.44896	0	6.44896	0	7.34725	7.06748	7.20737	0	0	0	0	0	0	0	0	0	0	0	0	0
gi|148536855	1314	COPA	P53621	coatomer subunit alpha isoform 1 [Homo sapiens]	SARVK	6.17	0.0760569	561.096	19.3101	19.2711	19.232	19.271	19.0919	19.0693	18.8473	19.0028	0	0	18.5454	18.5454	0	0	0	0	18.3451	0	0	18.3451	0	18.6122	0	18.6122	18.5378	18.5936	0	18.5657	0	0	19.0419	19.0419	18.5297	0	18.4953	18.5125	0	0	0	0	0
gi|148733146	7404	UTY	F4MH32	ubiquitously transcribed tetratricopeptide repeat protein Y-linked transcript variant 52 [Homo sapiens]	LHEDXAR	9.12	0.019591	895.802	15.8184	15.8784	15.8698	15.8555	15.8338	15.9399	15.8019	15.8585	15.906	15.8864	16.5546	16.1157	15.8334	15.9721	14.8687	15.5581	0	15.7761	15.7327	15.7544	16.5556	16.4362	15.6806	16.2241	15.8296	15.8351	15.7849	15.8165	15.7321	16.255	15.6553	15.8808	15.7767	15.7236	15.6525	15.7176	15.7961	15.7408	15.7712	15.7693	15.7555
gi|148733170	7404	UTY	F4MH44	ubiquitously transcribed tetratricopeptide repeat protein Y-linked transcript variant 22 [Homo sapiens]	DNLNXAQK	8.11	0.20078	916.664	0	0	15.7614	15.7614	0	14.1325	15.5978	14.8652	0	0	12.3628	12.3628	15.4748	0	15.1298	15.3023	15.403	15.2984	0	15.3507	0	0	0	0	0	0	0	0	0	0	0	0	0	0	0	0	0	0	0	0	15.2293
gi|148733184	7404	UTY	F4MH51	ubiquitously transcribed tetratricopeptide repeat protein Y-linked transcript variant 60 [Homo sapiens]	DKLNXPTPSIYLENKR	5.07	2.45592e-13	1901.87	0	7.93135	8.25189	8.09162	8.67336	8.58212	8.88903	8.71484	0	0	0	0	0	0	0	0	0	0	0	0	0	0	0	0	0	0	0	0	0	0	0	0	0	0	0	0	0	0	0	0	8.52358
gi|148733194	7404	UTY	F4MH56	ubiquitously transcribed tetratricopeptide repeat protein Y-linked transcript variant 25 [Homo sapiens]	EVAXVR	28.09	0.355936	687.05	14.7382	14.814	12.3112	13.9545	10.9567	12.354	0	11.6553	14.8613	0	0	14.8613	0	0	0	0	0	0	14.5913	14.5913	0	0	0	0	0	0	0	0	0	0	0	0	0	0	0	0	0	0	0	0	0
gi|1488332	1893	ECM1	Q16610	extracellular matrix protein 1 [Homo sapiens]	MGTTAR	17.92	0.322946	652.894	14.7229	14.6867	14.9423	14.784	14.6623	14.9406	14.6284	14.7438	14.7544	14.7008	11.869	13.7748	0	0	14.6895	14.6895	14.331	14.6604	0	14.4957	0	0	0	0	14.5819	0	14.3486	14.4653	0	0	0	0	0	0	0	0	0	14.5488	0	14.5488	14.68
gi|148839378	125111	GJD3	Q8N144	gap junction delta-3 protein [Homo sapiens]	GRPRAGER	10.56	0.56747	897.04	15.1739	9.80754	15.2077	13.3964	14.9318	10.0636	10.4097	11.8017	0	0	0	0	14.939	0	14.6363	14.7876	0	14.7984	0	14.7984	0	0	0	0	0	0	0	0	0	0	0	0	0	0	0	0	0	0	0	0	0
gi|148922116	3990	LIPC	A6H8L5	LIPC protein [Homo sapiens]	AGETQQRSPNR	9.3	0.623924	1244.26	10.3881	10.2786	0	10.3333	0	0	0	0	0	0	0	0	0	0	7.59615	7.59615	8.6525	13.5245	13.6662	11.9477	14.0022	0	0	14.0022	0	0	13.5446	13.5446	0	16.0717	0	16.0717	0	0	0	0	0	0	9.34748	9.34748	0
gi|14917115	3881	KRT31	Q15323	keratin, type I cuticular Ha1 [Homo sapiens]	LNVEVDAAPTVDLNR	30.22	2.45592e-13	1625.85	9.92423	10.3201	9.36008	9.86813	10.0648	10.1756	10.371	10.2038	0	0	0	0	0	0	0	0	0	0	0	0	0	0	0	0	0	0	0	0	0	0	0	0	0	0	0	0	0	0	0	0	0
gi|149192855	84726	PRRC2B	Q5JSZ5	protein PRRC2B [Homo sapiens]	GSFPLPQLR	8.39	0.15595	1015.75	0	0	0	0	0	13.6402	0	13.6402	0	0	14.0591	14.0591	0	0	13.6503	13.6503	0	0	0	0	0	0	0	0	0	0	0	0	0	0	0	0	0	0	0	0	0	0	0	0	13.6715
gi|1502343	10076	PTPRU	Q92729	receptor phosphatase PCP-2 [Homo sapiens]	LGDVEVNAGQNASFQCMAAGEPMR	7.84	1.13249	2583.19	0	0	0	0	0	0	0	0	0	0	0	0	0	0	0	0	0	0	0	0	0	0	0	0	0	0	0	0	0	0	0	0	0	0	0	0	0	0	0	0	0
gi|150456460	284656	EPHA10	Q5JZY3	ephrin type-A receptor 10 isoform 3 precursor [Homo sapiens]	LRWLPPADSGGR	7.11	0.162582	1324.09	9.77611	14.0537	8.96282	10.9309	11.0616	11.0212	11.2092	11.0973	14.0775	9.70394	8.83167	10.871	9.32686	8.8779	8.82359	9.00945	9.19596	0	0	9.19596	0	0	0	0	0	0	0	0	0	0	0	0	0	0	0	0	0	0	0	0	9.24579
gi|151301211	83741	TFAP2D	Q7Z6R9	transcription factor AP-2-delta [Homo sapiens]	KMILATKQICK	17.94	0.00875712	1350.69	14.7726	14.7801	14.8473	14.8	0	0	0	0	0	0	0	0	0	0	0	0	0	0	0	0	0	0	0	0	0	0	0	0	0	0	0	0	0	0	14.7603	14.7603	14.6108	0	0	14.6108	0
gi|1515427	4745	NELL1	Q92832	nel homolog, partial [Homo sapiens]	NDHPT	3.47	0.0105221	582.839	14.9796	14.9753	14.9375	14.9642	15.0497	14.7499	14.977	14.9255	14.4259	14.7128	14.462	14.5336	14.8407	0	14.7185	14.7796	15.0571	14.7819	14.6342	14.8244	14.679	15.2178	0	14.9484	14.7301	14.8022	14.819	14.7838	14.5753	14.2791	0	14.4272	14.9966	15.019	0	15.0078	14.7633	14.5542	0	14.6588	14.8701
gi|15187164	90070	LACRT	Q9GZZ8	extracellular glycoprotein lacritin precursor [Homo sapiens]	AGKGMHGGVPGGK	15.38	0	1153.29	20.6403	20.6386	20.5492	20.6094	20.5104	20.5285	20.479	20.506	20.2978	0	20.3453	20.3215	0	20.1253	0	20.1253	0	15.6496	15.7253	15.6875	0	19.5759	0	19.5759	0	0	0	0	0	0	0	0	0	0	0	0	0	0	0	0	20.4833
gi|1518806	10111	RAD50	Q92878	Rad50 [Homo sapiens]	INEDMR	14.46	0.0193558	792.675	12.2604	11.528	11.8739	11.8875	12.2303	12.5644	11.5125	12.1024	11.3747	11.7366	11.6932	11.6015	12.3538	12.5285	12.595	12.4924	11.9855	11.493	11.3443	11.6076	10.5396	10.2058	10.2943	10.3466	12.9537	11.6161	12.5247	12.3649	13.9282	11.7887	12.6896	12.8022	12.5353	0	0	12.5353	0	11.0952	11.2861	11.1906	11.1732
gi|151946737	7404	UTY	F4MHD8	ubiquitously transcribed tetratricopeptide repeat protein Y-linked transcript variant 274 [Homo sapiens]	XSLKD	15.21	0.438078	608.481	14.6878	8.04945	8.66092	10.4661	0	14.8497	0	14.8497	14.6689	0	0	14.6689	14.9915	0	14.745	14.8682	14.8113	14.8101	0	14.8107	0	0	14.8387	14.8387	0	0	0	0	0	0	0	0	0	0	0	0	0	0	0	0	14.6568
gi|151946811	7404	UTY	F4MHH5	ubiquitously transcribed tetratricopeptide repeat protein Y-linked transcript variant 189 [Homo sapiens]	FGTNIDLXDNK	3.61	0	1207.6	10.2396	0	0	10.2396	0	0	0	0	0	0	0	0	0	0	0	0	0	0	0	0	0	0	0	0	0	0	0	0	0	0	0	0	0	0	0	0	0	0	0	0	0
gi|15214429	57103	TIGAR	Q9NQ88	Chromosome 12 open reading frame 5 [Homo sapiens]	DMTVK	11.6	0.38475	608.31	14.6935	10.0045	10.0986	11.5989	10.5213	9.66385	10.1909	10.1253	0	0	0	0	0	0	14.6576	14.6576	14.8102	0	0	14.8102	0	0	0	0	0	0	0	0	0	0	0	0	0	0	0	0	0	0	0	0	9.72278
gi|152206057	183	AGT	A7L3A4	angiotensinogen, partial [Homo sapiens]	TGCSLXRASVDSTL	4.14	0.284716	1462.47	12.4519	0	0	12.4519	12.7974	12.6646	0	12.731	0	0	0	0	12.6792	0	0	12.6792	0	0	0	0	11.336	0	11.2028	11.2694	0	0	13.0331	13.0331	13.6005	0	15.9141	14.7573	16.2578	13.6167	13.8294	14.568	10.0842	0	0	10.0842	13.5715
gi|15281553	84561	SLC12A8	A0AV02	solute carrier family 12 member 8, partial [Homo sapiens]	VTGPQK	16.84	0.0452206	629.89	16.6507	16.703	16.7259	16.6932	0	16.7427	16.5648	16.6538	16.5821	0	0	16.5821	0	16.4756	16.4088	16.4422	0	16.2993	0	16.2993	0	0	0	0	0	0	0	0	0	0	0	0	0	0	0	0	0	16.4546	0	16.4546	16.6222
gi|152944425				unnamed protein product, partial [Homo sapiens]	DYSLVFGGGTK	8.48	0.408475	1143.16	10.1709	10.3144	10.0338	10.173	10.6212	10.6232	10.3177	10.5207	0	15.5959	14.5326	15.0642	15.6016	15.3858	0	15.4937	0	0	0	0	0	0	0	0	0	0	0	0	0	0	15.4078	15.4078	15.4529	0	0	15.4529	0	15.4935	0	15.4935	9.82915
gi|153792663	4620	MYH2	Q9UKX2	myosin-2 [Homo sapiens]	QAEEAEEQSNTNLAKFR	5.94	0	1965.74	0	0	0	0	0	0	0	0	0	0	0	0	0	0	0	0	0	0	0	0	0	0	0	0	0	0	0	0	0	0	0	0	0	0	0	0	0	0	0	0	0
gi|154350241	57221	ARFGEF3	Q5TH69	brefeldin A-inhibited guanine nucleotide-exchange protein 3 [Homo sapiens]	SDVSDIGSDNCSLADEEQTPR	14.06	1	2295.52	0	0	14.4718	14.4718	0	0	0	0	0	0	0	0	0	0	0	0	0	0	0	0	0	0	0	0	0	0	0	0	0	0	0	0	0	0	0	0	0	0	0	0	0
gi|15530273	29789	OLA1	Q9NTK5	OLA1 protein [Homo sapiens]	FGTSLK	16.31	0	651.32	16.4785	16.6667	16.2204	16.4552	16.4085	16.0504	15.0993	15.8528	15.0909	15.1143	15.4064	15.2039	14.7216	0	14.6274	14.6745	15.2692	15.4674	0	15.3683	0	0	0	0	0	17.5193	0	17.5193	0	0	0	0	0	0	0	0	0	0	0	0	14.8132
gi|15559229	1026	CDKN1A	P38936	Cyclin-dependent kinase inhibitor 1A (p21, Cip1) [Homo sapiens]	RLFGPVDSEQLR	11.39	0.63034	1414.7	15.686	0	15.709	15.6975	0	0	0	0	0	0	0	0	0	0	0	0	0	0	0	0	0	0	0	0	0	0	0	0	0	0	0	0	0	0	0	0	0	0	0	0	0
gi|156077118		IgVH6		immunoglobulin heavy chain variable region 6, partial [Homo sapiens]	GLEWLGGTYYR	8.02	0	1315.71	11.8897	11.9469	11.8663	11.901	11.9453	11.7987	12.0933	11.9458	0	0	0	0	0	0	0	0	0	0	0	0	0	0	0	0	0	0	0	0	14.7376	0	0	14.7376	0	0	0	0	0	10.9554	11.5325	11.244	0
gi|156151417	58488	PCTP	Q9UKL6	phosphatidylcholine transfer protein isoform 2 [Homo sapiens]	SGVIRVK	19.04	0.601567	757.32	9.8486	10.1118	9.9104	9.95694	0	0	0	0	0	0	0	0	13.9645	0	0	13.9645	0	0	0	0	0	0	0	0	0	0	0	0	0	0	0	0	0	0	0	0	0	0	0	0	0
gi|156151420	80201	HKDC1	Q2TB90	putative hexokinase HKDC1 [Homo sapiens]	SVRMYNK	9.91	0.203222	913.477	7.94189	7.59416	7.04583	7.5273	0	0	0	0	0	0	0	0	0	0	0	0	0	0	0	0	0	0	0	0	0	0	13.0324	13.0324	0	0	0	0	0	0	0	0	0	0	0	0	0
gi|15617199	92815	H2AW	Q7L7L0	histone H2A type 3 [Homo sapiens]	VTIAQGGVLPNIQAVLLPK	54.74	0.0051846	1931.16	10.9863	10.7504	10.3279	10.6882	10.5881	10.2334	10.1959	10.3392	0	0	0	0	0	0	0	0	0	0	0	0	0	0	0	0	10.9445	11.5824	0	11.2635	0	0	0	0	0	0	0	0	0	0	11.0847	11.0847	10.7577
gi|15637447		IgG2		anti-pneumococcal capsular polysaccharide immunoglobulin heavy chain variable region, partial [Homo sapiens]	RTSEGGR	11	0.31365	762.052	15.6758	15.6279	15.6656	15.6564	11.0407	10.9835	11.2368	11.087	13.956	10.8994	10.0364	11.6306	13.7995	15.8162	9.51802	13.0445	9.86472	10.4703	10.4828	10.2726	12.2072	0	0	12.2072	0	0	15.7931	15.7931	0	0	0	0	0	0	0	0	15.6479	0	15.7405	15.6942	10.3407
gi|156546888	51725	FBXO40	Q9UH90	F-box only protein 40 [Homo sapiens]	RYSHGGTSWR	7.9	0.615821	1205.09	8.16378	8.12745	0	8.14561	0	0	0	0	0	0	0	0	0	0	0	0	0	0	0	0	0	0	0	0	0	0	0	0	0	0	0	0	0	0	0	0	0	0	0	0	0
gi|156630875	1063	CENPF	P49454	RecName: Full=Centromere protein F	IVGELK	22.5	0.637658	658.283	16.1869	16.2775	16.2478	16.2374	9.95366	10.3269	10.7423	10.341	15.4678	9.72935	8.25159	11.1496	15.6354	9.18241	15.9554	13.5911	9.82065	0	0	9.82065	0	0	0	0	14.4018	0	15.8065	15.1041	0	0	0	0	0	15.781	0	15.781	0	0	15.7031	15.7031	9.11708
gi|15680034	64425	POLR1E	Q9GZS1	Polymerase (RNA) I polypeptide E, 53kDa [Homo sapiens]	RMMEIAK	7.78	0.000323496	910.707	14.1971	14.1774	14.3453	14.24	14.2552	14.2248	14.1548	14.2116	13.6428	13.6795	12.5372	13.2865	14.0924	14.2876	13.7934	14.0578	14.1708	13.4545	13.6284	13.7512	0	0	0	0	0	0	0	0	0	0	0	0	0	0	0	0	0	0	0	0	13.944
gi|15680098	11335	CBX3	Q13185	Unknown (protein for IMAGE:4045143), partial [Homo sapiens]	GDKPR	5.64	0.281951	571.663	2.93833	0	0	2.93833	0	15.0542	14.8938	14.974	0	0	0	0	14.7892	0	0	14.7892	0	0	0	0	0	6.7287	0	6.7287	0	3.85037	3.48873	3.66955	0	0	0	0	0	0	0	0	0	0	0	0	0
gi|15680192	30846	EHD2	A0A024R0S6	EH-domain containing 2 [Homo sapiens]	HKGSAE	8.45	0.221635	629.255	7.94756	8.34928	8.58723	8.29469	9.01927	8.96906	8.89118	8.95983	0	0	0	0	0	0	0	0	0	9.54187	11.9764	10.7592	0	0	0	0	0	0	0	0	0	0	0	0	0	0	0	0	0	0	0	0	8.6384
gi|157384152	7404	UTY	F4MH83	ubiquitously transcribed tetratricopeptide repeat protein Y-linked transcript variant 28 [Homo sapiens]	XACVEK	17.01	0.00981274	692.871	14.3993	14.351	14.419	14.3898	14.3041	14.2422	14.3431	14.2965	14.4347	0	0	14.4347	14.2965	0	0	14.2965	0	0	14.2046	14.2046	0	0	0	0	0	0	0	0	0	0	0	0	14.523	0	0	14.523	0	0	0	0	0
gi|157384226	7404	UTY	F4MHC0	ubiquitously transcribed tetratricopeptide repeat protein Y-linked transcript variant 254 [Homo sapiens]	CYLNAARSXR	9.64	0	1240.74	13.6905	0	13.9192	13.8049	13.7564	14.3906	14.1115	14.0862	0	0	0	0	0	0	0	0	0	0	0	0	0	0	0	0	0	0	0	0	0	0	0	0	0	0	0	0	0	13.7077	0	13.7077	13.9638
gi|157502173	348487	FAM131C	Q96AQ9	protein FAM131C [Homo sapiens]	DHITKPTAMARGR	5.68	0	1468.75	14.8267	14.7422	14.8483	14.8057	14.8881	14.8792	14.9023	14.8898	0	0	0	0	0	0	0	0	0	0	0	0	0	0	0	0	0	0	0	0	15.8828	0	0	15.8828	0	0	0	0	0	14.8516	14.8899	14.8707	0
gi|157653329	5118	PCOLCE	Q15113	procollagen C-endopeptidase enhancer 1 precursor [Homo sapiens]	AAASQD	15.4	0.100057	560.859	17.1511	17.1274	16.9087	17.0624	17.1232	0	17.2284	17.1758	17.1305	17.088	0	17.1093	17.2441	17.2559	16.4073	16.9691	16.6038	17.1751	0	16.8895	0	17.8878	17.1039	17.4959	0	0	17.1027	17.1027	0	0	0	0	0	17.09	16.9574	17.0237	17.222	0	17.1424	17.1822	17.0612
gi|157694494	10514	MYBBP1A	Q9BQG0	myb-binding protein 1A isoform 1 [Homo sapiens]	FTISSSK	3.78	0.000972691	766.858	0	0	0	0	0	15.0786	0	15.0786	0	0	0	0	0	0	0	0	0	15.0526	14.9323	14.9925	0	0	0	0	0	0	0	0	0	0	0	0	0	0	0	0	0	0	14.7909	14.7909	0
gi|15777209				immunoglobulin alpha heavy chain variable region, partial [Homo sapiens]	XHGHR	15.32	0.00243038	662.852	13.6603	13.3426	0	13.5015	0	0	0	0	13.21	13.4511	13.8317	13.4976	12.9444	12.8752	12.8023	12.874	12.6814	13.5769	13.5242	13.2608	14.0863	13.8247	13.4916	13.8008	13.011	12.7647	13.4595	13.0784	0	0	0	0	0	0	0	0	0	0	0	0	0
gi|157829343	7404	UTY	F4MHK2	ubiquitously transcribed tetratricopeptide repeat protein Y-linked transcript variant 10 [Homo sapiens]	TQLLQPADENXDPTGTKK	7.86	0.126844	1927.4	11.6716	12.2518	11.8924	11.9386	12.1564	12.1754	12.0681	12.1333	0	12.0541	13.3307	12.6924	0	11.7705	0	11.7705	0	0	0	0	0	0	0	0	0	0	0	0	12.3407	0	12.4603	12.4005	0	0	0	0	0	0	0	0	11.9619
gi|157829345	7403	KDM6A	F4MHK3	ubiquitously transcribed tetratricopeptide repeat protein X-linked transcript variant 6 [Homo sapiens]	TSSLX	6.37	0.432528	506.469	8.32538	15.9402	15.6234	13.2963	8.63285	15.532	8.65935	10.9414	15.8124	15.865	8.1908	13.2894	15.8855	15.4585	7.32437	12.8895	15.6245	15.2393	8.50531	13.123	0	0	15.8462	15.8462	15.3516	0	15.7667	15.5592	0	0	0	0	15.3564	15.7356	15.2695	15.4538	15.3644	15.3121	15.9818	15.5528	15.8919
gi|157829353	7404	UTY	F4MHK7	ubiquitously transcribed tetratricopeptide repeat protein Y-linked transcript variant 96 [Homo sapiens]	LLSSGAFSAGCXPCGTSK	7.85	0	1800.61	13.8522	13.8197	13.7953	13.8224	0	0	0	0	0	0	0	0	0	0	0	0	0	0	0	0	0	0	0	0	0	0	0	0	0	0	0	0	0	0	0	0	0	0	0	0	0
gi|157829433	7404	UTY	F4MHP7	ubiquitously transcribed tetratricopeptide repeat protein Y-linked transcript variant 130 [Homo sapiens]	KSCAVSLTXAAVAFGDEAK	9.03	2.32484e-13	1984.82	8.78891	9.18118	9.68886	9.21965	10.011	9.95685	10.1605	10.0428	0	0	0	0	9.52766	9.68117	9.8579	9.68891	9.95711	0	0	9.95711	0	0	0	0	11.0291	11.1395	11.279	11.1492	12.3898	12.1032	0	12.2465	0	0	0	0	0	0	0	0	0
gi|157834827	6790	AURKA	O14965	Chain A, Serine/threonine-protein Kinase 6	GHXESKK	7.9	0.0993327	818.787	14.6817	14.6127	14.5252	14.6065	14.6397	14.4055	14.6509	14.5654	14.2948	14.2626	13.4931	14.0168	14.4753	14.3377	14.3501	14.3877	14.294	14.2332	14.3082	14.2785	13.9541	14.1419	14.3079	14.1346	14.2908	14.4026	14.0705	14.2546	14.1405	13.9718	13.8963	14.0029	14.205	14.2502	14.1724	14.2092	14.1823	14.455	14.1073	14.2482	14.5859
gi|1581789				Indian hedgehog gene	HPLGMSGAGS	6.89	0.208944	912.714	13.8311	14.4234	0	14.1272	14.273	0	0	14.273	14.4014	0	0	14.4014	14.3757	14.3001	0	14.3379	13.3146	13.8238	0	13.5692	0	0	0	0	14.0669	14.2024	0	14.1347	0	0	0	0	0	0	0	0	14.1798	0	13.0197	13.5998	0
gi|15824269	23327	NEDD4L	Q96PU5	NEDD4-like ubiquitin ligase 3 [Homo sapiens]	VNPSNHR	4.62	1.15773e-13	821.285	12.2188	12.9838	12.8018	12.6682	13.5211	13.2376	13.2659	13.3415	12.9884	13.064	13.3915	13.1479	13.3254	13.6054	13.5108	13.4805	13.3262	13.4083	13.3672	13.3672	14.1178	14.2877	14.5822	14.3292	14.3317	0	0	14.3317	0	0	0	0	0	0	0	0	0	0	0	0	13.0978
gi|158256154	58513	EPS15L1	A8K5P4	unnamed protein product [Homo sapiens]	GSFGAMVKDDPFKNK	11.89	0.650034	1658.31	9.89284	0	0	9.89284	0	0	0	0	0	0	0	0	0	0	0	0	0	0	0	0	0	0	0	0	0	10.257	10.5245	10.3908	0	0	0	0	0	0	0	0	0	0	0	0	0
gi|15825840	1495	CTNNA1	P35221	Chain B, Alpha-1 Catenin	AVLXI	3.61	0.0185363	527.953	14.6032	0	0	14.6032	0	15.2123	0	15.2123	0	0	0	0	0	0	0	0	0	0	0	0	0	15.2319	0	15.2319	0	0	0	0	0	0	0	0	0	0	0	0	15.0643	0	0	15.0643	0
gi|158260175	64403	CDH24	A8K0L1	unnamed protein product [Homo sapiens]	EPPAP	1.91	0.242357	510.789	14.6917	14.5779	15.9314	15.067	0	0	15.9651	15.9651	0	15.7566	0	15.7566	15.887	0	15.5038	15.6954	0	0	0	0	0	0	0	0	15.6782	0	15.6313	15.6548	0	0	0	0	0	0	0	0	15.2171	0	0	15.2171	15.3674
gi|158261127	64411	ARAP3	A8K1Y7	unnamed protein product [Homo sapiens]	QKLGTMPLLPIR	2.71	0.363905	1367.19	6.60764	7.30846	0	6.95805	0	0	0	0	0	0	0	0	0	0	0	0	0	0	0	0	0	0	0	0	0	0	0	0	0	0	0	0	0	0	11.8794	11.8794	7.96123	0	0	7.96123	0
gi|158430722	5602	MAPK10	P53779	Chain A, Mitogen-activated Protein Kinase 10	SDXTLK	9.71	0.0188971	693.867	15.6747	15.917	15.9518	15.8478	15.884	15.8545	15.8644	15.8676	15.8044	15.8708	13.9394	15.2049	15.8608	15.9323	15.9662	15.9198	15.7702	15.7974	15.7939	15.7872	15.7237	15.6567	15.7782	15.7195	15.7346	15.6885	15.8079	15.7437	15.3508	15.3328	15.3477	15.3438	15.7169	15.6582	15.6575	15.6775	15.8075	15.8185	15.821	15.8157	15.9204
gi|158514360	4292	MLH1	A8W2M1	MutL-like 1 protein, partial [Homo sapiens]	KDLLNTLLSF	10.64	0.0147233	1161.52	13.7185	0	0	13.7185	0	0	0	0	0	0	0	0	0	0	0	0	0	0	0	0	0	9.4971	0	9.4971	0	12.8256	10.0652	11.4454	0	0	0	0	0	0	0	0	0	0	0	0	0
gi|1585782				huntingtin-associated protein:ISOTYPE=B	TGGSFCR	4.03	0.101097	784.894	17.0566	17.1109	17.0985	17.0887	17.0423	17.0881	17.063	17.0645	17.1067	17.0681	17.4283	17.201	17.082	17.1007	16.5429	16.9085	16.7203	17.0587	17.0438	16.9409	17.4732	16.958	16.9646	17.1319	17.1145	17.1019	17.0325	17.083	17.2377	17.2797	0	17.2587	17.0717	17.0585	17.035	17.0551	17.1089	17.0133	17.086	17.0694	16.9779
gi|158706465	63914	LINC01590	Q5TEZ4	RecName: Full=Putative uncharacterized protein encoded by LINC01590; AltName: Full=Long intergenic non-protein coding RNA 1590	APLEAA	5.89	0.0338893	570.871	15.4729	15.3031	15.3751	15.3837	15.3789	15.2952	15.3737	15.3493	15.4862	15.411	15.8829	15.5934	15.4376	15.382	14.8574	15.2257	14.9771	15.2651	15.3763	15.2061	15.8064	15.7398	0	15.7731	15.3765	15.5428	15.4185	15.4459	0	0	0	0	15.3497	15.3148	15.266	15.3102	15.3643	15.3407	15.3157	15.3402	15.2262
gi|158714369	3492	IGHV		immunoglobulin heavy chain variable region, partial [Homo sapiens]	VXSGAEVK	14.82	0.0891893	836.813	13.0879	12.8179	12.9682	12.958	12.9685	13.25	13.4931	13.2372	13.0491	13.403	12.8757	13.1093	13.1436	13.2165	0	13.1801	13.2566	13.2314	13.1788	13.2223	0	13.7195	0	13.7195	0	13.3526	13.3662	13.3594	13.4329	12.8824	13.2222	13.1791	0	14.0474	14.0754	14.0614	0	0	13.2315	13.2315	13.3582
gi|159162503	685	BTC	P35070	Chain A, Nmr Structure Of Human Betacellulin-2	VDLFX	13.93	0.0175565	550.872	14.3833	14.4132	14.4554	14.4173	0	14.3372	14.3878	14.3625	13.8845	13.5761	14.8367	14.0991	13.7718	13.9756	13.1709	13.6394	13.4284	13.8091	13.6754	13.6377	14.6202	13.85	13.8565	14.1089	14.2576	13.8889	14.1271	14.0912	0	0	0	0	0	0	14.0315	14.0315	13.7602	0	0	13.7602	14.4374
gi|159163462	54187	NANS	Q9NR45	Chain A, Solution Structure Of Rsgi Ruh-029, An Antifreeze Protein Like Domain In Human N-Acetylneuraminic Acid Phosphate Synthase Gene.	GSSGSSGSVVAKVK	11.78	2.3328e-13	1249.63	12.2001	12.0588	12.3391	12.1993	12.4101	12.6226	12.7005	12.5777	12.9073	0	0	12.9073	0	0	11.9991	11.9991	12.3939	12.2266	0	12.3102	0	0	0	0	0	0	0	0	0	0	0	0	0	0	0	0	0	0	0	0	12.3061
gi|159163671	1956	EGFR	P00533	Chain A, Epidermal growth factor receptor	VLGSG	3.65	0.0128187	432.903	14.2009	14.5172	14.4001	14.3727	14.2445	0	0	14.2445	13.9975	0	0	13.9975	0	13.7936	0	13.7936	0	0	0	0	0	0	0	0	0	0	0	0	0	0	14.3758	14.3758	0	0	0	0	0	0	0	0	0
gi|159164065	10207	PATJ	Q8NI35	Chain A, Solution Structure Of The First Pdz Domain Of Inad-Like Protein	SSTSGPSSG	3.27	0.0818257	765.805	14.9986	15.0913	14.93	15.0066	14.9016	14.7557	0	14.8287	14.7173	14.5748	13.3694	14.2205	14.5759	14.6685	14.696	14.6468	14.5381	13.4684	13.8252	13.9439	14.5904	0	0	14.5904	0	0	14.6212	14.6212	0	0	0	0	0	0	0	0	14.5476	0	0	14.5476	14.8222
gi|159164157	5792	PTPRF	P10586	Chain A, Solution Structures Of The Fn3 Domain Of Human Receptor- Type Tyrosine-Protein Phosphatase F	TGEQSGPSSG	5.65	0.0143052	906.767	13.3532	13.5294	13.7019	13.5281	13.4056	14.1016	14.1636	13.8903	13.6046	13.6026	14.3361	13.8478	13.7414	13.1356	13.1508	13.3426	13.9922	12.5983	13.9401	13.5102	13.8309	12.5815	13.8129	13.4084	14.0125	0	13.2843	13.6484	12.2693	13.4965	0	12.8829	13.0244	13.0536	12.9517	13.0099	13.1236	13.3272	0	13.2254	13.6644
gi|159164296	9524	TECR	Q9NZ01	Chain A, 2dzjSOLUTION STRUCTURE OF THE N-Terminal Ubiquitin-Like Domain In Human Synaptic Glycoprotein Sc2	GSSGSSGMK	26.74	4.61798e-13	812.776	14.8995	14.8911	14.8125	14.8677	0	14.7903	0	14.7903	0	0	15.2663	15.2663	14.8166	0	0	14.8166	14.5015	14.4867	14.6449	14.5444	0	14.9612	14.4674	14.7143	14.7208	14.7401	0	14.7305	0	14.9975	14.6233	14.8104	0	14.5849	14.5037	14.5443	14.3081	14.2793	0	14.2937	14.8204
gi|159164782	55636	CHD7	Q9P2D1	Chain A, CHROMODOMAIN-HELICASE-DNA-BINDING PROTEIN 7	GEGAS	0.82	0.252121	420.1	12.7072	18.0635	17.9047	16.2251	13.2394	13.2584	13.4981	13.332	13.2203	13.0537	17.2768	14.5169	17.2541	13.0353	17.1856	15.825	12.7205	11.9895	17.0599	13.9233	17.8965	17.9884	12.0969	15.9939	14.0481	13.8825	17.0758	15.0021	15.8768	15.1251	0	15.5009	0	0	0	0	0	16.4815	0	16.4815	17.6621
gi|15929055	6617	SNAPC1	Q16533	Small nuclear RNA activating complex, polypeptide 1, 43kDa [Homo sapiens]	IRVALK	9.6	0	698.792	14.5952	14.5512	0	14.5732	0	0	0	0	0	0	0	0	0	0	0	0	0	0	0	0	0	0	0	0	0	0	0	0	0	0	0	0	0	0	0	0	0	0	0	0	0
gi|160718586				unnamed protein product, partial [Homo sapiens]	CCPGFRGGDCQE	11.24	0.0928459	1441.17	9.74014	9.85623	9.92579	9.84072	10.5299	10.4945	10.0706	10.365	9.09953	9.30306	9.9879	9.4635	7.78943	8.47964	6.81958	7.69621	9.4802	8.63461	9.08743	9.06741	10.9261	11.2617	9.79397	10.6606	8.92955	9.27164	9.5211	9.24076	14.4464	11.4291	11.2658	12.3804	10.1423	9.38145	9.97502	9.83292	10.4831	9.54714	9.74247	9.92424	9.00117
gi|16075980		IGVL2B2		immunoglobulin lambda chain variable region, partial [Homo sapiens]	RPXGLSPR	20.32	0.309879	851.773	14.6152	14.6273	14.6444	14.629	14.5042	14.4734	14.4265	14.468	14.2882	14.2794	12.9521	13.8399	14.278	14.4276	14.3924	14.366	0	0	0	0	0	0	0	0	0	0	0	0	0	0	0	0	0	0	0	0	0	0	0	0	14.4025
gi|16116831		IGVKL6		immunoglobulin kappa chain variable region, partial [Homo sapiens]	GTFXP	7.11	0.0405116	507.326	15.2972	0	15.8171	15.5572	15.7865	0	0	15.7865	0	16.1535	16.1154	16.1344	16.1242	16.3271	16.3465	16.2659	0	0	16.157	16.157	15.9464	0	0	15.9464	16.3037	15.8117	16.6805	16.2653	0	0	15.5633	15.5633	15.7322	16.0888	15.7908	15.8706	15.6768	16.0064	16.3971	16.0268	0
gi|16117056		IGVL2A2		immunoglobulin lambda chain variable region, partial [Homo sapiens]	SLXFG	11.27	0.0428191	554.888	14.8059	14.8211	14.676	14.7677	14.3488	0	14.7342	14.5415	0	0	0	0	14.5563	14.701	14.3265	14.5279	14.2513	14.5012	14.4638	14.4054	14.3455	14.3712	14.3378	14.3515	14.3262	14.4276	14.263	14.339	14.181	0	0	14.181	0	0	0	0	0	0	0	0	14.6818
gi|161376496	100287171	WASHC1	A9QQ23	actin nucleation promoting factor, partial [Homo sapiens]	ASLLESIRQAGGIGK	8.04	0.25897	1498.55	14.4789	13.8487	14.3089	14.2122	14.5375	14.4379	14.3815	14.4523	14.9218	14.9695	13.5971	14.4961	14.2775	14.3704	0	14.3239	0	12.9023	12.9863	12.9443	12.7914	15.2438	0	14.0176	0	0	0	0	0	0	0	0	15.5421	15.4886	0	15.5153	0	0	0	0	14.4153
gi|1613771	1241	LTB4R	Q15722	putative G-protein-coupled receptor [Homo sapiens]	MASGNPWSSTLMR	7.67	0.554003	1453.1	8.09938	0	0	8.09938	0	0	0	0	0	0	0	0	0	0	0	0	0	0	0	0	0	9.85009	0	9.85009	0	7.78235	7.44288	7.61262	0	0	0	0	0	0	0	0	0	0	0	0	0
gi|1617111	4625	MYH7		beta-myosin heavy chain [Homo sapiens]	DNPLVMHQLR	4.63	0.26976	1236.8	13.9551	0	0	13.9551	0	0	0	0	0	0	0	0	0	0	0	0	0	0	0	0	0	0	0	0	0	0	0	0	0	15.1647	0	15.1647	0	0	0	0	0	0	0	0	0
gi|161727582				T cell receptor beta variable 28, partial [Homo sapiens]	HQISQVVEEP	9.33	0.254471	1164.51	13.6292	13.5997	13.6065	13.6118	0	0	0	0	0	0	0	0	0	0	0	0	0	0	15.109	15.109	0	0	0	0	0	0	14.9204	14.9204	0	0	0	0	0	0	0	0	0	0	0	0	0
gi|161727708				T cell receptor beta variable 7, partial [Homo sapiens]	SSSRAGHQAHAHRGP	13.15	6.93036e-13	1554.66	14.0124	0	13.9939	14.0031	13.9589	0	13.9825	13.9707	0	0	14.4632	14.4632	0	0	0	0	13.3205	13.5849	13.5776	13.4943	14.4442	14.2956	0	14.3699	0	0	0	0	14.1412	14.6495	14.0881	14.2929	13.6884	13.7474	13.7096	13.7151	15.6804	14.577	0	15.1287	0
gi|161728280				T cell receptor beta variable 2, partial [Homo sapiens]	HTAHR	2.46	0.00245225	620.854	0	14.4313	14.243	14.3371	14.208	14.2871	0	14.2476	14.3238	14.2933	14.8535	14.4902	14.3679	0	13.6113	13.9896	0	13.8459	0	13.8459	0	0	0	0	0	0	0	0	0	0	0	0	0	0	0	0	14.1857	0	0	14.1857	14.1877
gi|161761223	51202	DDX47	Q9H0S4	Chain A, Human Dead-Box Rna-Helicase Ddx47, Conserved Domain I In Complex With Amp	CAVSS	1.39	0.0123543	522.904	16.4638	16.5262	16.5302	16.5067	16.5534	16.4579	16.5233	16.5115	0	0	0	0	0	0	0	0	0	0	16.3289	16.3289	0	0	0	0	16.3028	0	0	16.3028	0	16.1078	0	16.1078	0	0	16.3546	16.3546	0	0	0	0	0
gi|1628553	1956	EGFR		epidermal growth factor receptor, partial [Homo sapiens]	TDLHAFE	9.78	0.7283	832.458	10.4551	0	0	10.4551	0	14.8996	0	14.8996	0	0	0	0	0	14.8892	14.9493	14.9192	0	0	0	0	0	0	0	0	0	0	0	0	0	0	0	0	0	0	0	0	0	0	15.0289	15.0289	14.9801
gi|1628569	3417	IDH1	O75874	putative cytosolic NADP-dependent isocitrate dehydrogenase, partial [Homo sapiens]	RNILGGTVFXEAIICK	6.38	0.0520918	1822.72	14.7666	0	0	14.7666	0	0	0	0	0	0	0	0	0	0	0	0	0	0	0	0	0	15.4478	0	15.4478	0	14.6912	14.7243	14.7078	0	0	0	0	0	0	0	0	0	0	0	0	0
gi|163792201	3746	KCNC1	P48547	potassium voltage-gated channel subfamily C member 1 isoform 1 [Homo sapiens]	VEFIK	15.67	0.179113	634.795	14.8457	14.7093	14.7307	14.7619	14.7197	14.7502	14.648	14.706	14.7993	14.6059	12.872	14.0924	14.6517	14.7981	14.7709	14.7402	14.3742	14.4866	13.1325	13.9978	14.3548	14.4964	14.3462	14.3992	14.6043	14.4149	14.4798	14.4997	14.2002	0	0	14.2002	14.457	14.6279	0	14.5424	0	14.4672	14.411	14.4391	14.5822
gi|164519605	26275	HIBCH	Q6NVY1	Chain A, Crystal Structure Of Human Beta-hydroxyisobutyryl-coa Hydrolase In Complex With Quercetin	XTDAAEEVLLGK	6.12	0.00397263	1202.6	0	0	0	0	0	0	0	0	0	0	0	0	0	0	0	0	0	0	0	0	0	0	0	0	0	0	0	0	15.7411	0	15.6037	15.6724	0	0	0	0	0	0	10.4248	10.4248	0
gi|16551574			Q96MZ3	unnamed protein product [Homo sapiens]	ASGGSK	8.89	0.00762418	506.868	0	15.0901	15.0809	15.0855	15.0814	15.0997	0	15.0905	14.983	0	0	14.983	0	0	14.3965	14.3965	14.5155	0	0	14.5155	0	0	0	0	0	0	14.925	14.925	0	0	0	0	0	0	0	0	0	0	0	0	0
gi|16566780				T cell receptor beta variable region, partial [Homo sapiens]	GNSPPR	6.06	0.008964	627.855	15.0919	0	15.0225	15.0572	0	0	0	0	15.0511	0	0	15.0511	14.7922	0	14.9575	14.8748	0	14.876	14.9345	14.9053	14.7701	14.6461	14.8422	14.7528	14.5206	14.7175	14.462	14.5667	0	0	0	0	0	0	0	0	14.9627	0	0	14.9627	0
gi|16588706	25875	LETMD1	Q6P1Q0	cervical cancer protooncogene-2 protein [Homo sapiens]	AINGK	9.45	0.0291205	503.105	21.229	21.2621	21.2611	21.2507	20.9822	20.79	20.4078	20.7267	0	0	0	0	0	0	0	0	17.2986	0	0	17.2986	0	0	0	0	17.5299	0	0	17.5299	0	0	0	0	0	0	0	0	0	0	17.3433	17.3433	19.6129
gi|166225912	554279	LINC00862	A6NCI5	RecName: Full=Putative transmembrane protein encoded by LINC00862; AltName: Full=Small integral membrane protein 16	ITLSAR	26.41	0.236519	660.683	9.61123	10.7748	15.1368	11.8409	8.39825	15.025	15.0155	12.8129	10.9251	9.58603	13.5147	11.342	10.0002	9.82254	11.8851	10.5693	0	0	14.5525	14.5525	0	0	0	0	14.8958	0	0	14.8958	0	0	0	0	0	0	0	0	0	0	0	0	8.81723
gi|166235396	9587	MAD2L1BP	Q15013	Chain D, Mad2l1-binding Protein	HIXYQR	10.12	0.347795	832.538	6.97543	6.76712	7.3013	7.01461	6.74642	7.93785	14.3453	9.67651	7.0322	7.83754	13.3616	9.41044	14.0857	14.2415	6.49836	11.6085	14.1447	5.85238	8.09141	9.36283	7.4341	8.11521	7.93631	7.82854	7.26941	6.46378	7.40812	7.0471	8.4478	0	0	8.4478	14.2265	0	0	14.2265	14.553	0	0	14.553	14.0455
gi|166295188	55635	DEPDC1	Q5TB30	DEP domain-containing protein 1A isoform a [Homo sapiens]	AGMPLR	5.4	0	660.874	13.4035	13.5542	13.2811	13.4129	0	0	0	0	0	0	0	0	0	0	0	0	0	0	0	0	0	0	13.6389	13.6389	0	0	0	0	0	0	0	0	0	0	0	0	0	0	0	0	0
gi|166706749	152	ADRA2C	Q4W594	adrenergic, alpha-2C-, receptor [Homo sapiens]	VAKLRTR	14.41	0.0204841	842.775	0	15.931	15.896	15.9135	15.5747	15.9606	15.6582	15.7311	0	0	0	0	0	0	0	0	0	0	0	0	0	0	0	0	0	15.5775	0	15.5775	0	0	0	0	0	0	0	0	0	0	0	0	15.7663
gi|166795287	2166	FAAH	O00519	fatty-acid amide hydrolase 1 [Homo sapiens]	EVERLMTPEK	2.63	0.402328	1248.53	11.3583	0	0	11.3583	0	0	0	0	0	0	0	0	0	0	0	0	0	0	0	0	0	0	0	0	0	11.2825	11.3117	11.2971	0	0	0	0	0	0	0	0	0	0	0	0	0
gi|16974825	801	CALM1	P0DP23	Chain A, Solution Structure Of Calcium-calmodulin N-terminal Domain	XDQLTEEQIAEFK	33.24	0.48267	1564.01	8.62172	0	0	8.62172	0	0	0	0	0	0	0	0	0	0	0	0	0	0	0	0	0	0	0	0	0	0	0	0	14.9676	0	0	14.9676	0	0	0	0	0	0	0	0	0
gi|171848702	5588	PRKCQ	Q04759	Chain A, Protein kinase C theta type	CTGSA	2.84	0.00952814	495.931	17.0506	17.0748	17.2049	17.1101	17.1248	16.9942	17.0811	17.0667	17.2681	17.2068	17.1141	17.1963	17.3828	17.3212	17.4188	17.3743	17.2795	17.2504	17.3839	17.3046	17.0478	17.0063	17.0655	17.0398	16.8399	17.109	17.0372	16.9954	16.7142	16.4281	16.6935	16.6119	17.0824	16.9279	17.0781	17.0295	17.4302	17.3767	17.4461	17.4176	17.272
gi|171848711	7071	KLF10	Q13118	Chain A, Solution Structure Of The First And Second Zf-C2h2 Domains From Human Krueppel-Like Factor 10	GSSGSSGPQIDSSRIR	16.69	0.203332	1591.88	12.9247	13.094	13.0287	13.0158	0	0	0	0	0	0	0	0	0	0	0	0	0	0	0	0	0	14.2047	0	14.2047	0	0	0	0	0	0	0	0	0	13.7351	13.8313	13.7832	13.3115	0	0	13.3115	0
gi|172046229	339970	GCOM2	Q9BZD3	PUTATIVE PSEUDOGENE: RecName: Full=Putative GRINL1B complex locus protein 2	NLTGLSSGTQK	10.49	0.49022	1105.09	0	0	0	0	0	0	0	0	0	0	0	0	0	0	0	0	0	0	0	0	0	0	0	0	0	0	0	0	0	0	0	0	0	0	0	0	0	0	9.50195	9.50195	0
gi|17225294	28	ABO	Q8WXZ7	alpha-3-galactosylaminyltransferase, partial [Homo sapiens]	VSLPT	2.35	1.16494e-13	516.916	18.8288	18.8632	18.826	18.8393	18.8151	0	18.8752	18.8451	18.8482	0	0	18.8482	0	0	0	0	18.6847	18.7628	0	18.7237	0	18.868	18.7392	18.8036	0	18.8471	0	18.8471	18.6898	18.7876	0	18.7387	0	18.7279	18.7226	18.7253	17.4386	0	0	17.4386	18.8534
gi|178847418	58508	KMT2C	Q8NEZ4	Chain A, Myeloid/lymphoid or mixed-lineage leukemia protein 3 homolog	VQMSN	8.19	3.46698e-13	593.156	15.7761	15.7405	15.9527	15.8231	15.7987	15.972	15.2981	15.6896	0	14.3295	0	14.3295	14.0027	14.0649	11.742	13.2699	11.0163	12.9686	12.6925	12.2258	0	14.857	14.1952	14.5261	13.8004	13.3808	0	13.5906	0	0	12.7861	12.7861	13.2485	13.3472	12.8372	13.1443	14.3806	14.427	0	14.4038	0
gi|17901375				unnamed protein product [Homo sapiens]	RRMLGGSFEGQSAK	6.98	0.425397	1539.47	12.5395	0	0	12.5395	0	0	0	0	0	0	0	0	0	0	0	0	0	0	0	0	0	0	0	0	0	12.459	12.091	12.275	0	0	0	0	0	0	0	0	0	0	0	0	0
gi|1790880	4130	MAP1A	P78559	microtubule-associated protein 1a [Homo sapiens]	DKIPXEK	10.46	0.0167158	844.822	15.9582	16.0266	16.1178	16.0342	15.9384	16.0006	15.9857	15.9749	16.1338	16.0818	17.0861	16.4339	16.0204	16.2043	15.1113	15.7786	15.406	16.0281	16.0176	15.8172	17.0731	16.547	15.8631	16.4944	16.1656	16.1197	16.1005	16.1286	15.9817	16.8223	15.9779	16.2606	16.1234	16.0482	16.0206	16.0641	16.1258	15.9786	16.1182	16.0742	16.0693
gi|179409	3043	HBB	P68871	beta-globin [Homo sapiens]	EFTPPVXAAYQK	21.43	0.887782	1379.57	0	0	0	0	0	0	0	0	0	0	0	0	0	0	0	0	0	0	0	0	0	0	0	0	0	0	13.1476	13.1476	0	0	13.3559	13.3559	0	0	0	0	0	0	0	0	0
gi|18027754	64787	EPS8L2	Q9H6S3	unknown [Homo sapiens]	SATSGR	10.87	0.0674201	578.92	14.8614	14.7764	14.9642	14.8674	14.7824	14.8791	14.9192	14.8602	14.9892	14.8708	15.5873	15.1491	14.9723	14.9374	14.2542	14.7213	14.6326	14.7694	14.8264	14.7428	15.4091	15.5101	14.8605	15.2599	14.8054	14.9214	14.9059	14.8775	14.6815	15.3066	14.7812	14.9231	14.8246	14.7809	14.7168	14.7741	15.0118	14.9326	14.918	14.9541	14.7787
gi|180413	1281	COL3A1	V9GZS3	alpha-1 type III collagen, partial [Homo sapiens]	GAAGI	3.11	0.134741	387.233	15.24	14.4511	15.1429	14.9447	14.9904	16.8205	15.0967	15.6359	0	15.406	0	15.406	16.3839	15.2997	0	15.8418	0	0	14.0966	14.0966	0	0	16.003	16.003	0	0	0	0	0	0	0	0	0	0	0	0	0	0	0	0	15.5341
gi|1809240	4036	LRP2	P98164	gp330 precursor [Homo sapiens]	INTTYRR	5.6	0	924.255	0	14.6771	14.6246	14.6509	14.6726	14.708	14.5679	14.6495	14.4467	0	14.7842	14.6155	14.5652	0	14.6744	14.6198	0	14.5579	0	14.5579	14.6226	0	14.6503	14.6364	0	0	0	0	0	0	0	0	0	0	0	0	0	0	0	0	14.7446
gi|18157651	667	DST	Q03001	bullous pemphigoid antigen 1 eA [Homo sapiens]	RSARELIXGSR	9.9	0.425507	1200.72	13.6644	13.8366	13.7323	13.7444	13.8954	13.7445	13.8897	13.8432	13.8067	0	0	13.8067	0	0	13.5807	13.5807	13.8255	13.8352	13.672	13.7776	0	0	0	0	0	0	0	0	0	0	0	0	0	0	0	0	0	0	0	0	0
gi|181965	1915	EEF1A1	Q14222	elongation factor 1 alpha, partial [Homo sapiens]	IAVLAK	12.59	0.0397424	615.395	15.6285	15.65	15.6231	15.6339	0	0	15.6774	15.6774	15.5519	15.6182	11.142	14.104	15.5229	15.5572	15.5169	15.5323	15.6513	15.6732	15.5745	15.633	16.1138	16.1796	16.1116	16.135	15.8349	15.6724	15.7789	15.7621	16.0424	15.9851	0	16.0138	15.9022	0	0	15.9022	0	15.5862	0	15.5862	0
gi|18204338	123970	C16orf78	Q8WTQ4	Chromosome 16 open reading frame 78 [Homo sapiens]	MPDMAYER	3.73	0.0196816	1031.78	14.8301	15.0834	14.9836	14.9657	0	14.9999	14.8311	14.9155	14.824	0	0	14.824	0	0	14.7661	14.7661	0	14.7018	14.582	14.6419	14.378	14.208	14.2907	14.2923	14.6843	14.6549	0	14.6696	13.4675	13.3811	0	13.4243	0	0	0	0	0	0	0	0	14.7955
gi|18379349	10493	VAT1	Q99536	synaptic vesicle membrane protein VAT-1 homolog [Homo sapiens]	VVTYGMANLLTGPK	14.41	0	1479.8	10.439	9.42404	0	9.93151	0	0	0	0	0	0	0	0	0	0	0	0	0	0	0	0	0	0	0	0	0	0	0	0	0	0	0	0	0	0	0	0	0	0	0	0	0
gi|183945	3043	HBB	P68871	sickle beta-hemoglobin [Homo sapiens]	SAVTAXWGK	45.93	0.380613	932.449	0	0	0	0	0	0	0	0	0	0	0	0	0	0	0	0	0	0	0	0	0	0	0	0	0	0	0	0	0	0	0	0	0	0	0	0	0	0	0	0	0
gi|18644892		IgL		immunoglobulin lambda-chain, partial [Homo sapiens]	AAPSVTLFPPSSEELQA	9.58	0	1744.84	0	0	0	0	0	0	0	0	0	0	0	0	0	0	0	0	0	0	0	0	0	0	0	0	0	0	0	0	0	0	0	0	0	0	0	0	0	0	0	0	0
gi|18874090	57599	WDR48	Q8TAF3	WD repeat-containing protein 48 isoform 1 [Homo sapiens]	HILTK	11.58	0.177731	610.981	0	14.6184	0	14.6184	0	0	0	0	0	0	0	0	0	0	0	0	0	14.5124	0	14.5124	0	0	0	0	0	0	0	0	18.1608	0	0	18.1608	0	0	0	0	0	0	0	0	0
gi|189013957	201501	ZBTB7C	B2RGG0	zinc finger and BTB domain containing 7C, partial [Homo sapiens]	LFTAGT	9.31	0.261449	608.789	16.4619	16.5162	16.514	16.4974	16.4565	16.5018	16.4171	16.4585	16.4592	16.5618	15.7695	16.2635	16.535	16.2671	16.4655	16.4225	16.415	16.4359	16.3924	16.4144	11.3852	11.291	11.4064	11.3609	16.3754	16.3686	16.4047	16.3829	16.0163	14.5925	0	15.3044	0	16.3221	16.2956	16.3088	16.4574	16.4012	16.4898	16.4495	16.4524
gi|189053	4668	NAGA	P17050	alpha-N-acetylgalactosaminidase [Homo sapiens]	VDMLKLDGCFSTPEEAAQGYPK	10.6	1.24224	2471.52	12.3579	0	0	12.3579	0	0	0	0	0	0	0	0	0	0	0	0	0	0	0	0	0	0	0	0	0	0	0	0	0	0	0	0	0	0	0	0	0	0	0	0	0
gi|189053757	6338	SCNN1B	B2R812	unnamed protein product [Homo sapiens]	MHVKK	7.63	0.00173046	640.89	0	0	0	0	0	0	14.0346	14.0346	14.8435	0	0	14.8435	14.6112	14.8628	14.2257	14.5665	14.0662	14.796	0	14.4311	14.3092	14.4558	0	14.3825	0	0	0	0	0	0	0	0	0	0	0	0	0	0	14.7359	14.7359	14.1611
gi|189053881			B2R8F2	unnamed protein product [Homo sapiens]	HPELFK	3.01	0.0105609	769.68	16.164	16.3223	16.1759	16.2207	16.2535	16.3564	16.2668	16.2922	16.6215	15.5402	16.5888	16.2502	15.5951	15.8281	16.547	15.9901	14.5279	14.4194	13.715	14.2207	16.4419	16.2546	14.7947	15.8304	13.2448	12.9252	10.9296	12.3666	0	0	0	0	0	0	0	0	0	0	0	0	16.2606
gi|189054832	2962	GTF2F1	P35269	protein containing YkuD domain protein, partial [human gut metagenome]	NTTKK	5.04	3.48726e-13	590.861	16.6972	0	16.757	16.7271	16.7773	0	0	16.7773	0	0	17.3098	17.3098	0	0	0	0	0	16.4063	16.7517	16.579	17.2446	16.8563	16.4926	16.8645	16.8099	0	0	16.8099	0	0	16.7202	16.7202	16.7429	16.7119	16.727	16.7273	16.4748	16.4897	0	16.4823	0
gi|189054864	83875	BCO2	B2RCV8	unnamed protein product [Homo sapiens]	VWGHFPK	6.37	0.000148748	870.54	8.52615	8.22197	8.01074	8.25295	8.51734	8.14702	9.01197	8.55877	9.04069	8.99127	8.38323	8.80506	8.72954	0	8.12795	8.42875	7.92868	9.22643	0	8.57756	0	0	0	0	0	0	0	0	0	0	0	0	0	0	0	0	0	0	0	0	9.18555
gi|189065196	712	C1QA	A0A024RAG6	unnamed protein product [Homo sapiens]	APDGKK	3.13	0.714396	616.072	9.55997	14.0298	9.55251	11.0474	9.50719	9.1567	9.28167	9.31519	10.1226	10.0769	7.52941	9.24299	0	14.3996	9.47599	11.9378	14.2868	0	0	14.2868	0	0	0	0	14.5001	14.3959	0	14.448	0	0	0	0	0	14.4792	0	14.4792	0	0	0	0	0
gi|189067859	79230	ZNF557	B2RD50	unnamed protein product [Homo sapiens]	IHNGEKS	2.84	0.203826	784.929	16.4986	16.561	16.528	16.5292	16.5643	16.4079	0	16.4861	14.4578	0	16.3434	15.4006	16.3736	16.3615	16.5072	16.4141	16.7078	16.2836	16.2153	16.4022	16.6717	17.0156	0	16.8437	16.0919	16.2892	16.3156	16.2322	16.5218	16.6807	16.5014	16.568	16.5161	16.4856	16.4765	16.4927	16.3077	16.0519	16.0639	16.1412	16.3817
gi|189392	6870	TACR3	P30098	putative opioid receptor [Homo sapiens]	SSHQKR	9.13	0.0170024	740.816	14.2439	14.2718	14.2983	14.2713	13.9849	14.2099	14.1734	14.1227	14.0507	13.9773	0	14.014	14.0356	14.0298	13.115	13.7268	0	13.9476	13.9772	13.9624	14.641	14.5832	0	14.6121	0	0	0	0	0	0	0	0	0	0	0	0	0	13.8508	13.8114	13.8311	13.9425
gi|189409315	444	ASPH	B3GQE5	aspartate beta-hydroxylase isoform f [Homo sapiens]	GLEAF	6.45	0.393121	537.448	16.697	16.9242	16.7347	16.7853	22.0561	21.0684	0	21.5623	17.26	0	0	17.26	0	0	0	0	0	0	0	0	0	0	0	0	0	0	0	0	0	0	0	0	0	0	0	0	0	0	0	0	0
gi|189417	5020	OXT	P01178	neurophysin, partial [Homo sapiens]	ACGGGGR	1.96	0.0747838	634.853	14.9302	14.9488	14.9337	14.9376	14.8835	14.8822	14.7937	14.8532	0	0	13.7086	13.7086	0	0	0	0	0	14.5082	0	14.5082	0	0	0	0	0	0	0	0	0	0	0	0	0	0	0	0	14.0223	0	0	14.0223	14.828
gi|190565	653509	SFTPA1	Q8IWL2	pulmonary surfactant apoprotein precursor [Homo sapiens]	DVCVGSPGIPGTPGSHGLPGRHGR	6.82	1	2368.1	0	0	0	0	0	0	0	0	0	0	0	0	0	0	0	0	0	0	0	0	0	0	0	0	0	0	0	0	0	0	0	0	0	0	0	0	0	0	0	0	0
gi|19110602	4303	FOXO4	P98177	forkhead transcription factor AFX variant zeta [Homo sapiens]	LATGVGLCPKPLEAR	27.72	0	1581.8	14.9865	14.8476	15.0384	14.9575	15.1467	15.1722	15.3328	15.2172	14.8985	0	0	14.8985	0	0	0	0	0	14.8143	0	14.8143	0	0	0	0	0	0	0	0	0	15.6396	0	15.6396	0	0	0	0	0	0	0	0	0
gi|19263735	215	ABCD1	P33897	ATP-binding cassette, sub-family D (ALD), member 1 [Homo sapiens]	AGMNR	8.84	0.0865323	547.841	13.6721	13.7691	13.7876	13.7429	13.6753	13.818	13.7116	13.735	13.8381	13.6046	14.2122	13.885	13.8438	13.8394	13.1051	13.5961	13.2924	13.6735	13.5199	13.4953	14.3894	14.0997	13.5612	14.0168	13.7166	13.7311	13.6548	13.7009	14.5964	15.0839	14.5297	14.7366	13.5013	13.5468	13.4279	13.492	13.6001	13.5524	13.5813	13.5779	13.6806
gi|19263944	54206	ERRFI1	I6S2Y9	ERBB receptor feedback inhibitor 1 [Homo sapiens]	AMGNMR	3.23	0.360803	710.322	13.0462	0	0	13.0462	16.6694	0	0	16.6694	18.1117	0	18.1926	18.1521	18.1668	0	0	18.1668	0	0	0	0	0	0	17.1828	17.1828	0	0	0	0	0	0	0	0	17.0084	0	0	17.0084	17.9031	0	0	17.9031	18.4109
gi|193244961	3043	HBB	Q4TWB7	beta globin, partial [Homo sapiens]	LLVVYPWTXR	54.62	0.269003	1274.66	12.9504	12.9111	12.6889	12.8501	0	0	0	0	0	0	0	0	0	0	0	0	0	0	0	0	16.8141	16.8996	17.0069	16.9069	0	0	0	0	0	0	0	0	0	16.5684	16.6876	16.628	0	0	0	0	0
gi|193506915	100294720	NHEG1	C3RW64	neuroblastoma highly expressed protein 1 [Homo sapiens]	MHKLGMSLTEK	3.68	0.46261	1290.08	10.0042	9.34337	9.09689	9.48148	13.6326	10.5843	10.8221	11.6797	0	0	0	0	0	0	0	0	13.1754	0	0	13.1754	14.4057	0	14.6855	14.5456	0	0	0	0	16.08	0	0	16.08	0	0	0	0	0	0	0	0	9.26919
gi|193786309	51133	KCTD3	B3KP80	unnamed protein product, partial [Homo sapiens]	GMISTQPGPFGER	12.93	0.351722	1392.53	14.7632	14.637	14.1481	14.5161	15.3323	14.9716	11.8353	14.0464	0	0	0	0	0	0	0	0	0	0	0	0	0	0	0	0	0	0	0	0	0	15.1253	15.5105	15.3179	15.8394	15.5337	15.7356	15.7029	0	0	0	0	0
gi|193786694	813	CALU	B3KQF5	unnamed protein product [Homo sapiens]	DGKMGK	13.79	0.654625	635.083	14.9644	14.978	14.9682	14.9702	14.8773	14.0537	14.8598	14.5969	14.5168	14.7425	13.3298	14.1964	9.69243	14.6498	14.777	13.0397	14.6726	14.7632	14.4466	14.6275	14.6336	14.5648	14.6413	14.6133	14.683	14.641	13.8386	14.3875	14.3575	14.2973	13.984	14.2129	14.6639	13.67	14.6417	14.3252	14.7931	13.8479	14.8116	14.4842	14.8762
gi|193787205	140890	SREK1	B3KRJ9	unnamed protein product [Homo sapiens]	NPEHHPGVTMHR	21	0.46621	1427.37	8.43424	8.79132	0	8.61278	0	0	0	0	0	0	0	0	0	0	0	0	0	0	0	0	0	14.1329	13.6032	13.8681	0	0	0	0	0	0	0	0	0	0	0	0	0	0	0	0	0
gi|193787484	5833	PCYT2	B3KSC8	unnamed protein product [Homo sapiens]	QAGRYRECRR	16.66	2.38472e-13	1350.69	14.7015	14.8163	0	14.7589	0	0	0	0	0	0	0	0	0	0	0	0	0	0	0	0	0	0	0	0	0	0	14.528	14.528	0	0	0	0	0	0	0	0	0	0	0	0	0
gi|193787790	23078	VWA8	B3KT81	unnamed protein product [Homo sapiens]	VEKMTENHVSQASVTIR	3.04	2.30426e-13	1943.8	9.17253	8.34276	8.16669	8.56066	8.6223	8.92118	9.09439	8.87929	8.96889	9.274	9.24179	9.16156	8.58637	8.6949	7.81071	8.36399	7.78592	10.6905	11.4722	9.98289	12.0366	11.9807	12.9088	12.3087	9.90291	10.0754	11.2029	10.3937	11.7192	10.9385	11.4383	11.3653	13.7322	0	0	13.7322	11.1918	8.43051	10.7144	10.1122	8.73669
gi|193806667			Q3C1V9	RecName: Full=Putative uncharacterized protein ENSP00000334305	VIGSHEK	7.88	0.185101	768.663	11.9324	12.1499	14.7724	12.9516	10.906	13.2581	13.2221	12.4621	11.9061	0	13.936	12.9211	12.5969	13.3816	12.6582	12.8789	14.3879	0	0	14.3879	0	0	0	0	0	0	0	0	0	0	0	0	0	0	0	0	0	14.4934	0	14.4934	10.5889
gi|194097347	5287	PIK3C2B	O00750	phosphatidylinositol 4-phosphate 3-kinase C2 domain-containing subunit beta [Homo sapiens]	NATPGK	2.74	0.122855	586.696	5.40154	6.59818	5.94962	5.98311	14.1808	14.1594	5.25886	11.1997	14.0842	0	0	14.0842	0	0	0	0	0	0	0	0	0	0	0	0	0	0	0	0	0	0	0	0	0	0	0	0	0	0	0	0	7.49512
gi|194239713	206338	LVRN	Q6Q4G3	aminopeptidase Q [Homo sapiens]	GASMAR	19.27	0.431494	608.992	16.0531	16.0052	16.1153	16.0579	16.0163	15.499	16.0796	15.865	12.1501	16.1125	10.8424	13.035	15.7244	16.1117	15.9437	15.9266	15.9513	15.982	16.0616	15.9983	15.9644	15.9464	15.9731	15.9613	16.0484	15.9758	15.9522	15.9922	0	14.1567	13.9839	14.0703	15.78	0	15.9743	15.8772	0	15.9871	15.9771	15.9821	16.0154
gi|194273097				immunoglobulin heavy chain variable region, partial [Homo sapiens]	GPXTHG	1.24	0.000285456	653.177	18.7483	18.7304	18.6986	18.7258	18.6996	18.6838	18.6366	18.6733	18.2325	18.1335	18.365	18.2437	18.207	18.1763	18.1657	18.183	16.6686	16.5063	16.4018	16.5255	17.8465	17.7628	0	17.8047	0	0	0	0	0	0	0	0	0	0	0	0	16.6177	0	16.6175	16.6176	18.5818
gi|194358810	1387	CREBBP	B5A215	CREBBP, partial [Homo sapiens]	GAGMP	8.44	5.16138e-13	447.921	0	14.0644	14.0424	14.0534	13.7861	13.7182	13.9274	13.8106	13.9138	13.9624	14.1551	14.0104	13.8513	13.9489	13.4958	13.7653	13.6451	13.8736	13.7998	13.7728	14.1981	14.2307	13.758	14.0623	13.6948	13.6368	13.8657	13.7324	13.6812	14.0029	13.5832	13.7558	13.7039	13.6425	13.7343	13.6936	13.7979	13.7204	0	13.7592	13.9061
gi|1943724		CLL-H4B		Ig heavy chain variable domain, partial [Homo sapiens]	ISSDGR	6.9	0.0944593	635.466	7.79192	8.37417	7.00647	7.72419	8.99895	7.93786	7.08483	8.00722	8.58696	9.0493	6.04906	7.89511	6.72233	5.90896	10.0508	7.56071	7.22267	12.4916	12.5106	10.7416	12.8158	14.8988	12.9708	13.5618	8.64004	7.95813	6.7105	7.76956	10.284	0	0	10.284	0	0	0	0	0	0	13.8116	13.8116	7.5866
gi|194374059	1674	DES	B4DUI0	unnamed protein product [Homo sapiens]	VHEVL	8.03	0.0797364	595.878	16.9386	16.9263	16.9099	16.9249	16.9244	16.8602	16.8702	16.8849	16.7708	16.7592	16.1604	16.5635	16.8936	16.8741	16.639	16.8022	16.8925	16.8678	16.8641	16.8748	16.7481	16.701	16.6138	16.6876	16.7952	16.6153	16.7712	16.7272	0	0	16.5798	16.5798	16.8173	16.5739	16.769	16.7201	16.8416	16.8912	16.8296	16.8542	16.7186
gi|194375714	10531	PITRM1	B4DEU0	unnamed protein product [Homo sapiens]	MAAGT	2.21	0.282979	449.238	17.2282	17.1878	17.2647	17.2269	17.599	17.6155	17.653	17.6225	17.3378	17.2436	17.2327	17.2714	16.5264	16.4645	16.4902	16.4937	16.9657	17.0328	16.9452	16.9812	17.5641	17.5745	17.6102	17.5829	17.3927	17.3168	17.3644	17.358	17.9	17.8785	16.6299	17.4695	17.1876	17.2051	17.2505	17.2144	16.3581	16.2855	14.3435	15.6624	17.0188
gi|194376358	3502	IGHG3		unnamed protein product [Homo sapiens]	VIYSEESVKGRFTISR	4.34	2.49075e-13	1870.87	9.63124	9.42518	9.31778	9.45807	9.83912	0	9.82774	9.83343	0	0	0	0	0	0	0	0	0	0	0	0	0	0	0	0	0	0	0	0	0	0	0	0	0	0	0	0	0	0	0	0	0
gi|194376494	64787	EPS8L2	B4DFD2	unnamed protein product [Homo sapiens]	SSPHR	15.51	0.0361601	582.841	15.8491	15.9409	16.046	15.9453	15.8934	15.757	15.7235	15.7913	15.7381	15.6815	13.8981	15.1059	15.8616	15.6801	15.7524	15.7647	15.7252	15.7346	15.8338	15.7645	15.5118	15.5373	15.7549	15.6013	0	15.7693	15.7506	15.7599	15.3556	0	15.4961	15.4259	15.7601	15.7532	15.5962	15.7032	15.8615	15.8185	15.8776	15.8525	15.7487
gi|194376942	2202	EFEMP1	B4DWH0	unnamed protein product [Homo sapiens]	EDTSAFRNNFVIR	8.16	0.547457	1570.25	8.64624	9.38457	8.78777	8.93952	8.23435	8.65659	8.59282	8.49459	0	0	0	0	0	0	0	0	0	0	0	0	0	0	0	0	0	0	0	0	0	0	0	0	0	0	0	0	0	0	0	0	0
gi|194377340	23085	ERC1	B4DG07	unnamed protein product [Homo sapiens]	GLSAKATEEDHGR	9.41	0.680972	1368.86	9.90308	9.92539	0	9.91424	0	0	0	0	0	0	0	0	0	0	0	0	0	0	0	0	0	0	0	0	0	0	0	0	0	0	0	0	0	0	0	0	0	0	0	0	0
gi|194377418	57030	SLC17A7	Q9P2U7	unnamed protein product [Homo sapiens]	MGSQLALAGLLEK	14.23	0.372388	1328.82	10.7724	0	0	10.7724	0	0	0	0	0	0	0	0	0	0	0	0	0	0	0	0	0	13.2237	0	13.2237	0	10.6073	10.902	10.7547	0	0	0	0	0	0	0	0	0	0	0	0	0
gi|194377436	5286	PIK3C2A	B4DG55	unnamed protein product [Homo sapiens]	TYLPPDNHK	14.55	0.00735025	1083.55	9.70087	0	0	9.70087	0	0	0	0	0	0	0	0	0	0	0	0	0	0	0	0	0	0	0	0	0	0	0	0	0	0	0	0	0	0	0	0	0	0	0	0	0
gi|194377826			B4DX64	unnamed protein product [Homo sapiens]	TSGALWTWVWGSHPPSESR	12.19	0.852969	2139.26	12.7832	0	0	12.7832	0	0	0	0	0	0	0	0	0	0	0	0	0	0	0	0	0	12.4946	0	12.4946	0	12.3706	12.1998	12.2852	0	0	0	0	0	0	0	0	0	0	0	0	0
gi|194378906	1284	COL4A2	B4DH43	unnamed protein product [Homo sapiens]	VGPGEGR	7	0.085629	672.854	13.994	14.1633	14.1666	14.108	14.0733	14.1459	14.2583	14.1592	13.9046	14.17	14.3286	14.1344	13.8554	13.894	13.8286	13.8593	13.8919	13.915	13.9752	13.9274	0	14.4055	14.2136	14.3096	14.1671	14.114	14.1843	14.1551	14.5074	0	14.3672	14.4373	0	14.2144	14.2777	14.2461	14.0107	13.9344	13.9552	13.9668	14.1288
gi|194379246	2554	GABRA1	B4DHL2	unnamed protein product [Homo sapiens]	GYAWDGKSVVPK	3.35	0.458544	1305.35	6.53606	0	0	6.53606	0	0	0	0	0	12.7898	0	12.7898	0	0	0	0	0	0	0	0	0	0	0	0	0	0	0	0	0	0	0	0	0	11.63	11.6974	11.6637	0	0	0	0	0
gi|194379616	197131	UBR1	B4DYL2	unnamed protein product [Homo sapiens]	ELPPELQIGEKNER	5.7	2.54211e-13	1651.79	10.7236	0	0	10.7236	0	0	0	0	0	0	0	0	0	0	0	0	0	0	0	0	0	0	0	0	0	0	11.0144	11.0144	0	0	0	0	0	0	0	0	0	0	0	0	0
gi|194379716	10858	CYP46A1	Q9Y6A2	unnamed protein product [Homo sapiens]	MSTKYNK	11.94	0.164157	870.447	9.12003	8.35555	8.56635	8.68064	8.98523	8.61615	9.59989	9.06709	9.18331	8.71334	9.20501	9.03389	8.28202	8.49331	8.30789	8.36107	8.37254	9.346	8.89609	8.87154	0	0	0	0	0	0	0	0	0	0	0	0	0	0	0	0	0	0	0	0	9.27386
gi|194380734	348013	TMEM255B	B4DIK8	unnamed protein product [Homo sapiens]	QLTGLGLKVGRLR	17.49	0.248106	1411.33	7.70196	7.70386	8.00831	7.80471	0	0	0	0	0	0	0	0	0	0	0	0	0	0	0	0	0	0	0	0	0	0	0	0	0	0	0	0	0	13.2678	12.9587	13.1133	8.71539	0	0	8.71539	0
gi|194380994	150763	GPAT2	B4DZF3	unnamed protein product [Homo sapiens]	APLLLGNVLR	13.78	0.000834149	1065.55	11.08	11.2979	11.1432	11.1737	11.5867	11.1793	11.2118	11.3259	0	0	0	0	0	0	0	0	0	0	0	0	0	0	0	0	0	0	0	0	0	15.8116	15.5911	15.7013	0	0	0	0	0	0	9.06134	9.06134	0
gi|194381636	7531	YWHAE	B4DJB0	unnamed protein product [Homo sapiens]	LRRTA	12.59	0.738743	616.426	11.7335	14.1852	14.4614	13.4601	14.2113	14.4031	11.6099	13.4081	14.3056	0	0	14.3056	14.106	13.6633	0	13.8847	0	13.5325	0	13.5325	0	0	0	0	13.5193	14.184	14.0446	13.916	0	0	0	0	0	0	0	0	13.7277	14.1532	13.5598	13.8136	14.2589
gi|194382166	55867	SLC22A11	B4DJH6	unnamed protein product [Homo sapiens]	SPGRQQRGTMHR	10.5	0.430544	1427.05	9.32842	9.04446	9.38969	9.25419	0	0	0	0	0	0	0	0	0	0	0	0	0	0	0	0	0	0	0	0	0	0	0	0	14.0113	0	0	14.0113	0	0	12.5736	12.5736	9.87154	0	0	9.87154	0
gi|194384254	4016	LOXL1	B4E1T8	unnamed protein product [Homo sapiens]	ALARTSVSQQR	7.43	0.118732	1216.93	9.30186	9.76687	12.8001	10.6229	10.4358	12.4416	10.0926	10.99	9.99137	13.3687	13.5493	12.3031	12.131	8.80911	12.5908	11.177	9.22987	15.1895	15.236	13.2185	15.3952	15.43	15.2253	15.3502	10.7413	10.809	12.7214	11.4239	12.1011	11.0708	11.5335	11.5685	13.0123	0	0	13.0123	15.1823	9.3805	15.287	13.2833	9.6882
gi|194385026	23545	ATP6V0A2	B4DQF7	unnamed protein product [Homo sapiens]	TFGVILGIFNHLHFRK	6	0.00918107	1897.94	10.6566	10.7345	10.3772	10.5894	11.1156	10.9952	0	11.0554	0	0	0	0	0	0	0	0	0	0	0	0	0	0	0	0	0	0	0	0	0	0	0	0	0	0	0	0	0	0	0	0	0
gi|194385828	55011	PIH1D1	Q9NWS0	unnamed protein product [Homo sapiens]	IAPFEEQMR	3.59	0.381115	1137.5	9.61172	0	0	9.61172	0	0	0	0	0	0	0	0	0	0	0	0	0	12.6138	0	12.6138	0	0	0	0	0	0	0	0	0	0	0	0	0	0	0	0	0	0	0	0	0
gi|194386388	79918	SETD6	B4DM46	unnamed protein product [Homo sapiens]	LRHGGPGER	12.43	0.0206893	978.77	15.0633	14.9878	14.6568	14.9026	15.0165	14.9529	14.6919	14.8871	14.7156	14.7662	15.5193	15.0004	14.904	14.7986	14.8855	14.8627	14.7424	14.652	14.5023	14.6323	14.6984	14.0912	14.6838	14.4912	14.1503	14.7712	13.8151	14.2456	13.6197	13.3712	13.3095	13.4334	14.6974	14.6565	14.4026	14.5855	0	0	14.759	14.759	14.6596
gi|194386684	5431	POLR2B	B4DR40	unnamed protein product [Homo sapiens]	ICNMMRMMMK	13.97	0.0213435	1408.61	12.0295	12.2793	12.2405	12.1831	0	0	12.3846	12.3846	0	12.3627	12.3823	12.3725	11.9256	0	11.5373	11.7314	11.9286	11.8258	12.0034	11.9193	13.5509	13.4143	13.9181	13.6278	12.9897	12.8986	12.8375	12.9086	13.3191	13.1741	13.0041	13.1658	14.9907	0	0	14.9907	11.9845	12.0018	12.3257	12.104	0
gi|194387188	1819	DRG2	B4DMP8	unnamed protein product [Homo sapiens]	ACAQPAQRYLGTGGR	4.4	0.420352	1605.2	10.0478	10.3244	9.7629	10.045	10.1256	10.154	9.35886	9.87948	9.98981	9.84063	10.4441	10.0915	9.8586	10.2502	8.34638	9.48506	9.17676	10.1543	10.2284	9.85314	10.4697	10.9109	0	10.6903	0	0	0	0	16.7044	16.8903	0	16.7974	16.4611	0	0	16.4611	0	0	0	0	9.70346
gi|194387736	9733	SART3	B4DRG9	unnamed protein product, partial [Homo sapiens]	GDFRGYCYVEF	11.89	4.70708e-13	1411.73	0	0	0	0	0	12.1712	12.5534	12.3623	12.1109	0	0	12.1109	11.7013	0	11.289	11.4952	0	12.4164	0	12.4164	15.1913	15.0179	14.8595	15.0229	0	0	0	0	0	0	0	0	0	0	0	0	0	0	0	0	12.0482
gi|194387988	4888	NPY6R	B4DRU5	unnamed protein product [Homo sapiens]	TGPPKR	11.18	0.0193274	654.849	14.5894	14.5171	14.6814	14.596	14.4988	14.6319	14.4932	14.5413	14.5715	14.4083	15.281	14.7536	14.3222	14.2873	13.6381	14.0825	13.9	14.3087	14.2739	14.1609	15.2238	15.0843	14.4018	14.9033	14.3884	14.7189	14.4092	14.5055	14.5373	15.1364	14.3497	14.6745	14.5321	14.4163	14.3485	14.4323	14.3626	14.3838	14.3763	14.3742	14.5289
gi|194389972	6839	SUV39H1	B4DP90	unnamed protein product [Homo sapiens]	CTTSS	7.59	0.236993	556.822	13.115	0	0	13.115	0	0	0	0	0	0	0	0	0	0	0	0	0	0	0	0	0	0	0	0	0	0	0	0	13.7563	0	13.6923	13.7243	0	13.6527	0	13.6527	0	0	0	0	0
gi|194391052	5053	PAH	B4DPN2	unnamed protein product [Homo sapiens]	TSMWR	17.52	0.0180156	696.853	15.433	15.453	15.4648	15.4503	15.4924	15.3476	15.5799	15.4733	15.472	15.7073	15.2393	15.4728	15.495	15.5603	15.4529	15.5028	15.6035	15.3244	15.3666	15.4315	15.1801	15.6067	15.3971	15.3946	15.5302	15.8277	15.8012	15.7197	15.6733	15.3488	15.4913	15.5045	15.6976	15.8143	15.6328	15.7149	15.4955	15.4405	15.6014	15.5125	15.473
gi|194391058	9557	CHD1L	B4DPN5	unnamed protein product [Homo sapiens]	AHRVGQNKSVK	15.15	0.328605	1223.32	10.1728	10.1781	9.74888	10.0332	8.85539	9.7247	9.43169	9.33726	0	0	0	0	0	0	0	0	0	0	0	0	0	0	0	0	0	0	0	0	0	0	0	0	0	0	0	0	0	0	9.79742	9.79742	8.79161
gi|194579757	7047	TGM4	B4YUQ2	prostate-specific transglutaminase 4 [Homo sapiens]	GQGVLIGNWTGDYEGGTAPXK	11.41	0.187251	2115.48	11.4449	12.0513	12.1918	11.896	12.0718	12.3404	12.2953	12.2359	0	12.4606	0	12.4606	0	0	0	0	11.6533	11.9437	12.3401	11.979	11.4353	11.931	11.9054	11.7572	12.2579	12.1932	12.4567	12.3026	0	12.2609	12.3062	12.2835	12.6279	15.4158	15.7157	14.5865	12.0895	0	12.4379	12.2637	0
gi|194719821	100423062	IGLV		immunoglobulin light chain variable region, partial [Homo sapiens]	DSTGNH	12.27	0.0998021	629.854	16.1314	16.2405	16.337	16.2363	16.2281	16.1976	16.2846	16.2368	16.2774	16.1555	16.0461	16.1597	16.0458	16.0136	15.7319	15.9304	0	16.0569	0	16.0569	15.8952	0	0	15.8952	16.0059	0	0	16.0059	0	0	0	0	0	0	0	0	16.0876	16.0859	16.1729	16.1155	16.2559
gi|19575501				unnamed protein product [Homo sapiens]	GGGAA	15.63	0.0888223	333.231	15.8587	14.277	14.6736	14.9364	14.4045	14.2936	14.4172	14.3718	14.0467	13.6665	14.169	13.9607	13.7959	15.052	14.3545	14.4008	14.1792	14.7285	14.255	14.3876	15.9604	0	0	15.9604	0	0	0	0	0	0	0	0	0	0	0	0	0	0	0	0	14.2872
gi|19575669				unnamed protein product, partial [Homo sapiens]	KDILPR	13.86	0.0180889	740.808	14.0639	14.1625	14.1624	14.1296	13.961	14.1233	14.2123	14.0989	14.1419	14.1915	0	14.1667	13.845	0	13.3725	13.6088	0	13.9478	13.7578	13.8528	0	0	0	0	0	0	0	0	0	14.221	0	14.221	0	0	0	0	13.9135	13.8046	13.9139	13.8774	14.1701
gi|197291635	28514	DLL1	O00548	delta-like 1 protein [Homo sapiens]	RDGAS	8.66	0.370731	506.638	15.334	15.3536	6.06084	12.2495	6.22842	15.4405	6.14655	9.27182	15.3062	15.3413	15.6997	15.4491	6.18482	0	14.802	10.4934	15.5976	0	15.1004	15.349	0	0	15.4243	15.4243	0	0	0	0	0	0	0	0	0	0	0	0	0	0	15.1653	15.1653	6.8892
gi|197313748	29072	SETD2	Q9BYW2	histone-lysine N-methyltransferase SETD2 isoform 1 [Homo sapiens]	GSSYSK	10.13	0	627.864	0	0	15.0904	15.0904	0	14.9998	0	14.9998	14.876	14.9816	14.7558	14.8711	14.6731	0	0	14.6731	14.5298	0	14.7844	14.6571	14.7603	15.0075	14.7614	14.8431	14.7613	14.7922	14.7462	14.7666	14.6601	14.3001	14.5821	14.5141	14.8987	0	0	14.8987	0	0	0	0	15.0982
gi|19743823	3688	ITGB1	P05556	integrin beta-1 isoform 1A precursor [Homo sapiens]	TVMPYISTTPAK	27.89	0.500273	1307.72	13.8847	13.5404	13.4695	13.6315	14.5305	13.3272	14.1307	13.9961	0	0	0	0	0	0	13.115	13.115	13.0423	13.638	13.5469	13.4091	14.1382	13.9433	14.1051	14.0622	12.4761	0	0	12.4761	0	0	0	0	0	0	0	0	0	0	0	0	13.2458
gi|19773259		IGVH3-09		immunoglobulin heavy chain variable region, partial [Homo sapiens]	GTVAGTFDSWG	7.64	2.41166e-13	1096.62	13.2591	0	0	13.2591	0	0	0	0	0	0	0	0	0	0	0	0	0	0	0	0	10.8431	13.4445	0	12.1438	0	13.3029	13.3172	13.31	0	0	0	0	0	0	0	0	0	0	0	0	0
gi|19880078	91703	ACY3	Q8TDM2	HCBP1 [Homo sapiens]	NLAXY	4.51	0.336658	534.466	0	0	0	0	0	0	0	0	0	0	0	0	15.8807	17.0421	0	16.4614	16.7343	16.78	16.0989	16.5377	16.5183	0	0	16.5183	0	0	0	0	16.1639	0	16.1716	16.1677	0	0	0	0	0	16.7221	0	16.7221	0
gi|19880131	166378	SPATA5	Q8NB90	spermatogenesis associated factor [Homo sapiens]	VAGLVKITLKDFFQAMNDIRPSAMR	9.64	0	2854.38	9.71496	0	0	9.71496	0	0	0	0	0	0	0	0	0	0	0	0	0	0	0	0	0	0	0	0	0	0	0	0	0	0	0	0	0	0	0	0	0	0	0	0	0
gi|19913385	80739	MPIG6B	O95866	megakaryocyte and platelet inhibitory receptor G6b isoform G6b-G precursor [Homo sapiens]	GMGMGR	14.55	0.0181697	608.885	15.7917	0	15.8738	15.8328	0	15.803	0	15.803	15.8554	0	0	15.8554	15.8672	15.9264	15.2756	15.6897	15.4273	15.7863	15.7325	15.6487	16.2862	16.2252	15.6946	16.0687	15.8275	15.9161	15.8443	15.8627	0	0	15.7361	15.7361	15.8137	0	0	15.8137	15.8248	15.8024	15.8455	15.8242	15.7157
gi|19913410	9961	MVP	Q14764	major vault protein isoform 1 [Homo sapiens]	RVVKGEK	7.76	0.00150747	815.212	15.9212	15.8176	15.8483	15.8623	15.8556	15.9802	15.9387	15.9248	0	0	0	0	0	16.031	0	16.031	0	0	0	0	0	0	0	0	0	0	0	0	0	0	0	0	0	0	0	0	0	0	0	0	15.8292
gi|19923667	91543	RSAD2	Q8WXG1	radical S-adenosyl methionine domain-containing protein 2 [Homo sapiens]	FSGFDEK	16.03	0.170886	828.615	9.45073	9.53121	9.62403	9.53532	9.23505	10.3863	7.1273	8.91623	10.478	9.96912	8.56519	9.67076	14.576	9.96209	14.4207	12.9863	14.8538	6.52398	7.06536	9.48105	7.30627	6.99858	0	7.15243	0	0	0	0	0	0	0	0	0	0	0	0	14.622	0	0	14.622	9.37259
gi|20070125	5034	P4HB	P07237	protein disulfide-isomerase precursor [Homo sapiens]	TAAESFKGK	15.9	0.00235658	937.478	0	0	0	0	0	0	0	0	0	0	0	0	0	0	0	0	0	0	0	0	0	0	0	0	0	0	0	0	0	0	0	0	0	0	0	0	0	0	0	0	0
gi|20070252	27177	IL36B	Q9NZH7	interleukin-36 beta isoform 1 [Homo sapiens]	TNIGMPGRM	23.44	4.62521e-13	991.683	14.5341	14.5654	14.55	14.5498	14.4947	14.546	14.5409	14.5272	14.4025	14.4471	12.3375	13.729	14.51	14.5095	14.529	14.5161	14.4702	13.2162	13.2796	13.6553	13.2519	13.31	13.1614	13.2411	14.4184	14.3929	14.4715	14.4276	0	0	0	0	0	0	0	0	0	0	0	0	14.3192
gi|20086429	25822	DNAJB5	O75953	heat shock protein 40 [Homo sapiens]	IEDHK	3.17	0.0164981	640.858	14.4873	0	14.4064	14.4469	14.4776	14.3697	0	14.4236	0	14.3526	14.1188	14.2357	14.2116	14.2798	0	14.2457	14.4166	14.165	14.1459	14.2425	14.1542	14.5923	0	14.3732	14.2851	0	14.3253	14.3052	14.5257	14.3594	14.2535	14.3795	14.4736	14.4824	14.5241	14.4934	14.199	14.01	13.9724	14.0605	14.3639
gi|20143971	10333	TLR6	Q9Y2C9	toll-like receptor 6 precursor [Homo sapiens]	DKEPIVK	18.86	0.307504	828.907	13.4044	13.4646	13.412	13.427	13.3884	15.3611	13.2961	14.0152	15.4397	13.1756	13.1282	13.9145	13.2828	13.048	14.6431	13.658	13.1687	15.348	15.3942	14.637	15.4064	15.1256	15.2446	15.2589	12.9415	0	0	12.9415	0	0	0	0	0	0	0	0	0	0	0	0	15.6938
gi|20147701	2769	GNA15	P30679	guanine nucleotide binding protein alpha 15 [Homo sapiens]	AMIEAMER	5.57	0.789196	983.151	0	0	0	0	0	0	0	0	0	0	13.3515	13.3515	0	0	0	0	0	0	0	0	0	0	0	0	0	0	0	0	0	0	0	0	0	0	0	0	0	0	0	0	0
gi|20149680	79672	FN3KRP	Q9HA64	ketosamine-3-kinase [Homo sapiens]	LGEMRLKEAGTVGR	10.32	2.32264e-13	1531.78	15.5451	15.6019	15.6135	15.5868	15.6473	15.6951	15.5997	15.6474	15.4475	15.3633	15.6021	15.4709	15.6897	15.6349	15.7341	15.6862	15.1983	15.3453	15.421	15.3216	0	0	0	0	0	0	0	0	0	0	0	0	0	0	0	0	0	0	0	0	15.7548
gi|20150581	55775	TDP1	Q9NUW8	Chain A, Crystal Structure Of Human Tyrosyl-Dna Phosphodiesterase (Tdp1)	NGTQLXIRSYELGVLFLPSALGLDSFKVKQK	19.04	0.516487	3378.09	0	0	0	0	0	0	0	0	0	0	0	0	0	0	0	0	0	0	0	0	0	0	0	0	0	0	0	0	0	0	0	0	0	0	0	0	0	0	0	0	0
gi|20379110	8153	RND2	P52198	small GTP binding protein RHO7 [Homo sapiens]	SCNLM	14.76	0.00413444	639.821	15.3381	0	15.3741	15.3561	0	0	0	0	0	0	0	0	0	0	0	0	0	0	0	0	0	0	0	0	15.0003	0	0	15.0003	0	0	0	0	0	0	0	0	0	0	0	0	0
gi|20379535	10693	CCT6B	Q92526	Chaperonin containing TCP1, subunit 6B (zeta 2) [Homo sapiens]	GTMKMLASGAGDIKLTK	12	0.0102209	1753.84	9.54216	9.44385	0	9.49301	0	0	0	0	0	0	0	0	0	0	0	0	0	0	0	0	0	0	0	0	0	0	0	0	0	0	0	0	0	0	13.411	13.411	10.5315	0	0	10.5315	0
gi|204306657	4868	NPHS1	O60500	nephrin precursor [Homo sapiens]	IHHAK	9.15	0.0439618	604.835	15.0866	15.0786	14.8081	14.9911	14.6406	14.9406	14.7078	14.763	14.562	14.6146	15.1919	14.7895	14.827	14.2855	14.2442	14.4522	14.0069	14.0339	13.7241	13.9216	0	14	14.0563	14.0282	14.6363	14.6121	14.1589	14.4691	0	13.9155	13.515	13.7152	14.0981	14.0503	0	14.0742	14.3113	14.3817	0	14.3465	14.7532
gi|205277458	63906	GPATCH3	Q96I76	G patch domain-containing protein 3 [Homo sapiens]	HTKGIGR	5.6	0.0140813	768.82	14.6937	14.551	14.6166	14.6204	0	0	0	0	0	0	0	0	0	0	0	0	0	0	0	0	0	0	0	0	0	0	0	0	0	0	0	0	0	0	0	0	0	0	14.1211	14.1211	0
gi|205361109	79772	MCTP1	Q6DN14	multiple C2 and transmembrane domain-containing protein 1 isoform L [Homo sapiens]	NLQLGVGR	13.04	0.0066388	856.782	15.0149	14.8208	14.8823	14.906	14.9434	15.014	14.7592	14.9055	0	0	0	0	0	0	0	0	0	14.6332	0	14.6332	0	0	0	0	0	14.4585	0	14.4585	0	0	0	0	0	0	0	0	0	0	0	0	14.8556
gi|2072256				immunoglobulin rearranged heavy chain, partial [Homo sapiens]	QAPGKGLEWVSYISNCSR	13.6	0.151405	2052.61	0	0	0	0	0	0	0	0	0	0	0	0	0	0	0	0	0	0	0	0	0	0	0	0	0	0	0	0	0	0	0	0	0	0	0	0	0	0	0	0	0
gi|20803794	246182	AKR7A2P1	Q8NHP2	AFARP1 [Homo sapiens]	SRPSTVLGAMEMGR	12.39	0.975239	1506.01	14.943	14.5394	15.2756	14.9193	15.2788	0	0	15.2788	0	0	0	0	0	0	0	0	0	0	0	0	0	0	0	0	0	0	0	0	0	16.1463	0	16.1463	0	0	0	0	0	0	0	0	0
gi|208606622				unnamed protein product [Homo sapiens]	ILGAGR	15.26	0.0749223	585.461	16.3427	16.5389	0	16.4408	16.507	16.5752	16.1811	16.4211	16.2193	16.2752	16.4891	16.3279	16.5147	16.6217	16.4864	16.5409	15.9469	15.9517	0	15.9493	0	0	16.5305	16.5305	16.2977	14.8419	16.5573	15.899	11.9006	11.7845	16.1178	13.2676	0	15.8895	15.86	15.8747	0	0	0	0	16.5813
gi|209364550	11319	ECD	O95905	protein ecdysoneless homolog isoform 3 [Homo sapiens]	QITKEFPELVAR	6.51	0.0019755	1431.73	0	0	17.569	17.569	17.596	17.5274	17.5492	17.5575	0	0	0	0	0	0	0	0	0	0	0	0	0	0	0	0	0	0	0	0	0	0	0	0	0	0	0	0	0	0	0	0	17.4913
gi|20975642	3492	IGHV		immunoglobulin heavy chain variable region, partial [Homo sapiens]	GDIVVVPAAMFYYYYMGR	7.4	4.79346e-13	2130.35	0	0	0	0	0	0	0	0	0	0	0	0	0	0	0	0	0	0	0	0	0	0	0	0	0	0	0	0	0	0	0	0	0	0	0	0	0	0	0	0	0
gi|21071021	8351	H3C4	P68431	histone H3.1 [Homo sapiens]	STELLIR	41.49	0.283657	832.696	13.3911	13.2551	13.6019	13.416	13.3822	13.3511	13.5977	13.4437	13.3901	12.0319	14.1387	13.1869	13.3566	12.2136	11.8368	12.469	11.3042	13.4797	13.4588	12.7476	14.0327	13.7534	13.1029	13.6296	13.4569	13.5628	13.4687	13.4961	16.7865	16.8902	16.7086	16.7951	11.7091	13.4566	13.2307	12.7988	13.4326	12.0198	13.3316	12.928	13.4481
gi|211829409	123745	PLA2G4E	Q3MJ16	PLA2G4E protein, partial [Homo sapiens]	APGVER	7.55	1.24538e-13	628.866	0	0	0	0	0	0	0	0	0	0	0	0	0	0	0	0	0	0	14.0354	14.0354	14.3687	14.7874	0	14.5781	0	0	0	0	0	0	0	0	0	0	0	0	14.1963	0	0	14.1963	0
gi|212276104	9208	LRRFIP1	Q32MZ4	leucine-rich repeat flightless-interacting protein 1 isoform 5 [Homo sapiens]	SAVEAQNEVTENPK	20.47	1.15032e-12	1515.68	0	0	0	0	0	15.3915	15.5901	15.4908	15.3616	15.4838	15.3054	15.3836	15.2241	15.3207	15.2037	15.2495	15.2298	15.206	15.2823	15.2394	15.2317	15.3978	15.1172	15.2489	15.1417	15.1973	15.3129	15.2173	15.6697	15.3592	15.4844	15.5044	15.3096	15.2103	0	15.26	15.2226	15.344	15.2842	15.2836	15.4965
gi|212720946	100128327	TRAPPC3L	Q5T215	trafficking protein particle complex subunit 3-like protein [Homo sapiens]	SCVGR	4.69	0.0701217	578.91	14.8789	14.9118	14.9738	14.9215	14.844	14.9624	14.9485	14.9183	15.0221	0	15.627	15.3245	14.9858	15.0145	14.1816	14.7273	0	14.8945	0	14.8945	15.6068	15.5675	14.7805	15.3182	14.9735	14.9199	14.9887	14.9607	14.7395	0	0	14.7395	0	14.8208	0	14.8208	14.9243	14.9348	14.9481	14.9357	14.8432
gi|21307630	1731	SEPTIN1	Q8WYJ6	septin 1 [Homo sapiens]	MTGGVMDK	5.3	0.173782	853.296	12.1913	11.0084	11.6413	11.6137	11.4069	11.2907	14.3722	12.3566	0	0	14.1487	14.1487	12.94	0	12.7313	12.8357	0	0	0	0	0	15.1442	14.8165	14.9804	0	0	0	0	0	0	0	0	0	0	0	0	13.463	0	13.5065	13.4848	11.0567
gi|21311281				immunoglobulin heavy chain, partial [Homo sapiens]	VSPKSGGTSLLSK	13.97	0.442087	1262.31	15.9802	15.9751	16.0825	16.0126	15.8526	16.0498	16.1153	16.0059	15.8894	16.1059	15.0546	15.6833	15.9365	15.9318	15.3841	15.7508	15.6338	15.8808	15.9344	15.8163	13.63	13.2765	12.5471	13.1512	16.0507	11.9535	16.1173	14.7072	13.4127	13.7185	13.3939	13.5084	12.1122	12.5518	16.0251	13.563	15.9679	16.1014	16.1998	16.0897	16.0576
gi|21336082				unnamed protein product [Homo sapiens]	TQRIKSQALEGTR	6.62	0.240536	1488.9	10.9877	0	0	10.9877	0	0	0	0	0	0	0	0	0	0	0	0	0	0	0	0	12.3963	12.8387	0	12.6175	0	10.4962	10.1453	10.3208	0	0	0	0	0	0	0	0	0	10.6465	0	10.6465	0
gi|2135479				Ins P4-binding protein - human	NMLMR	22.07	0.328806	680.265	11.0186	9.54063	9.49027	10.0165	9.25286	0	0	9.25286	0	0	0	0	0	0	0	0	0	0	0	0	0	0	0	0	0	0	0	0	0	0	0	0	0	0	0	0	0	0	0	0	0
gi|2135480				Ins P4-binding protein - human	DSIIGKVASRR	3.42	0.404941	1201.09	9.7232	9.11614	9.29629	9.37855	0	0	13.8187	13.8187	13.8438	0	0	13.8438	0	0	0	0	0	0	0	0	0	0	0	0	0	0	0	0	0	0	0	0	0	11.7226	11.4601	11.5914	9.92664	0	0	9.92664	13.7801
gi|21359918	54469	ZFAND6	Q6FIF0	AN1-type zinc finger protein 6 isoform a [Homo sapiens]	QNSSNGR	1.3	0.162066	761.897	15.367	0	15.6338	15.5004	15.6322	15.5758	15.5655	15.5912	15.6375	15.6065	15.9385	15.7275	15.626	0	15.001	15.3135	15.1935	15.6011	15.3853	15.3933	16.1258	15.9001	15.5677	15.8646	15.6699	15.6402	15.5964	15.6355	15.641	15.9321	15.5135	15.6955	15.6501	15.611	15.4111	15.5574	15.6511	15.5667	0	15.6089	15.5707
gi|2135996				prostaglandin-D synthase (EC 5.3.99.2) - human (fragments)	KKAALSMXK	5.33	0.199328	962.834	14.5658	14.869	14.9378	14.7909	14.6093	14.7639	14.9878	14.787	15.0232	14.9537	15.0737	15.0169	14.6112	15.0094	14.1085	14.5763	14.257	14.9086	14.967	14.7109	14.1983	14.2679	14.805	14.4237	14.8953	14.8439	14.8595	14.8662	14.8504	14.8719	14.657	14.7931	0	0	0	0	14.8954	0	15.0142	14.9548	14.9304
gi|214010793				immunoglobulin kappa light chain, partial [Homo sapiens]	SNWPPYTFGQGT	10.8	0.514422	1353.45	12.4911	0	0	12.4911	0	0	0	0	0	0	0	0	0	0	0	0	0	0	0	0	7.72	8.81976	0	8.26988	0	12.0144	11.0447	11.5295	0	0	0	0	0	0	0	0	0	0	0	0	0
gi|2143254	23403	FBXO46	O00439	hypothetical protein [Homo sapiens]	GSEAGGGPGR	12.92	0.0183748	844.823	15.2754	15.3221	15.3078	15.3018	15.4732	15.4725	15.6458	15.5305	15.5635	15.6458	0	15.6046	15.5525	15.5849	15.1809	15.4394	15.3889	15.5316	0	15.4602	15.2867	15.4869	15.4259	15.3998	15.6063	15.5902	15.6662	15.6209	15.6891	15.044	15.3599	15.3644	15.7223	15.6736	15.7916	15.7292	15.6278	15.5685	15.7241	15.6401	15.5983
gi|2148920	4350	MPG		N-methyl purine DNA-glycosylase, partial [Homo sapiens]	MPARSGA	28.02	0	688.829	0	0	0	0	0	0	0	0	0	0	0	0	15.031	0	0	15.031	0	0	0	0	0	0	0	0	0	0	0	0	0	0	0	0	0	0	15.025	15.025	0	0	0	0	0
gi|215407384				unnamed protein product, partial [Homo sapiens]	AGMVP	4.83	0.0361246	490.956	15.2276	15.0207	15.0034	15.0839	15.0426	15.0231	15.0044	15.0233	0	0	15.074	15.074	14.9397	0	0	14.9397	0	0	0	0	0	0	0	0	0	0	0	0	0	0	0	0	0	15.2764	0	15.2764	0	0	0	0	15.0706
gi|215983058	84061	MAGT1	Q9H0U3	magnesium transporter protein 1 [Homo sapiens]	KEMVLSEK	28.5	0	979.509	7.70625	0	0	7.70625	0	0	0	0	0	0	0	0	0	0	0	0	0	0	0	0	0	0	0	0	0	0	0	0	0	0	0	0	0	0	11.4672	11.4672	8.28727	0	0	8.28727	0
gi|21619721	10656	KHDRBS3	O75525	KH domain containing, RNA binding, signal transduction associated 3 [Homo sapiens]	GTPTPR	13.42	0.189452	629.81	0	16.4812	16.3088	16.395	16.4647	15.8489	16.0462	16.1199	16.4201	15.1669	15.9044	15.8305	16.2897	15.7216	15.6234	15.8782	15.8591	16.2782	16.0806	16.0726	16.8201	13.1251	12.5172	14.1541	16.3006	16.2864	16.2695	16.2855	0	16.4214	0	16.4214	16.1718	0	0	16.1718	16.1948	16.2174	15.2342	15.8821	16.2974
gi|21619959	126695	KDF1	Q8NAX2	C1orf172 protein [Homo sapiens]	GSSFSYPDVKLK	14.4	0	1327.7	0	0	0	0	0	0	0	0	0	0	0	0	0	0	0	0	0	0	0	0	0	0	0	0	13.5219	0	0	13.5219	0	0	0	0	0	0	0	0	0	13.2177	0	13.2177	0
gi|21730330	6902	TBCA	O75347	Chain A, Human Tubulin Chaperone Cofactor A	XRAEDGENYDIKK	12.52	0.617227	1495.71	0	0	0	0	0	0	0	0	0	0	0	0	0	0	0	0	0	0	0	0	0	14.971	0	14.971	0	0	0	0	0	0	0	0	0	0	0	0	0	0	0	0	0
gi|21749516	151556	GPR155	Q7Z3F1	unnamed protein product, partial [Homo sapiens]	DSPVS	6.47	0.000482169	504.895	15.6915	16.0374	16.0329	15.9206	16.0089	16.0029	15.8429	15.9516	0	0	0	0	0	0	0	0	0	0	0	0	0	0	0	0	0	0	0	0	0	0	0	0	0	0	0	0	0	0	0	0	0
gi|21749615	128272	ARHGEF19	Q8IW93	unnamed protein product [Homo sapiens]	ASGMQAR	9.11	0.577912	736.524	9.24615	7.57161	8.60611	8.47462	0	14.692	0	14.692	0	0	14.1068	14.1068	0	0	13.8013	13.8013	14.6631	0	0	14.6631	0	0	0	0	0	0	0	0	0	0	0	0	0	0	0	0	0	0	14.5501	14.5501	14.6018
gi|21750346	115019	SLC26A9	Q8NAY2	unnamed protein product [Homo sapiens]	ISRESLSAAGGCYPYR	12.54	7.09974e-13	1785.65	16.641	16.6839	16.6471	16.6573	16.6778	0	16.6443	16.661	0	0	0	0	0	0	0	0	16.6323	16.6804	0	16.6564	16.4783	16.4115	16.4708	16.4535	0	0	0	0	0	0	0	0	0	0	0	0	0	0	0	0	0
gi|21752309	254173	TTLL10	Q6ZVT0	unnamed protein product [Homo sapiens]	GRARAMSR	0.85	0.0237138	920.765	13.628	13.9403	13.862	13.8101	13.8156	13.696	0	13.7558	0	0	0	0	13.7253	13.9053	13.5245	13.7184	13.7321	0	0	13.7321	13.5982	13.8556	0	13.7269	0	13.5146	0	13.5146	0	13.2242	0	13.2242	0	0	13.8747	13.8747	12.9654	0	13.6966	13.331	0
gi|21752709	399900	LOC399900	Q8N204	unnamed protein product [Homo sapiens]	MIGKVEGGDAVLR	8.75	0.46697	1360.36	7.8802	0	0	7.8802	0	0	0	0	0	0	0	0	0	0	0	0	0	0	0	0	0	7.77856	0	7.77856	0	8.7074	8.71464	8.71102	0	0	0	0	13.3757	0	13.3052	13.3405	0	0	0	0	0
gi|21753866	100128398	LOC100128398	Q8N9G5	unnamed protein product [Homo sapiens]	SALGSSRR	3.83	0.0286912	833.547	15.1014	15.0914	15.191	15.1279	15.7898	16.1035	15.5303	15.8079	13.3076	14.1117	14.1264	13.8486	14.189	14.5842	14.2999	14.3577	13.1501	12.5756	11.3159	12.3472	12.3701	12.8445	0	12.6073	0	0	0	0	0	0	14.5152	14.5152	0	0	0	0	0	0	0	0	15.0564
gi|21754435			Q8N9A9	unnamed protein product [Homo sapiens]	MGGTK	4.25	0.355684	492.881	13.4772	13.5181	13.8882	13.6279	0	0	0	0	14.9995	0	0	14.9995	15.454	0	14.7358	15.0949	0	0	0	0	15.5226	0	15.4347	15.4786	0	15.329	0	15.329	15.462	0	15.4967	15.4794	15.3392	15.3524	15.3937	15.3618	0	0	0	0	14.8252
gi|21754843	147660	ZNF578	Q8N981	unnamed protein product [Homo sapiens]	SNECGK	7.49	0.379691	693.52	17.3129	17.5872	16.8631	17.2544	16.5255	16.5659	16.5296	16.5403	16.532	14.1312	14.3853	15.0162	16.1893	14.8241	14.6571	15.2235	13.678	13.4164	12.7629	13.2858	13.2559	13.4363	13.5311	13.4078	15.3396	0	0	15.3396	0	0	0	0	0	14.8405	0	14.8405	0	0	0	0	17.2138
gi|21757383	79747	ADGB	Q8N7X0	unnamed protein product [Homo sapiens]	TAVLDSKLK	3.97	0.280117	971.454	6.35906	6.88133	5.53456	6.25832	9.26959	12.8746	7.72592	9.95672	0	12.7035	0	12.7035	12.3858	0	0	12.3858	0	0	0	0	0	0	0	0	0	0	0	0	0	0	0	0	0	0	0	0	12.5154	0	0	12.5154	12.7265
gi|21757391	84975	MFSD5	Q6N075	unnamed protein product [Homo sapiens]	IATSMTVIEK	14.1	0	1108.24	8.87039	8.80437	9.09074	8.92183	8.91759	8.88554	0	8.90156	0	0	0	0	0	0	0	0	0	0	0	0	0	0	0	0	0	0	0	0	0	0	0	0	0	0	0	0	0	0	0	0	9.13056
gi|218110352				unnamed protein product [Homo sapiens]	VCGRGXRGLQRR	25.79	0.0225591	1386.79	13.7685	13.8182	13.8185	13.8017	13.7367	13.6646	13.6905	13.6973	13.8178	0	0	13.8178	0	0	0	0	0	13.7454	0	13.7454	0	0	0	0	0	0	0	0	0	0	0	0	0	0	0	0	13.9952	0	13.9472	13.9712	13.6974
gi|218563684	80270	HSD3B7	Q9H2F3	3 beta-hydroxysteroid dehydrogenase type 7 isoform b [Homo sapiens]	TGPVR	1.66	0.127236	527.969	14.9089	14.7571	14.6471	14.771	15.2976	14.8422	15.4559	15.1986	14.7213	15.3437	14.912	14.9923	14.7828	14.4965	14.2918	14.5237	14.328	15.0264	15.0725	14.809	15.6383	15.8965	15.2714	15.602	15.2002	15.1512	15.1991	15.1835	15.0526	15.5318	0	15.2922	15.3271	15.309	0	15.318	0	15.0441	0	15.0441	14.6728
gi|218766648	3791	KDR	P35968	Chain A, Structure Of Vegfr2 Kinase Domain In Complex With Bibf1120	XIHRDLAAR	9.41	0.940725	1099.51	14.3341	14.2202	13.897	14.1505	14.209	0	0	14.209	0	12.6561	13.3968	13.0264	14.1147	12.4815	14.0945	13.5636	0	0	0	0	0	0	0	0	0	0	0	0	0	0	0	0	0	0	14.0574	14.0574	0	13.939	0	13.939	14.2817
gi|21886788			Q8NFE0	testis specific kinase-1, partial [Homo sapiens]	AQXSLPRAAALER	11.51	0.0288886	1428.72	0	0	0	0	0	0	0	0	0	0	0	0	0	0	0	0	0	0	0	0	0	0	0	0	0	13.1388	13.1406	13.1397	0	0	0	0	0	0	0	0	0	0	0	0	0
gi|21899846				unnamed protein product [Homo sapiens]	DVFTKGYGFGLIMLDLK	11.02	0.00520322	1933.92	8.66346	0	0	8.66346	0	0	0	0	0	0	0	0	0	0	0	0	0	0	0	0	0	0	0	0	0	0	0	0	0	0	0	0	0	0	0	0	0	0	0	0	0
gi|21899852				unnamed protein product [Homo sapiens]	HGAGPK	4.57	1.18329e-13	566.858	14.2984	14.3867	14.5383	14.4078	14.2969	0	14.6347	14.4658	0	0	0	0	0	0	0	0	0	0	0	0	0	0	0	0	0	0	0	0	0	0	0	0	0	0	0	0	0	0	0	0	14.5922
gi|219520170	57396	CLK4	B7ZL31	CLK4 protein [Homo sapiens]	RDEHSSAGR	14.8	0	1014.72	15.989	15.9937	15.9502	15.9776	15.8968	0	0	15.8968	0	0	0	0	0	0	0	0	0	0	0	0	0	0	0	0	0	0	0	0	0	0	0	0	0	0	0	0	0	0	0	0	0
gi|219520206	285679	C5orf60	A6NFR6	LOC285679 protein [Homo sapiens]	EPSSVPPR	5.91	0.411572	868.382	14.1648	14.0808	14.5102	14.2519	14.4134	0	14.2876	14.3505	14.2673	14.2739	4.99398	11.1784	14.076	14.3441	2.48387	10.3013	2.21743	14.1497	14.2466	10.2046	4.14923	0	14.146	9.14761	1.64089	14.1616	4.14729	6.64993	13.5033	0	0	13.5033	14.0013	13.9036	0	13.9525	0	14.2573	14.2878	14.2725	5.64877
gi|219521878	6446	SGK1	O00141	serine/threonine-protein kinase Sgk1 isoform 3 [Homo sapiens]	MSSQSSSLSEACSR	8.87	0.319974	1516.91	7.94235	7.7386	0	7.84048	0	0	0	0	0	0	0	0	0	0	0	0	0	0	0	0	0	0	0	0	0	0	0	0	0	0	0	0	0	0	0	0	0	0	0	0	0
gi|21952250			Q8NFI0	MLL/SEPTIN6 fusion protein, partial [Homo sapiens]	EAEKEL	9.77	0.0406023	717.429	16.4395	14.1867	14.725	15.1171	14.647	14.5923	14.4482	14.5625	13.8033	13.8321	14.3034	13.9796	14.1666	13.9	14.3334	14.1333	13.7343	13.4538	13.0611	13.4164	14.2152	14.6328	0	14.424	0	0	0	0	0	0	0	0	0	0	0	0	0	0	0	0	14.013
gi|219841942	54904	NSD3	Q9BZ95	WHSC1L1 protein [Homo sapiens]	GTGMSK	0.9	0.0998881	595.876	16.1934	16.2532	16.236	16.2275	16.2147	16.2037	16.3008	16.2398	16.2648	16.1917	16.0105	16.1557	16.1927	16.2632	16.1412	16.199	16.3413	16.1891	16.2281	16.2528	16.3097	16.3646	16.0892	16.2545	16.2324	16.1935	16.2127	16.2129	16.1765	15.7506	16.0491	15.9921	16.2373	16.1513	16.1716	16.1867	16.2526	16.2696	16.2544	16.2589	16.297
gi|221042044	9061	PAPSS1	B7Z4W3	unnamed protein product [Homo sapiens]	LKVSLGSILNMK	6.36	0.350757	1301.81	11.5319	0	0	11.5319	0	0	0	0	0	0	0	0	0	0	0	0	0	0	0	0	0	13.1541	0	13.1541	0	11.602	11.618	11.61	0	0	0	0	0	0	0	0	0	0	0	0	0
gi|221042294	8795	TNFRSF10B	B7Z588	unnamed protein product [Homo sapiens]	CRKCRTGCPR	6.4	0.547671	1351.57	12.6328	12.618	12.6131	12.6213	0	0	0	0	0	0	0	0	0	0	0	0	0	0	0	0	0	0	0	0	0	0	0	0	0	0	0	0	0	13.8662	13.8456	13.8559	11.8384	0	0	11.8384	0
gi|221042866	26230	TIAM2	B7Z624	unnamed protein product [Homo sapiens]	LVAEQSGTEK	21.66	0.0266225	1062.75	15.0227	14.9774	0	15	0	14.7821	0	14.7821	0	15.1668	0	15.1668	0	0	0	0	0	0	14.8631	14.8631	0	0	14.4565	14.4565	0	0	14.3602	14.3602	0	0	0	0	0	0	0	0	14.8314	0	0	14.8314	0
gi|221043398	283849	EXOC3L1	B7Z6U0	unnamed protein product, partial [Homo sapiens]	ARARAGLLPALGVLRPSPAAR	8.07	1.15674	2112.18	11.3304	0	0	11.3304	0	0	0	0	0	0	0	0	0	0	0	0	0	0	0	0	0	0	0	0	0	11.4902	11.406	11.4481	0	0	0	0	0	0	0	0	0	0	0	0	0
gi|221043872	100293612	LOC100293612	B7Z7H7	unnamed protein product [Homo sapiens]	AMEAKR	8.27	0.000122482	721.258	9.87143	9.52523	9.52879	9.64181	9.67119	10.2431	10.2221	10.0455	0	0	0	0	0	0	0	0	0	0	0	0	0	0	0	0	0	0	0	0	0	0	0	0	0	0	0	0	0	0	0	0	9.61272
gi|221044176	3720	JARID2	B7Z7X9	unnamed protein product [Homo sapiens]	SLGGCGS	16.22	0.128423	636.822	14.5251	14.8233	14.8648	14.7377	14.5253	14.4205	0	14.4729	0	14.6142	0	14.6142	0	0	0	0	0	0	14.3079	14.3079	14.4538	14.4529	14.3889	14.4319	0	14.5291	0	14.5291	14.19	0	14.2335	14.2118	14.4481	14.3124	14.4957	14.4187	14.3615	14.4849	0	14.4232	14.5823
gi|221044516	51004	COQ6	B7Z8E9	unnamed protein product [Homo sapiens]	FLPSGPIALLPVR	16.4	1.15135e-12	1380.73	14.9049	14.8946	15.0909	14.9634	15.0459	15.0002	15.0089	15.0183	14.9781	14.9932	14.8128	14.928	14.8918	14.9537	14.7584	14.868	14.9696	15.1494	15.2236	15.1142	15.4432	15.5475	15.2656	15.4188	14.9977	14.906	15.042	14.9819	15.119	14.7541	15.097	14.99	14.9934	0	0	14.9934	0	14.9066	15.2317	15.0691	14.9826
gi|221044596	7920	ABHD16A	B7Z8I9	unnamed protein product [Homo sapiens]	NPAAGR	11.33	0	586.304	8.52138	8.99128	9.09184	8.86816	0	0	0	0	0	0	0	0	0	0	0	0	0	0	0	0	0	0	0	0	0	0	0	0	0	0	0	0	0	0	13.053	13.053	0	0	0	0	0
gi|221044848	6536	SLC6A9	B7Z8W5	unnamed protein product [Homo sapiens]	GSAGA	1.84	0.0263089	362.938	15.09	0	15.0876	15.0888	14.9918	15.0472	15.055	15.0313	15.008	14.8993	14.9933	14.9669	14.8324	14.935	14.4681	14.7452	14.417	14.7681	14.7303	14.6385	14.801	14.5953	0	14.6982	14.8719	14.9515	14.8632	14.8955	0	0	0	0	0	14.7064	14.7052	14.7058	14.7721	14.8257	14.875	14.8243	14.9478
gi|221136785	642623	UBTFL1	P0CB47	upstream-binding factor 1-like protein 1 [Homo sapiens]	GKNMAMTGGPDPR	9.69	0.259073	1362.79	14.4773	14.488	0	14.4827	0	0	0	0	0	0	0	0	0	0	0	0	0	0	0	0	0	0	0	0	0	0	0	0	0	0	0	0	0	0	0	0	0	0	0	0	0
gi|221316630	1315	COPB1	P53618	coatomer subunit beta [Homo sapiens]	LSQKKESEKR	27.63	0.00983101	1233.62	0	0	14.3231	14.3231	14.3978	14.4465	14.4304	14.4249	0	0	0	0	0	0	14.3644	14.3644	14.578	13.2702	13.1972	13.6818	0	0	0	0	0	0	0	0	0	0	0	0	0	0	0	0	0	0	0	0	14.3751
gi|22137761	23228	PLCL2	Q9UPR0	Phospholipase C-like 2 [Homo sapiens]	GGGKPR	4.46	0.319934	571.005	15.0851	15.2288	0	15.1569	15.1676	14.9055	15.0129	15.0287	14.8966	14.9803	0	14.9385	14.9985	14.9468	15.1114	15.0189	15.1921	11.4187	11.2473	12.6194	15.2427	13.0705	0	14.1566	0	14.8668	14.9589	14.9128	0	15.2088	0	15.2088	15.1697	0	0	15.1697	14.8728	14.6504	14.5717	14.6983	11.0885
gi|221625487	3612	IMPA1	P29218	inositol monophosphatase 1 isoform 2 [Homo sapiens]	KVAWLLRWK	5.31	0.811001	1199.72	0	0	0	0	0	0	0	0	0	0	0	0	0	0	0	0	0	0	0	0	0	13.9911	0	13.9911	0	0	0	0	0	13.4871	13.5619	13.5245	0	0	0	0	0	0	0	0	0
gi|222144249	144132	DNHD1	Q96M86	dynein heavy chain domain-containing protein 1 isoform 1 [Homo sapiens]	GQYFPHNYK	16.43	0.00309464	1152.65	14.4897	14.5569	14.4871	14.5112	0	14.5107	14.5065	14.5086	14.4035	14.2503	12.7411	13.7983	0	14.3958	14.2388	14.3173	0	14.0023	14.1211	14.0617	14.2538	14.2712	14.3101	14.2784	14.5184	14.3518	14.5572	14.4758	0	0	0	0	0	0	0	0	0	0	0	0	14.2581
gi|223058				inhibitor PI,alpha1 proteinase	LEAIPMTIPPEVK	3.34	0.330027	1450.44	9.78972	0	0	9.78972	0	0	0	0	0	0	0	0	0	0	0	0	0	0	0	0	0	9.13389	0	9.13389	0	10.368	10.1411	10.2546	0	0	0	0	0	15.6291	0	15.6291	0	0	0	0	0
gi|223461643	729522	AACSP1	B9EIP9	Unknown (protein for MGC:176441) [Homo sapiens]	VGLSVR	0.76	0.000123225	629.866	16.0831	16.1698	16.168	16.1403	15.9956	15.9627	0	15.9791	0	0	0	0	0	0	0	0	0	0	0	0	0	0	0	0	0	0	0	0	0	0	0	0	15.881	0	0	15.881	0	0	0	0	0
gi|223890219	139804	RBMXL3	Q8N7X1	RNA-binding motif protein, X-linked-like-3 [Homo sapiens]	YGGEGR	13.71	0.17627	640.691	7.65949	7.04729	7.11568	7.27415	5.6269	2.64317	7.87124	5.38043	8.37326	8.19837	7.55544	8.04236	7.70881	13.932	6.86427	9.50169	7.23832	13.7073	14.0058	11.6505	5.54962	6.36559	6.31975	6.07832	0	0	0	0	0	0	0	0	0	0	0	0	0	0	0	0	6.85004
gi|224593278	55661	DDX27	Q96GQ7	probable ATP-dependent RNA helicase DDX27 isoform 2 [Homo sapiens]	IRPNR	13.71	0.295761	655.055	10.7089	10.9254	15.5068	12.3804	10.7094	14.027	13.9393	12.8919	10.6296	0	11.2915	10.9605	0	0	0	0	0	14.2046	0	14.2046	13.9172	0	0	13.9172	15.2202	0	0	15.2202	0	0	0	0	0	0	0	0	0	14.0524	0	14.0524	10.2247
gi|224593754	64651	CSRNP1	Q96S65	cysteine/serine-rich nuclear protein 1 isoform b [Homo sapiens]	ASGVR	5.44	0.170957	488.848	14.3757	15.46	14.288	14.7079	14.2669	15.5131	0	14.89	0	0	0	0	15.5596	0	14.0894	14.8245	0	14.5359	15.379	14.9574	15.9565	15.9006	15.4039	15.7537	15.4977	15.5298	15.4745	15.5007	0	0	0	0	0	15.4128	0	15.4128	15.5321	0	15.3509	15.4415	14.1361
gi|2246416	4204	MECP2	P51608	methyl-CpG-binding protein 2, partial [Homo sapiens]	GSSIR	4.14	0.0709053	519.103	22.5162	22.5436	22.5315	22.5304	22.0737	21.8783	21.605	21.8523	17.9056	17.8065	17.7144	17.8088	17.4673	17.4452	17.3247	17.4124	16.6355	14.4321	13.9585	15.0087	17.4132	17.2944	17.3065	17.338	0	17.188	17.2136	17.2008	16.8167	17.1071	0	16.9619	16.8744	16.9056	16.8923	16.8908	0	0	0	0	20.8637
gi|224808238				B cell antibody heavy chain variable region, partial [Homo sapiens]	AXVQLVQSGAEVK	6.73	0	1343.66	0	0	0	0	0	0	0	0	0	0	0	0	0	0	0	0	0	0	0	0	0	0	0	0	13.4685	13.5209	0	13.4947	0	0	0	0	0	0	0	0	0	13.4361	13.1068	13.2714	0
gi|224809295	7508	XPC	Q01831	DNA repair protein complementing XP-C cells [Homo sapiens]	APAPQR	21.25	0.401823	640.018	0	15.2734	0	15.2734	15.1782	14.4809	0	14.8295	15.1818	15.1725	12.8835	14.4126	15.1141	15.2069	15.1855	15.1688	15.0401	0	15.0663	15.0532	14.1087	0	0	14.1087	15.0701	15.054	0	15.0621	0	14.8221	14.7489	14.7855	0	14.8828	14.134	14.5084	15.1723	14.1934	14.4323	14.5993	15.1593
gi|224983511	262	AMD1	P17707	Chain A, S-adenosylmethionine Decarboxylase Alpha Chain	XSMFVSK	13.46	0.0197884	766.866	15.0514	15.1168	15.0587	15.0756	0	14.838	0	14.838	0	0	0	0	14.89	15.0581	0	14.974	14.5976	0	0	14.5976	0	0	0	0	15.0267	15.0951	0	15.0609	0	0	0	0	0	0	0	0	14.9278	14.9336	14.9686	14.9434	14.9534
gi|225007648	10940	POP1	Q99575	ribonucleases P/MRP protein subunit POP1 [Homo sapiens]	IGKKR	3.59	1.17415e-13	601.337	11.565	0	0	11.565	0	0	0	0	0	0	0	0	0	0	0	0	0	0	0	0	0	10.7216	0	10.7216	0	11.0996	9.39701	10.2483	0	0	0	0	0	0	0	0	0	0	0	0	0
gi|225543288	10055	SAE1	Q9UBE0	SUMO-activating enzyme subunit 1 isoform c [Homo sapiens]	DVIVK	2.16	0.213226	572.816	15.4638	15.4636	15.4141	15.4472	15.4304	15.3404	0	15.3854	0	15.2043	0	15.2043	15.3324	15.2674	15.3973	15.3324	15.5924	15.0457	12.792	14.4767	0	15.8711	0	15.8711	15.0203	0	15.2802	15.1502	15.4074	15.5131	15.4318	15.4508	15.4992	15.467	15.4682	15.4781	15.1982	14.9398	14.8599	14.9993	0
gi|225734111	8826	IQGAP1	P46940	Chain A, Crystal Structure Of The Gap-Related Domain Of Iqgap1	EIXDDK	12.29	0.00775878	716.888	13.3207	13.4	13.8985	13.5397	14.3445	14.6574	13.5575	14.1865	14.566	0	0	14.566	0	0	14.1324	14.1324	0	0	14.9852	14.9852	15.873	15.8467	14.9396	15.5531	0	13.4411	0	13.4411	0	0	13.8131	13.8131	0	0	0	0	14.7228	0	0	14.7228	0
gi|226442779	55818	KDM3A	Q9Y4C1	lysine-specific demethylase 3A [Homo sapiens]	AVKGVR	14.27	0.334204	629.689	15.8427	15.8488	15.8218	15.8377	6.92865	15.8798	15.9119	12.9068	15.7948	0	0	15.7948	15.7407	15.8176	15.6059	15.7214	15.7749	14.5671	14.4849	14.9423	14.6249	14.8348	0	14.7298	0	15.7286	0	15.7286	0	15.2948	0	15.2948	0	0	0	0	0	15.7174	0	15.7174	15.8788
gi|226492892	126402	CCDC105	Q8IYK2	coiled-coil domain-containing protein 105 [Homo sapiens]	LNMTLGLMRGTILR	2.64	0.156917	1602.12	9.63848	9.40527	9.69708	9.58028	9.54685	9.13875	9.60991	9.43184	9.81683	9.80097	8.95902	9.52561	8.75238	9.40517	8.30618	8.82124	9.76283	9.61981	9.94109	9.77458	11.782	0	0	11.782	0	0	0	0	0	0	0	0	0	0	0	0	0	0	0	0	9.85396
gi|22655488	261729	STEAP2	Q8NFT2	six-transmembrane epithelial antigen of prostate 2 [Homo sapiens]	SLSETVLPNGINGIK	7.17	0.319527	1543.59	0	0	0	0	0	0	0	0	0	0	0	0	0	0	0	0	0	0	0	0	0	0	0	0	0	0	0	0	0	0	0	0	0	0	13.6358	13.6358	0	0	0	0	0
gi|226887313	2035	EPB41	P11171	Chain A, Solution Structure Of The 4.1r Ferm Alpha Lobe Domain	KLSMX	16.63	0.00285602	653.349	16.6863	15.8712	15.1514	15.9029	13.9888	13.2678	17.295	14.8505	11.3327	11.2789	10.8586	11.1567	10.8993	10.5624	10.4255	10.6291	11.4309	11.4231	11.4502	11.4347	10.6768	0	0	10.6768	0	0	0	0	0	0	0	0	0	0	0	0	0	0	11.0328	11.0328	15.7459
gi|22760682	57130	ATP13A1	Q8NC73	unnamed protein product [Homo sapiens]	SGLPPSEGQPTSQR	15.16	1	1440.7	0	0	0	0	0	0	0	0	0	0	0	0	0	0	0	0	0	0	0	0	0	0	0	0	0	0	0	0	0	0	0	0	0	0	0	0	0	0	0	0	0
gi|228008333	85415	RHPN2	Q8IUC4	rhophilin-2 [Homo sapiens]	AVRMRTGAENLLK	7.37	2.78475e-13	1475.79	10.9907	0	0	10.9907	0	0	0	0	0	0	0	0	0	0	0	0	0	0	0	0	0	12.7393	0	12.7393	0	0	0	0	0	0	0	0	0	0	0	0	0	0	0	0	0
gi|229149				hemoglobin beta	LLVVYPWTER	22.16	2.39673e-13	1272.64	14.4229	14.1487	14.2358	14.2692	14.2788	14.2917	14.3035	14.2913	0	0	0	0	0	0	0	0	0	0	0	0	0	0	0	0	0	0	0	0	0	0	0	0	0	0	0	0	0	0	0	0	14.2469
gi|229528				protein Len,Bence-Jones	TVAAPSVFIFPPSBZZLK	31.5	0.0291469	1946.03	9.77134	0	0	9.77134	0	0	0	0	0	0	0	0	0	0	0	0	0	0	0	0	0	0	15.9474	15.9474	0	0	0	0	0	0	0	0	0	16.6592	16.6464	16.6528	0	8.90891	8.80519	8.85705	0
gi|229577444	124583	CANT1	Q8WVQ1	soluble calcium-activated nucleotidase 1 [Homo sapiens]	AADPR	9.69	0.231349	528.117	15.3521	9.38238	8.32356	11.0194	9.07475	9.36847	9.69058	9.37793	0	0	0	0	0	0	0	0	0	15.0428	0	15.0428	0	15.3368	14.7646	15.0507	0	0	15.2433	15.2433	0	0	0	0	0	0	0	0	15.1547	13.9193	0	14.537	9.68454
gi|229892328	55721	IQCC	Q4KMZ1	IQ domain-containing protein C isoform 1 [Homo sapiens]	EMSPR	12.06	0.219954	635.126	8.84761	0	12.544	10.6958	12.4298	0	12.4508	12.4403	12.7731	12.3683	0	12.5707	0	0	0	0	0	12.4346	0	12.4346	12.5488	0	12.2475	12.3982	0	0	0	0	0	0	0	0	0	12.488	12.2104	12.3492	8.76899	0	0	8.76899	0
gi|23097238	166012	CHST13	Q8NET6	carbohydrate sulfotransferase 13 precursor [Homo sapiens]	ALPDARAR	8.41	0.972409	869.624	14.9121	15.0457	15.1366	15.0315	0	0	15.2038	15.2038	0	0	0	0	14.8482	0	14.8982	14.8732	14.8264	0	14.8125	14.8194	14.7172	0	14.6324	14.6748	14.944	14.1847	14.8836	14.6708	0	0	0	0	0	0	14.6927	14.6927	0	0	14.8482	14.8482	14.9685
gi|232764				Rho GAP=p21rho GTPase-activating protein [human, spleen, Peptide, 15 aa]	SPATA	5.66	0.41893	445.558	17.4092	16.4578	15.5069	16.458	15.4181	16.5636	15.5082	15.8299	16.3635	17.1747	16.273	16.6037	14.235	16.9701	16.3218	15.8423	5.91506	16.3977	16.6554	12.9894	17.5198	8.01026	7.36325	10.9644	13.9647	16.1939	17.2411	15.7999	16.8524	5.08737	5.50187	9.14722	16.0615	15.9763	16.8106	16.2828	16.6788	15.9711	16.6367	16.4289	15.675
gi|23343183				unnamed protein product, partial [Homo sapiens]	STDSLQHVPEK	13.72	0.00427301	1240.67	0	0	14.0116	14.0116	0	13.848	13.8631	13.8556	0	13.8898	14.0108	13.9503	13.552	13.8526	0	13.7023	13.3741	13.4283	13.4314	13.4113	13.3526	13.4675	0	13.4101	0	0	0	0	0	0	0	0	0	0	0	0	0	0	0	0	13.87
gi|2347133	629	CFB	A0A1U9X7H5	complement factor B [Homo sapiens]	VGSQYR	10.25	0.141982	707.292	8.91444	9.43305	10.4298	9.59243	10.7043	10.5141	16.4941	12.5708	9.21726	9.47225	10.3618	9.68376	9.38867	8.67055	7.87095	8.64339	7.62728	15.6988	14.6046	12.6436	15.6266	16.4293	13.7549	15.2703	9.68723	9.07773	9.29239	9.35245	12.7825	13.3823	12.5054	12.8901	10.7919	11.5496	11.0223	11.1213	17.0458	12.5279	0	14.7869	9.45263
gi|237167				T-cell antigen receptor VJ junction alpha chain Valpha10.2/Jalpha unassigned, partial [Homo sapiens]	LSGKPN	8.81	0.131214	615.299	15.6602	15.8888	21.2981	17.6157	21.3533	16.0231	0	18.6882	0	21.1133	21.1905	21.1519	21.1489	21.176	21.0645	21.1298	0	0	17.9675	17.9675	20.9424	20.8046	20.7068	20.8179	0	0	19.9469	19.9469	0	0	0	0	0	0	0	0	18.282	18.1901	16.49	17.654	21.3425
gi|24041018	8409	UXT	Q9UBK9	protein UXT isoform 1 [Homo sapiens]	DLRKVLDHR	11.44	0.0170444	1152.69	14.8507	14.8593	14.8923	14.8674	14.8801	14.7422	14.9025	14.8416	0	0	0	0	0	0	0	0	0	0	0	0	0	0	0	0	0	0	0	0	0	0	0	0	0	0	0	0	0	0	0	0	0
gi|241913115	6283	S100A12	P80511	Chain A, Protein S100-a12	XGGSTK	14.46	0.0102895	507.333	17.9435	17.9354	17.892	17.9236	17.7942	17.7515	17.8895	17.8117	17.8852	16.3127	17.9491	17.3823	16.5781	17.8753	17.8552	17.4362	17.6845	17.5774	17.6761	17.646	17.7711	17.6612	17.7187	17.717	17.7572	17.7355	17.7625	17.7517	17.299	17.5211	17.4304	17.4169	17.5678	17.5663	17.6083	17.5808	17.8077	17.9587	17.7271	17.8312	17.9824
gi|242097658	344875	COL6A4P1		truncated collagen type VI alpha 4 precursor [Homo sapiens]	SMILEQIQNLPYR	3.92	0.240336	1604.6	15.0489	15.8825	16.2402	15.7238	16.0272	0	15.6545	15.8408	0	16.2676	0	16.2676	0	0	13.7139	13.7139	0	13.0806	13.1411	13.1109	13.1777	0	13.2758	13.2267	15.3798	15.4806	0	15.4302	16.3466	0	14.5546	15.4506	15.3917	0	16.4908	15.9413	13.111	0	13.1459	13.1285	0
gi|242381060			C6GLX9	hypothetical protein [Homo sapiens]	ESGEDK	1.07	0	663.499	15.5177	15.407	15.7267	15.5505	0	0	0	0	0	0	0	0	0	0	0	0	0	0	0	0	0	0	0	0	0	0	0	0	0	0	0	0	0	0	0	0	0	0	15.5587	15.5587	0
gi|24308207	57470	LRRC47	Q8N1G4	leucine-rich repeat-containing protein 47 [Homo sapiens]	IVPLGR	8.77	0.018182	654.847	0	14.7288	14.9294	14.8291	14.7383	14.7491	0	14.7437	0	14.6318	0	14.6318	0	14.5517	14.0824	14.317	0	14.4412	0	14.4412	0	0	0	0	0	0	0	0	0	0	0	0	0	0	0	0	0	0	0	0	0
gi|24429572	138474	TAF1L	Q8IZX4	transcription initiation factor TFIID subunit 1-like [Homo sapiens]	MLLVAGSAASGNNHR	11.1	0.131364	1513.17	0	7.7448	8.4961	8.12045	9.17716	8.89763	9.386	9.15359	9.27009	8.97767	8.92135	9.05637	8.72085	8.74338	7.18497	8.2164	9.00869	9.35621	9.38842	9.25111	12.5352	12.5863	12.8197	12.6471	10.7918	11.5463	11.5353	11.2911	13.5855	9.45972	10.3541	11.1331	14.6352	0	0	14.6352	9.56844	8.77737	9.48087	9.27556	8.4572
gi|24659650	9905	SGSM2	O43147	Small G protein signaling modulator 2 [Homo sapiens]	AAGFMR	2.81	0.379335	669.131	12.6871	9.30629	7.8297	9.94103	12.8615	12.8006	8.95555	11.5392	0	13.1061	0	13.1061	0	0	0	0	0	0	0	0	0	0	0	0	0	0	0	0	0	0	0	0	0	0	0	0	0	0	0	0	0
gi|247424932		IGVH3		immunoglobulin heavy chain variable region, partial [Homo sapiens]	AEDTALYYCATGR	1.92	0.617475	1492.91	10.9673	11.0326	0	11	0	0	0	0	0	0	0	0	0	0	0	0	0	0	0	0	0	0	0	0	0	0	0	0	0	16.1567	0	16.1567	0	0	0	0	0	0	12.5198	12.5198	0
gi|24797153	2245	FGD1	P98174	FYVE, RhoGEF and PH domain-containing protein 1 [Homo sapiens]	GSGSALGGPLDPQFVGPSDTSLGAAPGHR	19.03	0.0190328	2705.25	0	0	0	0	0	0	0	0	0	0	0	0	0	0	0	0	0	0	0	0	0	0	0	0	0	0	0	0	0	0	0	0	0	0	0	0	0	0	0	0	0
gi|253722872	1392	CRH	P06850	Chain A, CORTICOTROPIN RELEASING HORMONE	LMEIIX	0.2	1.22796e-13	749.867	0	0	0	0	0	0	0	0	0	0	0	0	14.8236	0	0	14.8236	0	0	0	0	0	0	0	0	0	0	0	0	0	0	0	0	0	14.903	14.9326	14.9178	14.9925	0	0	14.9925	0
gi|253795481	5365	PLXNB3	Q9ULL4	plexin-B3 isoform 2 [Homo sapiens]	SAYFVFRR	14.98	0.00613934	1046.59	12.7819	0	0	12.7819	0	0	0	0	0	0	0	0	0	0	0	0	0	0	0	0	0	0	0	0	0	0	0	0	0	0	0	0	0	13.5408	13.8006	13.6707	10.7904	0	0	10.7904	0
gi|255311776	26578	OSTF1	Q92882	Chain B, Crystal Structure Of Human Osteoclast Stimulating Factor	KLAFDXATNAACASLLKKK	10.73	0	2019.97	11.3065	0	0	11.3065	0	0	0	0	0	0	0	0	0	0	0	0	0	0	0	0	0	0	0	0	0	0	0	0	0	0	0	0	0	0	0	0	0	0	0	0	0
gi|256600204	51735	RAPGEF6	Q8TEU7	rap guanine nucleotide exchange factor 6 isoform 6 [Homo sapiens]	MNGHLRLLNIACAAKAK	13.26	2.45592e-13	1880.92	10.8341	11.2479	10.8354	10.9725	11.2101	11.5594	0	11.3848	0	0	0	0	0	0	0	0	0	0	0	0	0	0	0	0	0	0	0	0	0	0	0	0	0	0	0	0	0	0	12.3692	12.3692	0
gi|257900512	64755	C16orf58	Q96GQ5	RUS1 family protein C16orf58 [Homo sapiens]	VRAGPK	10.7	0.309845	628.487	6.62049	5.59756	15.9882	9.40209	15.9786	7.42067	5.86376	9.75434	0	15.6144	0	15.6144	0	0	15.2931	15.2931	15.5431	15.1447	0	15.3439	0	0	0	0	0	0	15.1482	15.1482	0	0	0	0	0	0	0	0	0	0	0	0	9.83541
gi|257900533	26137	ZBTB20	Q9HC78	zinc finger and BTB domain-containing protein 20 isoform 1 [Homo sapiens]	GMTER	9.59	0.0166546	608.852	13.3455	0	13.4094	13.3774	13.3812	13.3548	0	13.368	0	13.4384	0	13.4384	0	13.6712	13.175	13.4231	0	0	0	0	13.7184	0	0	13.7184	0	0	0	0	0	0	0	0	0	0	13.4633	13.4633	0	13.4327	13.45	13.4414	13.3806
gi|258588711	7358	UGDH	O60701	Chain F, Crystal Structure Of Human Udp-Glucose Dehydrogenase Thr131ala, Apo Form.	SAVPVRAAESIRR	12.03	4.66561e-13	1410.73	13.6902	13.9053	14.3984	13.998	14.406	14.4005	14.1881	14.3316	0	14.3775	14.3976	14.3875	0	0	14.5826	14.5826	0	14.4775	14.4461	14.4618	13.5622	13.4982	0	13.5302	0	0	0	0	0	0	0	0	0	0	0	0	14.765	0	0	14.765	14.4058
gi|2588991	8289	ARID1A	O14497	B120 [Homo sapiens]	QSTALPPRAPPIMA	13.68	0.0439153	1449.79	15.2363	15.542	15.5264	15.4349	15.7005	0	0	15.7005	0	0	0	0	0	0	0	0	0	0	0	0	0	0	15.3083	15.3083	0	0	0	0	0	0	0	0	0	0	0	0	0	0	0	0	0
gi|2598946	10780	ZNF234	O14887	zinc finger protein, partial [Homo sapiens]	VHMGEKCIK	11.87	0.568251	1102.95	12.0054	12.1844	12.4929	12.2276	0	0	0	0	0	0	0	0	0	0	0	0	0	0	0	0	0	0	0	0	0	0	0	0	0	0	0	0	0	0	0	0	0	0	0	0	0
gi|2598968	10653	SPINT2	O43291	Kunitz-type protease inhibitor [Homo sapiens]	ASMPK	4.08	0.0803533	550.859	13.7182	13.9098	13.5302	13.7194	13.7401	13.5251	14.0173	13.7608	13.783	13.9274	13.7377	13.816	13.8592	13.745	13.2086	13.6043	13.577	13.8207	13.7518	13.7165	14.1166	14.0869	13.6247	13.9427	13.7563	13.786	13.8796	13.8073	14.1311	0	0	14.1311	13.4336	13.5129	13.5856	13.5107	13.5393	13.6893	13.3844	13.5377	13.8873
gi|260064027	799	CALCR	P30988	calcitonin receptor isoform 2 precursor [Homo sapiens]	KMMDAQYK	9.59	0.412479	1030.07	10.0495	0	0	10.0495	0	0	0	0	0	0	0	0	0	0	0	0	0	0	0	0	0	10.8934	0	10.8934	0	9.90765	10.1495	10.0286	0	0	0	0	0	0	0	0	0	0	0	0	0
gi|260099635	8787	RGS9		regulator of G-protein signaling 9 isoform 3 [Homo sapiens]	KKGILEEYEK	14.62	0.414391	1237.25	8.26448	0	0	8.26448	0	0	0	0	0	0	0	0	0	0	0	0	0	0	0	0	0	8.99418	0	8.99418	0	7.70241	7.73874	7.72058	14.149	14.1235	14.1632	14.1452	0	0	0	0	0	0	0	0	0
gi|260166622	60528	ELAC2	Q9BQ52	zinc phosphodiesterase ELAC protein 2 isoform 2 [Homo sapiens]	ETGLPK	7.81	0.210954	644.219	11.3369	11.009	10.9393	11.0951	13.7381	13.679	13.7586	13.7252	0	0	0	0	0	0	0	0	0	0	14.8662	14.8662	0	0	0	0	0	0	0	0	0	0	0	0	0	0	0	0	0	0	0	0	11.0258
gi|260763922	7111	TMOD1	P28289	tropomodulin-1 [Homo sapiens]	ASNAMMNNNDLVR	9.69	0.550971	1465.13	8.12212	8.69891	7.68388	8.1683	7.36933	8.16414	9.00056	8.17801	0	0	0	0	0	0	0	0	0	0	0	0	0	0	0	0	0	0	0	0	0	0	0	0	0	0	0	0	0	0	0	0	0
gi|261385666				unnamed protein product [Homo sapiens]	KSTRKMDTWQSLK	12.1	1.02142	1607.73	0	0	0	0	0	0	0	0	0	0	0	0	0	0	0	0	0	0	0	0	0	0	0	0	0	0	0	0	0	0	0	0	0	0	0	0	15.4361	0	0	15.4361	0
gi|262359909	5626	PROP1	O75360	homeobox protein prophet of Pit-1 [Homo sapiens]	GRPHSRRRHR	5.66	0.452247	1313.46	10.4754	11.3309	0	10.9032	0	0	0	0	11.302	10.0386	12.1118	11.1508	10.2704	10.6938	8.85812	9.94077	10.2653	8.1594	7.63276	8.68583	9.29775	9.0003	6.63668	8.31157	10.9739	10.4284	9.84737	10.4166	0	0	0	0	0	0	0	0	0	0	0	0	0
gi|2624719	396	ARHGDIA	P52565	Chain A, Rho Gdp-dissociation Inhibitor 1	EIVSGXK	21.42	4.6026e-13	719.711	12.5818	13.4865	13.5928	13.2204	13.1482	13.6435	14.2073	13.6663	14.4647	14.5992	14.6248	14.5629	14.2653	14.3812	14.2929	14.3131	14.1897	14.6482	14.3246	14.3875	14.3305	14.1921	14.4406	14.321	14.1545	14.3512	14.317	14.2743	13.7065	13.9925	13.9671	13.8887	14.6017	14.8157	14.9205	14.7793	0	0	0	0	14.0798
gi|2654679		BV6S3-BJ2S7		T cell receptor beta chain, partial [Homo sapiens]	CASSTSR	6.75	0	766.863	0	15.4828	0	15.4828	0	0	0	0	0	0	0	0	0	0	0	0	15.1255	0	0	15.1255	0	0	0	0	0	0	0	0	0	0	0	0	0	0	0	0	0	0	0	0	0
gi|268375188				immunoglobulin E heavy chain variable region, partial [Homo sapiens]	GFTFSDYYMAWVR	7.45	0.0367467	1643.8	0	0	0	0	0	0	0	0	0	0	0	0	0	0	0	0	0	0	0	0	0	0	0	0	0	0	0	0	0	0	0	0	0	0	0	0	0	0	0	0	0
gi|26892090	3043	HBB		beta globin chain variant [Homo sapiens]	KFTPPVQAAYQK	21.88	0.306588	1377.26	6.09417	0	0	6.09417	0	0	0	0	0	0	0	0	0	0	0	0	0	0	0	0	0	7.57259	0	7.57259	0	4.94205	5.97105	5.45655	0	0	0	0	0	0	0	0	0	0	0	0	0
gi|26996840	8566	PDXK	A0A0B4J2C9	Pyridoxal (pyridoxine, vitamin B6) kinase [Homo sapiens]	ADPPSACR	6.49	0.00724144	873.798	0	0	0	0	0	0	0	0	0	0	12.0221	12.0221	0	0	0	0	0	0	0	0	0	0	0	0	0	12.4059	0	12.4059	0	12.5216	0	12.5216	0	0	0	0	0	0	0	0	0
gi|270265879	4200	ME2	P23368	NAD-dependent malic enzyme, mitochondrial isoform 2 precursor [Homo sapiens]	YIYIMGIQERNEK	11.33	0.30213	1655.3	9.38252	10.3637	9.73461	9.82693	9.90393	9.97159	10.3258	10.0671	9.80207	10.7815	10.1163	10.2333	9.93992	9.67766	9.45177	9.68978	9.82768	9.51249	8.88133	9.40717	10.5009	11.111	10.0771	10.563	10.5021	10.5543	10.594	10.5501	11.7003	11.4023	11.5583	11.5536	11.543	0	0	11.543	9.48538	9.44697	9.61392	9.51542	10.5101
gi|27066018	5868	RAB5A	P20339	Chain A, Crystal Structure Of Human Rab5a A30k Mutant Complex With Gppnhp	LVLLGESK	9.51	0	860.801	15.0226	15.1229	15.1095	15.085	15.0505	15.0524	14.9548	15.0192	0	0	0	0	0	0	0	0	15.0102	14.9637	14.8772	14.9504	0	14.2049	14.3627	14.2838	0	0	0	0	0	0	0	0	0	0	0	0	0	0	0	0	0
gi|27262626	23461	ABCA5	Q8WWZ7	ATP-binding cassette sub-family A member 5 [Homo sapiens]	VLLDLDMQTIK	15.51	0.853791	1288.72	14.4386	14.6173	14.5205	14.5255	14.4648	14.4063	14.6642	14.5118	0	0	0	0	0	0	0	0	0	0	0	0	0	0	0	0	0	0	0	0	0	0	0	0	0	0	0	0	0	0	0	0	0
gi|27348193			Q8IXE5	seven transmembrane helix receptor [Homo sapiens]	LGRAEGNR	8.54	0.0886396	870.773	13.1352	13.2406	13.2525	13.2094	13.4235	13.5254	13.6278	13.5256	13.5418	13.544	13.2504	13.4454	13.2729	13.5348	12.8634	13.2237	13.2668	13.4842	13.4601	13.4037	12.7783	13.0191	0	12.8987	13.5401	13.4671	13.5838	13.5303	14.0196	0	0	14.0196	14.0178	14.0453	13.8826	13.9819	13.4758	13.5483	13.5661	13.5301	13.6202
gi|27370636	161725	OTUD7A	Q8TE49	OTUD7A protein, partial [Homo sapiens]	RDAAT	0.24	0.175245	534.014	9.88878	9.69469	16.5943	12.0593	10.771	10.4303	10.5022	10.5678	7.90669	0	10.5101	9.20839	8.84375	9.41217	8.39831	8.88474	0	0	0	0	0	15.672	0	15.672	0	0	0	0	0	0	0	0	0	15.957	15.735	15.846	0	0	0	0	9.3828
gi|2739501	3754	KCNF1	Q9H3M0	potassium channel [Homo sapiens]	IFKLAR	8.46	0.428069	748.218	15.7078	15.7478	15.8102	15.7553	7.95676	15.7405	15.7707	13.156	15.8043	15.7123	16.5531	16.0232	15.6168	15.8247	14.8901	15.4438	6.88911	15.5852	15.6031	12.6925	8.95309	8.8888	15.5362	11.126	15.7595	8.2071	15.7243	13.2303	10.1256	12.2411	10.4124	10.9264	9.07903	8.66251	15.5834	11.1083	15.6455	15.5564	15.7409	15.6476	15.7457
gi|27436867	139065	SLITRK4	Q8IW52	SLIT and NTRK-like protein 4 precursor [Homo sapiens]	NEILCPK	25.43	3.53935e-13	872.462	10.1219	0	0	10.1219	0	0	0	0	0	0	0	0	0	0	0	0	0	0	0	0	0	11.5266	0	11.5266	0	10.7707	10.4519	10.6113	0	0	0	0	0	0	0	0	0	0	0	0	0
gi|2745961	1316	KLF6	O43839	Bcd orf2 [Homo sapiens]	SAANPLTAPR	9.74	0.0269265	996.762	14.6639	14.8442	14.8809	14.7963	14.6026	14.8377	14.6967	14.7123	14.7814	14.7758	14.59	14.7157	14.4903	14.7489	13.8798	14.373	14.012	14.6402	14.6274	14.4265	14.4261	14.2724	14.3979	14.3655	14.7021	14.6605	14.59	14.6509	14.7146	14.1493	14.3483	14.4041	14.6881	14.7081	0	14.6981	14.5644	14.6885	14.6555	14.6362	14.7586
gi|27462076	6924	ELOA	Q14241	MSTP059 [Homo sapiens]	EGDYQETWKATGSR	4.36	4.60852e-13	1627.67	13.4951	13.5073	13.5719	13.5248	13.5192	13.5173	13.5763	13.5376	13.3059	13.4497	13.3289	13.3615	13.3111	13.378	13.3612	13.3501	13.4008	13.4215	13.4481	13.4234	13.4845	13.7099	13.1625	13.4523	13.213	13.364	13.4215	13.3328	13.7518	13.403	13.6064	13.5871	13.6713	0	0	13.6713	13.4049	13.255	13.4277	13.3625	13.5267
gi|27477095	64324	NSD1	Q96L73	histone-lysine N-methyltransferase, H3 lysine-36 and H4 lysine-20 specific isoform a [Homo sapiens]	DLPASGK	19.17	0.367893	687.277	9.96111	0	0	9.96111	0	0	0	0	0	0	0	0	0	0	14.665	14.665	0	0	0	0	14.7673	14.9835	0	14.8754	0	10.2892	10.2614	10.2753	0	0	0	0	0	0	0	0	0	0	0	0	0
gi|27502409	4179	CD46	P15529	membrane cofactor protein isoform 5 precursor [Homo sapiens]	QISGFGK	8.81	0.00751963	736.758	0	15.7277	0	15.7277	0	0	0	0	0	0	0	0	0	15.6142	0	15.6142	0	0	0	0	0	0	0	0	0	0	0	0	0	0	0	0	0	0	0	0	0	0	0	0	0
gi|27552394	3492	IGHV		immunoglobulin heavy chain variable region, partial [Homo sapiens]	ASMSPR	7.24	0.061193	648.862	13.6165	14.559	13.9349	14.0368	13.7507	13.7925	13.9099	13.8177	14.0289	13.9483	14.8115	14.2629	13.7548	13.996	12.8514	13.5341	13.2731	13.6396	13.6046	13.5058	14.6946	14.2841	14.175	14.3846	13.792	14.0001	13.7333	13.8418	14.9277	14.8564	0	14.892	0	0	0	0	13.7115	13.6502	0	13.6808	13.6686
gi|27650650		IGKV1		immunoglobulin kappa light chain variable region, partial [Homo sapiens]	SSTPPTF	22.7	0.228187	736.732	15.9744	15.846	15.929	15.9165	15.8195	15.7824	15.775	15.7923	15.8447	15.7804	11.5886	14.4046	15.8826	15.6936	15.7292	15.7684	0	15.5447	15.6457	15.5952	0	0	15.627	15.627	15.6352	0	0	15.6352	0	0	0	0	15.8897	15.5143	0	15.702	15.7854	15.8201	15.7294	15.7783	15.7019
gi|27693163	146206	CARMIL2	Q86XL4	RLTPR protein, partial [Homo sapiens]	TSPPQTAWASQR	3.6	6.98173e-13	1329.7	12.943	12.8461	12.8809	12.89	12.8586	12.8178	12.8086	12.8283	13.0238	12.7491	13.7651	13.1793	0	13.0401	12.2106	12.6253	12.4642	0	12.8269	12.6455	0	0	0	0	0	0	0	0	15.4855	0	0	15.4855	0	0	0	0	0	0	0	0	12.7802
gi|2773042	5338	PLD2	O14939	phospholipase D2 [Homo sapiens]	IDTSHR	16.95	0.0317134	729.237	13.5968	12.7499	13.0292	13.1253	0	0	16.464	16.464	0	0	0	0	0	0	0	0	0	0	0	0	17.4041	17.3499	17.3073	17.3538	17.0466	17.0491	17.1451	17.0803	17.1064	0	17.0556	17.081	17.2664	17.2512	17.2143	17.244	0	0	0	0	0
gi|2773377	2645	GCK	P35557	glucokinase [Homo sapiens]	AMDVTR	17.37	0.0141604	707.169	20.8429	0	20.2777	20.5603	20.4744	20.4138	20.4144	20.4342	0	20.4498	20.6202	20.535	19.9149	19.5794	20.5534	20.0159	19.566	0	0	19.566	20.3817	20.3036	0	20.3426	0	0	0	0	18.3918	18.5308	18.306	18.4095	19.7126	0	19.5129	19.6127	0	0	19.4053	19.4053	20.7654
gi|27900069				unnamed protein product [Homo sapiens]	MSGDGATEQAAEYVSEK	7.04	0.0447274	1787.73	12.7268	0	0	12.7268	0	0	0	0	0	0	0	0	0	0	0	0	0	0	0	0	0	0	0	0	0	0	0	0	0	0	0	0	0	0	0	0	0	0	0	0	0
gi|27900256				unnamed protein product, partial [Homo sapiens]	KIXKS	10.91	0.440091	611.076	11.2275	14.1871	11.1905	12.2017	9.30846	8.31	9.36713	8.99519	0	0	0	0	13.8081	0	0	13.8081	0	0	0	0	0	0	0	0	0	0	0	0	0	0	0	0	0	0	0	0	0	0	0	0	14.1851
gi|2808658	4992	OR1F1	O43749	olfactory receptor [Homo sapiens]	VVFSV	10.86	0.0109828	550.869	14.3992	14.8295	14.354	14.5276	14.7406	14.3725	14.655	14.5894	0	14.4212	13.921	14.1711	14.5228	14.5084	14.4752	14.5021	14.3249	14.17	14.1207	14.2052	13.9765	13.8945	14.5434	14.1381	14.3443	14.2813	14.2746	14.3001	14.2143	14.4043	14.3238	14.3141	14.3589	14.1195	14.055	14.1778	14.2655	14.2814	14.2464	14.2645	14.6887
gi|2809035				Ig heavy chain variable region, partial [Homo sapiens]	RXAPGK	6.41	0.35562	629.456	8.62153	10.6011	9.93892	9.72052	10.1376	10.1077	9.9697	10.0717	10.4094	0	0	10.4094	0	0	14.555	14.555	0	0	0	0	0	0	0	0	16.3346	0	0	16.3346	0	0	0	0	0	0	0	0	0	0	0	0	8.78376
gi|28173560	121504	H416	B2R4R0	histone H4 [Homo sapiens]	ISGLIYEETR	35.04	0.441574	1180.41	8.61221	0	0	8.61221	0	0	0	0	0	0	0	0	0	0	0	0	0	0	0	0	0	9.26389	0	9.26389	0	8.10296	8.43383	8.26839	0	0	0	0	0	0	0	0	0	0	0	0	0
gi|28193150	123096	SLC25A29	Q8N8R3	unnamed protein product, partial (plasmid) [Homo sapiens]	GTSAGLAAAAIPTIPDR	14.78	0	1580.67	0	0	0	0	0	14.1254	13.849	13.9872	0	0	0	0	0	0	0	0	0	0	0	0	0	0	0	0	0	0	0	0	0	0	0	0	0	0	0	0	0	0	0	0	13.9846
[truncated: 1,023 more rows]
[truncated: 86 more columns]

## Sheet: List of up-reg protein in ML
	TableS2. List of differentially up-regulated proteins in ML
[truncated: 91 more rows]
[truncated: 123 more columns]
