# Supplementary material for: Integrated Proteomics and Machine Learning Approach Reveals PYCR1 as a Novel Biomarker to Predict Prognosis of Sinonasal Squamous Cell Carcinoma
Source: Int J Mol Sci. 2024 Dec 10;25(24):13234. doi: 10.3390/ijms252413234 (PMC11675701; doi:10.3390/ijms252413234)
Supplement: Supplementary file 1 [file ijms-25-13234-s001.zip › Table S4.xlsx]

## Sheet: Sheet1
TableS4. List of feature proteins in each ML models
RF		SVM		LR		GB
COL4A4	0.057379	COL4A4	0.0849311	COL4A4	0.341223	TTN	0.501887
TTN	0.0522082	TSPAN19	0.0792279	TSPAN19	0.324015	CALM1	0.337715
hCG_2038111	0.043211	SREK1	0.0744109	CALM1	0.311184	HTATSF1P2	0.0347755
TSPAN19	0.0388377	SLC22A23	0.0703604	SREK1	0.285314	SCGB1C1	0.0235715
SREK1	0.0335795	CALM1	0.0694185	hCG_16515	0.276361	ARID5A	0.0216959
CALM1	0.0314573	HSP90AA5P	0.0616912	CAB39	0.254589	LOC554249	0.0151904
hCG_1777785	0.0283086	CUL4B	0.0607243	HSP90AA5P	0.25357	IGHV459	0.0101205
LOC554249	0.0283069	hCG_16515	0.0588398	hCG_2038111	0.24866	OR10Z1	0.0099102
HBB_2	0.0270355	IL6R	0.0564725	CUL4B	0.245034	CUL4B	0.00891363
KRT5	0.0258076	CAB39	0.0563329	SLC22A23	0.233726	SLC22A11	0.00809352
SFTPA2	0.0250271	hCG_2038111	0.0537892	ZNF234	0.225928	PYCR1	0.00782642
HTATSF1P2	0.0246688	ZNF234	0.0527837	GABRA1	0.216398	hCG_2022394	0.0073479
GABRA1	0.0239544	C15orf56	0.0497957	hCG_1777785	0.214601	PITRM1	0.00687954
ANK2	0.0215971	ECT2	0.0497723	MYH7	0.209	Tcr-alpha	0.00607376
RGS9	0.0193046	GABRA1	0.0493852	C15orf56	0.206936	SFTPA2	3.27048e-16
CAB39	0.0192239	hCG_1777785	0.0480393	MEGF8	0.20591	RIMS1	6.3872e-17
TAF1	0.0189092	MYH7	0.0478457	CCDC7	0.205673	MYO1B	5.04914e-17
CD40	0.0186193	MEGF8	0.044455	GRM8	0.200472	TMEM200B	3.07532e-17
TWISTNB	0.0186101	OLFML2B	0.0443085	ZCCHC24	0.181895
SLC22A23	0.0185199	ZCCHC24	0.0436494	ECT2	0.17991
CCDC7	0.0176395	GRM8	0.0432996	LOC107985971	0.179294
CDK16	0.0166314	ANK2	0.0427184	IL6R	0.177668
MYH7	0.015564	CCDC7	0.0407514	IFT27	0.177052
MEGF8	0.0152496	Tcr-alpha	0.0400912	TTN	0.176874
FAM47A	0.0150918	FBXO40	0.039771	ANK2	0.173727
LOC107986791	0.0148271	LOC107985971	0.0393743	OLFML2B	0.170058
ZCCHC24	0.014819	FADS1	0.0392419	HBB_2	0.165805
EHD2	0.0132473	IFT27	0.0384543	Tcr-alpha	0.160069
HBB_1	0.0122242	DDN	0.0359961	HTATSF1P2	0.156498
LINC01987	0.0114692	hCG_1817226	0.0359284	FBXO40	0.149723
hCG_2045472	0.0109202	HBB_1	0.0358796	TATDN2	0.148322
CTNNAL1	0.0106376	TERF2	0.0356982	hCG_1817226	0.145565
Tcr-alpha	0.00994136	TATDN2	0.0354937	LOC554249	0.142334
ACE2	0.00915808	HTATSF1P2	0.0354872	HBB_1	0.137943
hCG_1817226	0.00911359	TTN	0.0348227	TERF2	0.136982
hCG_16515	0.00841222	UNC13A	0.0347545	FADS1	0.136681
H416	0.00839701	hCG_1740238	0.0333282	hCG_1740238	0.135392
IDUA	0.00802381	NAGPA	0.0307995	HKDC1	0.133814
DEPDC1	0.00801564	H2BC11	0.0294317	UNC13A	0.130449
CUL4B	0.00782646	LOC554249	0.0289614	DDN	0.12943
ZNF234	0.00779195	SLC25A29	0.0282297	CBARP	0.129306
RIMS1	0.00742157	BBS1	0.0268608	hCG_2045472	0.124708
HSP90AA5P	0.00689221	EXD2	0.0264818	BBS1	0.123712
MYO1B	0.00640124	GIT1	0.0263921	EXD2	0.117381
IFT27	0.00631501	BAHD1	0.0257778	BAHD1	0.115879
KCTD3	0.00628646	NPSR1AS1	0.0255493	NAGPA	0.115776
NAB2	0.00532759	LOC107986791	0.025301	SFTPA2	0.112839
CK1E	0.00521211	TAF1	0.0252059	KCTD3	0.107518
PROM2	0.00515417	SFTPA2	0.0241587	hCG_2022394	0.106973
SLC22A11	0.00494406	MYO1B	0.0241387	SLC22A11	0.106499
PYCR1	0.00466945	IDUA	0.0237828	TAF1	0.104453
RNF212B	0.00465546	MED12L	0.0237475	MYO1B	0.101
hCG_2022394	0.0042938	PNMA6A	0.0237047	CDK16	0.0994113
TJP2	0.00421625	HKDC1	0.0236721	SLC25A29	0.0987831
TFAP2A	0.00383613	HBB_2	0.0226862	RGS9	0.0986204
FADS1	0.0037112	H416	0.0219171	IDUA	0.0979506
ECT2	0.0036317	EFEMP1	0.0203014	LOC107986791	0.0955251
FAAH	0.00357803	LINC01987	0.0200964	CD40	0.094542
CCHCR1	0.00354943	RGS9	0.0196105	SCMH1	0.0943183
AMOTL1	0.00345873	CBARP	0.0193086	CTNNAL1	0.0941907
KRT1	0.00341986	ASH2L	0.0192627	NPSR1AS1	0.094086
HKDC1	0.00331481	S100A8	0.0192296	KRT5	0.0935329
GPR179	0.00319042	RNF212B	0.0192238	CK1E	0.0930613
UBAC2	0.0030416	CRYZ	0.0191741	GIT1	0.0915456
SLC17A7	0.00298325	CK1E	0.0189563	H416	0.0915118
hCG_1740238	0.00294737	hCG_2045472	0.0189555	LINC01987	0.0909696
KCNMA1	0.00283358	CFAP46	0.0184805	NARS1	0.0909402
BAHD1	0.00267161	hCG_2022394	0.0182645	FAM47A	0.0878816
VARS	0.0026599	CDK16	0.0181301	EHD2	0.0843463
hCG_2036659	0.00261538	FAM47A	0.0180746	MED12L	0.0841404
LOC107985971	0.00254293	NARS1	0.0180485	CRYZ	0.0808913
SLC50A1	0.00253303	SLC25A20	0.0179166	KRT1	0.0803624
GIT1	0.00239155	PIH1D1	0.0179031	TFAP2A	0.0794221
NPSR1AS1	0.0023251	KCTD3	0.0170482	H2BC11	0.0788733
UNC13A	0.00219666	TFAP2A	0.0157371	S100A8	0.078554
SCGB1C1	0.00219577	LOC102724788	0.015627	CFAP46	0.0776307
TRRAP	0.00219453	SCMH1	0.0154943	PIH1D1	0.0773147
TATDN2	0.00212848	EHD2	0.0154821	TWISTNB	0.0771171
PHF1	0.00211299	KRT5	0.0154117	ASH2L	0.0753824
FAM13A	0.00204708	hCG_1993756	0.0135008	RNF212B	0.0743157
COL23A1	0.00193143	H2AZ2	0.0130924	EFEMP1	0.0738277
HSPA8P20	0.00189189	CTNNAL1	0.0125335	PNMA6A	0.0735393
SCMH1	0.00172369	CD40	0.0119722	FLNC	0.0731811
PSKH2	0.00172018	CCHCR1	0.0119283	H2AZ2	0.0719421
DNMT3B	0.00165857	ARID5A	0.0119199	CCHCR1	0.0702146
SLC6A8	0.00153217	DEPDC1	0.0115851	SLC25A20	0.0696265
NBAS	0.0014667	ASB17	0.0110976	DEPDC1	0.068694
RGS12	0.00125637	EYA1	0.0109905	EYA1	0.0637359
OR10Z1	0.00119048	NBAS	0.0107829	UBTFL1	0.063011
TMEM200B	0.00115385	FLNC	0.0107264	ATRX	0.0626394
ARID5A	0.00115048	SLC22A11	0.01042	FAM13A	0.0611822
NAGPA	0.00112518	CT75	0.0102971	PSKH2	0.0603074
C15orf56	0.00109091	TMEM200B	0.0101881	NBAS	0.0566617
UBTFL1	0.00106777	UBTFL1	0.009813	ACE2	0.0554776
PDHA2	0.000794032	PSKH2	0.00973953	ARID5A	0.0552006
FASLG	0.000767482	ACE2	0.00859021	CT75	0.0527839
hCG_2032677	0.000764205	KRT1	0.00824112	ALKBH8	0.0527651
H2BC11	0.000625826	PTK2B	0.00765557	ZFP42	0.0491604
IGHV459	0.000612245	FAAH	0.00714707	RIMS1	0.0482054
EYA1	0.000595014	THSD7A	0.00650928	LOC102724788	0.0449603
PIH1D1	0.000589198	NFYB	0.00624693	THSD7A	0.0440175
OLFML2B	0.00057971	SLC6A8	0.00606325	FASLG	0.0427704
ZFP42	0.00057971	KCNMA1	0.00603532	TRRAP	0.0422166
KMT2A	0.000570825	MYH2	0.0059795	TMEM200B	0.0379086
ASZ1	0.000564381	SLC50A1	0.00596398	FAM135A	0.0377991
hCG_1993756	0.000564263	RIMS1	0.00563215	PITRM1	0.03557
DDN	0.000564263	MYEF2	0.00524454	SLC50A1	0.0354802
DDHD1	0.000562581	DIS3L	0.00517021	hCG_1993756	0.0344193
ATRX	0.000560065	IGHV	0.00511965	SLC6A8	0.0338359
CBARP	0.000559441	ALKBH8	0.00493564	IGHV459	0.0316169
LOC102724788	0.00055814	CPHXL	0.0046688	ASB17	0.0297122
EFEMP1	0.000557491	CCT3	0.00444054	KCNMA1	0.0284399
PTK2B	0.000527275	FKRP	0.00421972	MYEF2	0.0283361
ALKBH8	0.000514784	FGD1	0.00418696	NFYB	0.0270545
TERF2	0.000490909	hCG_2032754	0.00401519	NAB2	0.0265015
CFAP46	0.000451505	PMFBP1	0.00397261	PTK2B	0.0244227
FAM135A	0.000438312	POLR3C	0.00378719	FAAH	0.0234014
LOC399900	0.000285714	TWISTNB	0.0037333	MYH2	0.0225728
C2orf91	0.00028125	IMPA1	0.00357154	PYCR1	0.0223312
THSD7A	0.000263105	PYCR1	0.00342902	CPHXL	0.0217213
GRM8	0.000181818	ZFP42	0.00227289	hCG_2032754	0.0215396
PRKCI	0.000167832	ATRX	0.00222911	FKRP	0.0210922
CDK11B	1.71257e-06	DDHD1	0.00182415	IGHV	0.020223
		NCOR2	0.00158987	POLR3C	0.0199818
		BRINP3	0.00148788	DIS3L	0.0195584
		FAM13A	0.00129563	PMFBP1	0.018628
		LHX4	0.000815354	BRINP3	0.0185773
		FAM135A	0.000779641	VARS	0.0152874
		LENG9	1.50612e-18	FGD1	0.0147572
		TRRAP	-0.000293761	LHX4	0.012344
		FASLG	-0.00179195	CCT3	0.00793674
		ASZ1	-0.00189457	DDHD1	0.00787998
		CDK11B	-0.00265612	PRDX2	0.00753075
		NAB2	-0.00276446	NCOR2	0.00740517
		PITRM1	-0.00295025	LENG9	0.00581162
		VARS	-0.00340145	CDK11B	0.00443612
		COL23A1	-0.00350832	IMPA1	0.00378595
		WDR34	-0.00415684	COL23A1	-0.00139175
		hCG_2032677	-0.00418931	PRKCI	-0.00150881
		HSPA8P20	-0.004495	DNMT3B	-0.00257349
		IGHV459	-0.00461323	RPEL1	-0.00270755
		CALCR	-0.0046692	WDR34	-0.00696665
		RBM39	-0.00503161	HSPA8P20	-0.0099859
		PRKCI	-0.0052599	SLC17A7	-0.0110577
		SAC3D1	-0.00633584	ASZ1	-0.0121195
		PRDX2	-0.00677025	PHF1	-0.0138288
		DNMT3B	-0.00756431	hCG_2032677	-0.0152458
		SLC17A7	-0.00853601	RBM39	-0.0160292
		hCG_2011944	-0.00909165	GPR179	-0.0183081
		AMOTL1	-0.00956457	SAC3D1	-0.0205755
		RPEL1	-0.010944	CALCR	-0.0208732
		FBXL14	-0.0109585	FBXL14	-0.0217044
		COL25A1	-0.0112133	hCG_2011944	-0.0217507
		PHF1	-0.0118381	AMOTL1	-0.0226782
		CCNL2	-0.0120938	C2orf91	-0.0253606
		TJP2	-0.0121947	CCNL2	-0.0260601
		RGS12	-0.0125706	PGP	-0.0268562
		C2orf91	-0.0132899	TJP2	-0.0296639
		GPR179	-0.0133796	LOC399900	-0.0297513
		HLA-B	-0.0140684	RGS12	-0.0335552
		hCG_2036659	-0.0147263	PROM2	-0.034894
		UBAC2	-0.0170373	COL25A1	-0.0364595
		LOC399900	-0.0174717	OR10Z1	-0.0388467
		KMT2A	-0.0178022	UBAC2	-0.045205
		PGP	-0.018381	hCG_2036659	-0.0470141
		PROM2	-0.0209045	KMT2A	-0.0505132
		SCGB1C1	-0.0217862	SCGB1C1	-0.0516554
		NBEAL1	-0.0249367	HLA-B	-0.0542261
		OR10Z1	-0.0254905	NBEAL1	-0.0559008
		PDHA2	-0.0299537	PDHA2	-0.0665672
